# Supplementary material for: EPIGENE: genome-wide transcription unit annotation using a multivariate probabilistic model of histone modifications
Source: Epigenetics Chromatin. 2020 Apr 7;13:20. doi: 10.1186/s13072-020-00341-z (PMC7137282; doi:10.1186/s13072-020-00341-z)
Supplement: Supplementary file 2 — Additional file 2. RNA Polymerase II enrichment. RNA Polymerase II enrichment in consensus TU set. [file 13072_2020_341_MOESM2_ESM.csv]

id	chr	start	end	strand	EPIGENE	STRINGTIE+CUFFLINKS	GENCODE+CHESS	PolII.8WG16	PolIIS2P.H5	PolIIS5P.4H8	PolIIS7P.4E12	cls_PolII.8WG16	cls_PolIIS2P.H5	cls_PolIIS5P.4H8	cls_PolIIS7P.4E12	qval_PolII.8WG16	qval_PolIIS2P.H5	qval_PolIIS5P.4H8	qval_PolIIS7P.4E12	NascentTr
T1	1	13000	31109	*	1	1	1	0.05973652188822	0.168559373740522	0.107651093256119	0.194049897396231	1	1	1	1	1.89704303003929e-08	4.31633115031973e-20	1.36683129360967e-11	1.14754748905838e-59	0
T2	1	34554	36081	*	0	1	1	8.13185153511465e-17	-2.15217690262445e-17	-3.36077056010236e-17	8.01306376466223e-17	0	0	0	0	0	0	0	0	0
T3	1	52473	54936	*	0	1	1	0.00308744655151742	0.0132137862241137	0.0106814382480151	0.0136891490006128	0	1	1	1	0.508934763848725	0.117906149627091	0.167017371359798	0.00318149671337397	0
T4	1	77496	78107	*	0	1	0	0.000669434861928807	0.00992027301335459	0.00385664892964884	0.00820653536150784	0	0	0	1	0	0	0	0.00745299184184325	0
T5	1	78841	79978	*	0	1	0	0.00519343276617846	0.01647702376731	0.00385664892964884	0.00492321337301079	0	1	0	0	0	0.0080692054758823	0	0	0
T6	1	80542	81863	*	0	1	0	0.000622640208735777	0.00174484268078813	6.27883961072185e-05	0.00723429480453982	0	0	0	1	0.784860945963748	0.733500445340812	0.856275134717068	0.0673432419827403	0
T7	1	84542	86849	*	0	1	0	-0.00443589103359552	0.00359720791004426	0.00852688649199762	0.00671042495993023	0	0	0	0	1	0.659425662960956	0.411441666569375	0.241856230247728	0
T8	1	89295	140339	*	1	1	1	0.180420740046135	0.184139168196341	0.291796807052294	0.261793307545428	1	1	1	1	8.86543477536079e-20	9.81443289255053e-11	1.0899110898889e-25	1.91455524366056e-58	1
T9	1	141474	173862	*	0	1	1	0.014874693184241	0.0481016542872687	0.0539644955034113	0.0536390359183498	1	1	1	1	0.0577745053276446	0.000228336634941023	2.06279036087046e-05	7.0512729728131e-12	0
T10	1	227895	267253	*	0	1	1	0.161858628969359	0.215541046714509	0.238401085343307	0.278708767803088	1	1	1	1	1.20531729161234e-15	2.45622717155127e-13	2.36852235321305e-17	2.97572350674477e-63	0
T11	1	317720	471355	*	0	1	1	0.00533590315110366	0.0212210423548796	0.0111898864947543	0.016288204947335	0	1	0	1	0.450155942672597	0.0933013882246266	0.307701137712266	0.0123225039556401	0
T12	1	521384	522336	*	0	1	1	0.00457916310286551	-0.00798736745273442	-0.00830299810155269	-0.00525620148086361	0	0	0	0	0.438061671288446	1	1	1	0
T13	1	536816	659930	*	0	1	1	-0.88060288752776	-0.678564905958206	-1.37469589634716	-0.774247252568101	0	0	0	0	1	1	1	1	0
T14	1	661600	676399	*	1	1	1	0.015525726359659	0.0737928543773757	0.0717398188797276	0.0423770249990337	1	1	1	1	0.0847679337376789	1.91225489663004e-06	1.11954449256367e-06	1.60653391158608e-07	0
T15	1	677193	685396	*	0	1	1	0.00104961471833727	0.00995907621689316	0.0238573795975161	0.015256282674141	0	0	1	1	0.734693467079507	0.247330626558198	0.00778632605503761	0.00190411492259052	0
T16	1	687400	693999	*	1	1	1	0.000306867812127072	0.0211084158060932	0.019225490505826	0.0226285565501963	0	1	1	1	0.770423298858189	0.166187250387883	0.173309250104418	0.00497341495579297	0
T17	1	694412	723052	*	1	1	1	0.290603817978487	0.212972657376731	0.326581611903041	0.36773871303229	1	1	1	1	5.9726273649953e-42	1.44877491083301e-12	3.3797490148482e-29	2.52272770268015e-102	1
T18	1	736259	745541	*	0	1	1	-0.0206214010732141	0.0105313118475551	0.0207134450799302	0.0497535450517691	0	0	0	1	1	0.554198580527829	0.310204331301154	6.78454860450187e-05	1
T19	1	749715	759416	*	1	1	1	0.048816107799037	0.0866343999457605	0.105753591580451	0.160578477998522	1	1	1	1	0.00296720399184866	0.000450752614190058	7.23192149969693e-06	2.97606108211487e-29	1
T20	1	760400	794826	*	1	1	1	0.241262203616942	0.349884912082471	0.327173506704061	0.361413527507146	1	1	1	1	7.06237945569021e-27	1.4912103449202e-27	7.60241778931502e-27	1.93834054386488e-94	1
T21	1	803451	812283	*	0	1	1	0.0091432763267676	-0.000624168748646243	-0.0416357202902396	0.00732646024786136	0	0	0	0	0.488056323597077	0.789663139714966	1	0.450659911384018	0
T22	1	818043	819983	*	0	1	1	-0.00193210860600113	-0.00717671612325641	-0.0124120159458852	-0.00829755887155393	0	0	0	0	0.866299394698483	0.988671154573828	1	1	0
T23	1	840214	851245	*	0	1	1	0.115529472571566	0.0962374530072903	0.0575845007249058	0.161702601800256	1	1	1	1	3.63111179135809e-14	6.73886280281806e-06	0.00330701555050302	4.46910811475328e-35	1
T24	1	852245	856542	*	0	1	1	0.0315463219620145	0.0258017409271621	0.0272650387869614	0.0552263537986901	1	1	1	1	0.002803196547995	0.0923026329462241	0.0590223599990652	1.34243694058308e-09	1
T25	1	856790	857267	*	0	1	1	0.0047091099019007	0.00335915288406648	0.00605655286131751	0.00731052219651396	0	0	0	1	0.269373043701922	0	0.317059694753145	0.0382206758510134	1
T26	1	879000	911245	*	1	1	1	0.315163287600701	0.548335868569719	0.392320644729394	0.448266094654182	1	1	1	1	4.56716937214802e-54	4.58195801910311e-74	6.03526182307654e-45	1.10783368946383e-155	1
T27	1	931346	937799	*	1	1	1	0.243525460054819	0.0630358732031211	0.0920651514576921	0.232103497838234	1	1	1	1	1.18656145056031e-48	0.000879457168753389	7.6862396673244e-07	5.93411002276334e-66	1
T28	1	938083	939081	*	0	1	1	0.0221627800404399	0.0293543019734334	0.0195564769534046	0.0192200520809588	1	1	1	1	0.00109071531991988	0.00368839445686439	0.0302565967159308	0.00030024738284962	1
T29	1	943456	943609	*	0	1	1	0.00585247499590732	0.00334393959101186	0.0063254064797484	0.0065293373719704	1	0	0	1	0.144554631010974	0	0	0.0408522400317766	1
T30	1	943879	944869	*	0	1	1	0.0101657679401802	0.011601350057416	-0.00259509133805334	0.0159180870509987	1	0	0	1	0.117684754619849	0.232666575207077	0.961707367842536	0.00322599619473578	1
T31	1	945031	945440	*	0	1	1	-4.37507636774633e-05	0.00501894242613425	0.00578836398795103	0.0129696029241075	0	0	0	1	0	0.463464118154565	0.367850819957479	0.00210183502134443	1
T32	1	945895	946421	*	0	1	1	0.00242638770500237	0.0164684905986544	0.00552083739074909	0.0129251160416774	0	1	0	1	0.567443295691582	0.0463786497242354	0.412037532567149	0.00335553557373792	1
T33	1	946492	948573	*	0	1	1	0.00396374514002126	0.00249481161234864	0.0131535792886251	0.010984006834386	0	0	0	1	0.606619276847102	0.732570835459723	0.382636948219244	0.195676735150164	1
T34	1	948803	949920	*	0	1	1	0.0221300967288308	0.00839522280725974	0.00557108075430367	0.036118457296138	1	0	0	1	0.00584383738131033	0.423939210588762	0.519752509845898	2.69162398937985e-07	1
T35	1	955000	991799	*	1	1	1	0.307326453045319	0.526297893841036	0.341191474636919	0.413571298456593	1	1	1	1	2.59557209039381e-54	1.52940707127059e-71	3.8233769864078e-37	1.37117140567138e-138	1
T36	1	995114	1004063	*	0	1	1	0.108229147395094	0.0879799866207945	0.0355693147856478	0.142043524515072	1	1	1	1	7.56487924249501e-12	8.73088344245911e-05	0.0787547323275112	6.04789787680748e-27	1
T37	1	1004492	1004713	*	0	1	1	0.0281226474194666	0.0016927566752	0.00495858597723492	0.0179175707728568	1	0	0	1	1.08441016717387e-06	0	0	1.75735024704318e-05	1
T38	1	1006346	1009687	*	0	1	1	0.02438644880124	0.0260707881504487	0.0181562931495661	0.0401301338174864	1	1	1	1	0.00179376364672677	0.0224883786283236	0.0790891201222642	9.37599056260116e-09	0
T39	1	1014800	1051999	*	1	1	1	0.307582751961353	0.563451862130433	0.482168482276662	0.594920042563406	1	1	1	1	2.16995420786399e-43	2.93395086585182e-69	1.24180453398601e-56	1.15859952685596e-253	1
T40	1	1108436	1133315	*	0	1	1	0.0573894114439317	0.00243523858358735	-0.00653495534805412	0.0404827743831265	1	0	0	1	0.00460741454029787	0.733500445340812	0.856275134717068	0.00816719449121523	1
T41	1	1135800	1137199	*	1	0	0	0.0396047583137204	0.0132180691691798	0.0168728194463601	0.0287556517756596	1	1	1	1	2.74743174510204e-07	0.150245388374763	0.0566571866712041	9.09546665698405e-07	1
T42	1	1146720	1149518	*	0	1	1	0.0192754257706291	0.0660837704136235	0.0413317491964882	0.0827131733882497	1	1	1	1	0.00017362821264021	9.24321068474765e-11	7.44504595385259e-07	1.02785622742272e-28	1
T43	1	1150200	1170999	*	1	1	1	0.460271350597254	0.619514277374531	0.517282266428695	0.60854918511085	1	1	1	1	2.48199453014453e-107	5.84394867310913e-95	1.79677431918828e-75	1.98653122528783e-275	1
T44	1	1177826	1182102	*	0	1	1	0.0470519270631867	0.082871886117084	0.0623620638745124	0.086632455518073	1	1	1	1	1.12822557962119e-09	1.35410269931105e-11	8.53521525325294e-09	5.27347215098767e-27	0
T45	1	1185000	1227409	*	1	1	1	0.489113962743911	0.901119339580109	0.770112030032708	0.848545153017045	1	1	1	1	4.93014378915383e-104	6.98106947755184e-174	6.7416401581329e-140	0	1
T46	1	1227756	1264399	*	1	1	1	0.853611867769823	1.38749385714174	1.0275221429258	1.2763293869683	1	1	1	1	4.00227210191971e-308	0	2.35324907922531e-247	0	1
T47	1	1264609	1265779	*	0	1	0	0.185462570165663	0.255853202200743	0.177654162963591	0.428714275508703	1	1	1	1	3.28668193337698e-48	1.13440354387004e-43	1.45946450817776e-29	1.49523988633773e-195	1
T48	1	1268200	1285399	*	1	1	1	0.253203064621292	0.587085615596274	0.393132000286905	0.472833219450632	1	1	1	1	1.59006166532738e-47	1.55725770251202e-97	1.23419879694685e-55	1.10158935107751e-189	1
T49	1	1286844	1293999	*	1	1	1	0.402395014455548	0.327196158866338	0.25252162424062	0.553712555770282	1	1	1	1	4.18879227743602e-106	4.60679196863834e-44	2.87985213220683e-32	2.3227045144052e-257	1
T50	1	1305600	1313399	*	1	1	1	0.497551560531002	0.575531616738731	0.57898927994517	0.795437860470505	1	1	1	1	1.92644421183969e-133	2.56565285515285e-92	1.71627732689082e-100	0	1
T51	1	1314046	1314412	*	0	1	1	0.00356708184605993	0.0310405618736253	0.0314118300347544	0.0376732764328938	0	1	1	1	0.416927173589125	0.000422669172674782	0.000195431907214485	6.22199591162391e-11	1
T52	1	1315800	1346599	*	1	1	1	1.05624386831147	1.4241291433635	1.30432354999515	1.38946239050828	1	1	1	1	0	0	0	0	1
T53	1	1365919	1369953	*	0	1	1	0.0397238347930556	0.0148414700809124	0.0256944931524776	0.0417075603355547	1	0	1	1	0.000270723946309609	0.311929207367929	0.0768311139024955	1.85595192447148e-06	1
T54	1	1370241	1378262	*	1	1	1	0.077586386402681	0.0194802930068586	0.021386854156256	0.0800361030994979	1	0	1	1	1.77590554699429e-09	0.242619028928843	0.173424894609182	2.49934901030249e-14	1
T55	1	1387743	1512406	*	1	1	1	0.916809040091869	1.79757877504636	1.5774561567016	1.48346784859641	1	1	1	1	0	0	0	0	1
T56	1	1533392	1535476	*	0	1	1	0.0412886218997685	0.0164684905986544	0.0136620558818939	0.0422816933340795	1	1	1	1	1.18922470829758e-08	0.0463786497242354	0.0718280373042174	5.72681994007854e-12	1
T57	1	1535880	1538322	*	0	1	1	0.0212568512664007	0.0148412556627052	0.00288146210687932	0.0124858239345774	1	1	0	1	0.0078088043584126	0.190199092722855	0.660527651465769	0.0324699036794146	1
T58	1	1539434	1539647	*	0	1	1	0.00724177153019692	0.00826694643745199	0.00686511788907835	0.00824589138612582	0	0	0	1	0	0	0	0.00237053301039756	1
T59	1	1542531	1543404	*	0	1	1	0.0147099751409992	0.0180894716625522	0.017431739472762	0.0336107863296863	1	1	1	1	0.0126742131300467	0.0393339811943744	0.0340387786319986	8.61377218045232e-09	1
T60	1	1548799	1566398	*	1	1	1	0.402366040873257	0.411419198429145	0.32515245648631	0.465214984219128	1	1	1	1	2.8148739769132e-89	1.24444371112906e-49	1.90352977316532e-36	7.25415055770901e-175	1
T61	1	1569058	1569984	*	0	1	1	8.13185153511465e-17	0.0016578020543153	-3.36077056010236e-17	0.000828841426393625	0	0	0	0	0	0	0	0	0
T62	1	1569999	1680095	*	1	1	1	0.695615924516988	1.00240937518269	0.969795490689045	1.01748510916782	1	1	1	1	1.30019483765607e-220	5.10957602770921e-241	1.24856382219616e-249	0	1
T63	1	1682671	1711998	*	1	1	1	0.435096241420972	0.766605403952002	0.696719360551346	0.629970985746095	1	1	1	1	3.35523061097695e-83	4.05479301807936e-126	5.67371019887779e-115	8.85560419964425e-285	1
T64	1	1713599	1824097	*	1	1	1	0.340166483454294	1.26566349726483	1.24882613456587	0.822420323264533	1	1	1	1	6.62330398570419e-64	0	0	0	1
T65	1	1839599	1841398	*	1	0	0	0.1172213675052	0.0164496145428826	0.0363772558456291	0.083481189840868	1	1	1	1	1.37178628749056e-24	0.141368756542038	0.00154032218243653	6.5198438858928e-22	1
T66	1	1846266	1848735	*	0	1	1	0.0159837407446745	0.0164621492547821	0.00336458129847341	0.0127922686568159	1	1	0	1	0.012987053604515	0.0796768735714543	0.604008668335203	0.00913356269917704	1
T67	1	1849029	1850236	*	0	1	1	0.00260980899807116	-0.00148618894499868	0.000644755247636456	0.00222346655122139	0	0	0	0	0.579329878070175	0.94199572333261	0.792552125083448	0.530391969688867	1
T68	1	1981909	2134998	*	1	1	1	0.434220813342676	0.344534151131953	0.205358843167479	0.457536049512581	1	1	1	1	1.80236421645757e-88	1.63178659029595e-28	5.71570112519839e-12	9.17933230482466e-171	1
T69	1	2143360	2145620	*	0	1	1	0.0296095874724863	0.0292606519705573	0.0154874235256001	0.0370334654375323	1	1	1	1	0.000235434373945772	0.0113356760237524	0.127264137774806	6.52745434746199e-08	0
T70	1	2158199	2242798	*	1	1	1	0.302773671864992	0.999836641679806	0.787484313297836	0.41510704313427	1	1	1	1	1.94475875541602e-40	1.30569762963459e-226	4.67576363832281e-152	1.36563844494846e-125	1
T71	1	2252692	2345236	*	1	1	1	0.731136754491556	0.876556235033738	0.78915659880296	1.04151909024203	1	1	1	1	3.44105334823778e-240	3.10413392867001e-176	5.91676405894953e-157	0	1
T72	1	2438799	2458198	*	1	1	1	0.196681107290555	0.414338967483037	0.348746973102648	0.321649179205824	1	1	1	1	8.8806035077602e-29	1.56567611473393e-51	4.57757978615972e-42	7.05093712231923e-96	1
T73	1	2476399	2479398	*	1	1	1	0.180461482506592	0.0741637610684973	0.0809624507831383	0.157031946733446	1	1	1	1	1.9878707866623e-40	4.08852775034169e-07	1.38721221070337e-08	7.35339544780841e-47	1
T74	1	2487805	2495268	*	0	1	1	0.0533433612558287	0.0569081785849299	0.0132793706143488	0.0361318113288102	1	1	0	1	5.11974937075962e-07	0.000196667524266803	0.283933205899289	6.62083203101192e-06	0
T75	1	2514275	2514577	*	0	1	1	0.0240742102112822	0.0132094807482126	0.0139387157749598	0.0705973750577176	1	1	1	1	6.29064157426588e-05	0.081938145482297	0.0526832023567598	1.8262256719295e-22	1
T76	1	2515599	2522908	*	1	1	1	0.286653560386806	0.128130294878807	0.196315337423064	0.3180026140886	1	1	1	1	3.35069102445752e-66	1.43191948150872e-11	3.5712127102492e-23	3.26643618144314e-111	1
T77	1	2567415	2571151	*	0	1	1	0.10568208848914	0.0399734382169855	0.0421811467261761	0.178901368227766	1	1	1	1	3.22645204006959e-18	0.00610794566667632	0.00234297471966876	5.96863393796563e-53	1
T78	1	2573599	2574798	*	1	0	1	0.0729798314401488	0.00509616876901362	0.0402055900349246	0.0556878130839053	1	0	1	1	1.34007398113824e-14	0.544089016503347	0.000176198547491803	2.89972940867702e-14	1
T79	1	3370990	3397677	*	0	1	1	0.0549105279858754	0.0731613843047431	0.0251997326914462	0.0500533917145707	1	1	0	1	0.000408872235592249	0.00159218786168306	0.215489546712251	3.2621720863545e-05	1
T80	1	3403810	3404191	*	0	1	1	0.00104961471833727	-0.00645468804209025	0.00905607948609557	0.00878527685679938	0	0	0	1	0.734693467079507	1	0.251162676530394	0.0484366078012789	0
T81	1	3540798	3566797	*	1	1	1	0.216938193584567	0.394483452587128	0.326542986433016	0.404497950940903	1	1	1	1	1.94364527655865e-25	5.59851859301841e-38	1.24766078598183e-29	5.21153890602218e-123	1
T82	1	3598918	3643784	*	0	1	1	0.104356635786813	0.178468061826543	0.0504270659487818	0.164140615126357	1	1	1	1	1.66052635445571e-07	1.23610831812709e-09	0.0626561894365063	1.05972580559951e-24	0
T83	1	3649598	3664197	*	1	1	1	0.293737476478453	0.336163584730324	0.299568200088758	0.454737370351045	1	1	1	1	6.74246245885027e-51	1.01151572124454e-33	3.40003515574948e-30	2.44684767174946e-164	1
T84	1	3668962	3713797	*	1	1	1	0.926531477107664	1.01934563993018	0.964779543872378	1.20001857630125	1	1	1	1	0	8.11051108518414e-230	3.18033298271788e-226	0	1
T85	1	3728645	3833822	*	1	1	1	0.386867457975493	0.647995184839115	0.599953767873125	0.707563401501181	1	1	1	1	4.40593578744701e-72	4.63834670205967e-107	4.91840113094056e-102	0	1
T86	1	4035798	4153269	*	1	1	1	0.214743811919266	0.345257804648823	0.260797278659176	0.42960631757571	1	1	1	1	8.47545085593049e-22	2.05119083723773e-28	1.67337132482233e-18	5.19035775166323e-148	1
T87	1	4714792	4852594	*	0	1	1	0.0990875021224945	0.132290567777256	-0.00802463473208031	-0.00755103068792647	1	1	0	0	1.67435750906068e-05	6.33416979023924e-05	0.856275134717068	0.926503869666315	0
T88	1	5647428	5728355	*	0	1	1	-0.0321020116791703	-0.0449407924278087	-0.108884031955855	-0.11068707448862	0	0	0	0	1	1	1	1	0
T89	1	5921396	6161253	*	1	1	1	0.421687986912971	0.643641341866353	0.56261409933333	0.501705804534886	1	1	1	1	1.62972663128779e-108	1.80161170380327e-137	2.92009815072167e-116	8.23224928374728e-281	1
T90	1	6161853	6240183	*	0	1	1	0.0978252951791899	0.138933828264746	-0.00102038272762611	0.0896812276697272	1	1	0	1	1.78892426957048e-05	2.34637276227188e-05	0.760671524497972	2.92172864942889e-07	1
T91	1	6244396	6299504	*	1	1	1	0.796759418822758	1.03271801766568	1.13490970034004	1.08067114482831	1	1	1	1	9.19517406515793e-291	3.50693329830543e-253	0	0	1
T92	1	6307406	6321035	*	0	1	1	0.0653190682827516	0.068390798603849	0.0310193994080738	0.0663888277849593	1	1	1	1	1.37037767591663e-05	0.00196683852857473	0.119756372763331	2.33247776210347e-08	0
T93	1	6324329	6454595	*	1	1	1	0.278988433975614	0.471250125028733	0.298263949963068	0.244236505888108	1	1	1	1	2.57534968179436e-36	3.61705601422835e-53	4.95099448753937e-24	1.10332363305441e-46	1
T94	1	6454809	6455929	*	0	1	0	0.049406102914397	0.0100348786809969	0.0217837029914539	0.065327873759641	1	0	1	1	3.50367633094741e-07	0.387043373487786	0.067225279654683	1.40416227433888e-14	1
T95	1	6457383	6457593	*	0	1	0	0.00855186510922285	0.00499292785765142	0.0063254064797484	0.00324227708878484	1	0	0	0	0.0443468263660983	0	0	0	0
T96	1	6472478	6484730	*	0	1	1	0.0433287884633638	0.0204507231989799	-0.0250079841431174	-0.00474265620166572	1	0	0	0	0.00980916941133742	0.370135387724332	1	0.928062982439282	0
T97	1	6484847	6502580	*	0	1	1	0.143277650948446	0.0708893209034617	0.0816770159176493	0.0819018248549624	1	1	1	1	1.7691277633909e-14	0.00760442653779233	0.00111570669046575	7.02229550364497e-09	0
T98	1	6506797	6507099	*	0	1	1	0.000669434861928807	0.00662885714580975	0.00111216398835892	0.000797944805211921	0	0	0	0	0	0	0	0	0
T99	1	6508580	6509018	*	0	1	1	-0.00161863549861549	0.00500595232777184	-0.00078529028461082	0.00320869818713933	0	0	0	0	0	0.436152376219753	0	0.299535349531962	0
T100	1	6510434	6512009	*	0	1	1	0.000340348463153066	0.00346452988210468	-0.00395729879850947	0.00134159069230512	0	0	0	0	0.793957028078794	0.640017246328781	1	0.654741206494086	0
T101	1	6580796	6618841	*	1	1	1	0.314414944445268	0.746591721026097	0.734098652548701	0.673065407573675	1	1	1	1	1.58153303578111e-43	4.29603243378578e-124	4.74833048519842e-133	0	1
T102	1	6639996	6664795	*	1	1	1	0.897243699757519	1.13249410450039	1.06999470695364	1.17436284715841	1	1	1	1	0	5.04662171902825e-275	1.68234025761455e-268	0	1
T103	1	6671196	6762195	*	1	1	1	0.457173210844279	1.09531066673883	1.06030998909322	0.922926909750007	1	1	1	1	9.4896900650284e-105	0	0	0	1
T104	1	6799334	6799544	*	0	1	0	-0.00161863549861549	-0.00159440171290091	0.000586174609763447	-0.00257330250578141	0	0	0	0	0	0	0	0	0
T105	1	6843596	6948261	*	1	1	1	0.0500649892288148	0.415434208838393	0.447240817635224	0.17100969392794	1	1	1	1	0.0172245344881872	3.95364422205147e-53	7.30327488281231e-70	1.20113671435792e-28	1
T106	1	6962242	6962452	*	0	1	1	0.00133684435860233	0.0132051525632191	0.0117773116634694	0.029128901649166	0	1	1	1	0	0.0441648526367403	0.0519569643737762	3.58474007629053e-09	1
T107	1	7737741	7799109	*	0	1	1	0.0106680792542505	0.0239887854344115	-0.0566148898826358	-0.0274625886675013	0	0	0	0	0.523507247736162	0.416867600538017	1	1	1
T108	1	7829795	7905794	*	1	1	1	0.17766553154702	0.216213370037521	0.31000313383637	0.40115970421506	1	1	1	1	1.04569792792725e-16	5.27732433663841e-13	4.24455050485006e-29	3.62908288296449e-146	1
T109	1	7979907	8000926	*	0	1	1	0.0157783597142454	-0.0123028937801567	0.029324110950977	-0.00629526787649244	0	0	0	0	0.397499575885074	0.930444621844226	0.286598874810225	0.913338060222368	0
T110	1	8013395	8017594	*	1	1	1	0.264042618404477	0.0713522142722614	0.165483283252279	0.258277707235178	1	1	1	1	1.1671537627889e-48	0.00115890190015694	1.35450880945495e-13	4.71633655162619e-70	1
T111	1	8020395	8052394	*	1	1	1	0.530122905498198	0.67264487430479	0.779690552238456	0.763103509512533	1	1	1	1	1.82915613442771e-120	5.79506656309373e-98	3.62120227397596e-146	0	1
T112	1	8057188	8057580	*	0	1	1	-0.000752468588401656	0.00341960589314399	-0.00182329333258579	0.0014353660977347	0	0	0	0	0.909615350820194	0.625048930562907	0.958090155390245	0.629949727787763	0
T113	1	8057946	8058173	*	0	1	0	0.00248154962514	0.00167530254884252	0.00522656219038682	0.00574544519527594	0	0	0	1	0	0	0	0.0406260781999666	0
T114	1	8061494	8062713	*	0	1	0	-0.00106499034455843	0.00678894628617176	-0.00412172213307605	0.00762698184539908	0	0	0	1	0.878154233105966	0.501584805121404	0.977040040325975	0.16994632139039	0
T115	1	8066082	8067065	*	0	1	1	0.00838422638916803	0.00201581420209837	0.014629016058515	0.00663694684601398	0	0	0	0	0.293554484206178	0.733500445340812	0.213746817538126	0.260854573861451	0
T116	1	8069978	8071655	*	0	1	1	0.00669756136273429	0.0196415065566811	0.0183747382262273	0.0297669586766656	0	1	1	1	0.351749674848399	0.104695726101033	0.103312025205802	1.81698644859177e-05	1
T117	1	8071779	8086368	*	0	1	1	0.0221781717180931	-0.0319401122888701	0.0144365419579316	0.048198416526134	0	0	0	1	0.267165018903376	1	0.510208950297867	0.00302066101979012	1
T118	1	8086798	8182762	*	0	1	1	-0.0610541499914886	-0.169196556881802	-0.147173715420082	-0.188813682291527	0	0	0	0	1	1	1	1	0
T119	1	8268732	8275270	*	0	1	1	-0.00359013229307234	-0.0252124332579888	-0.0306469122402343	-0.0222629415438567	0	0	0	0	0.873220676276853	1	1	1	0
T120	1	8412402	8878993	*	1	1	1	0.0722696370442578	0.471306913414619	0.549821244501555	0.182433747417451	1	1	1	1	8.9639080472174e-10	1.75307162793156e-226	0	3.84089692931119e-99	1
T121	1	8891066	8891434	*	0	1	1	0.00194941091355537	-0.00315451685963872	0.000905727699086734	-0.00268049255979641	0	0	0	0	0.636425907922661	1	0.777597455518725	1	0
T122	1	8916394	8940793	*	1	1	1	0.877278955162689	1.48587080836749	1.51777478428989	1.2556992221976	1	1	1	1	0	0	0	0	1
T123	1	8953468	8954210	*	0	1	1	0.00862996763704387	0.00181365258847884	0.00174357440275156	-0.000267017106324557	1	0	0	0	0.161682911664898	0.733500445340812	0.717577878458134	0.862835365429821	0
T124	1	9005926	9035151	*	0	1	1	0.0162840108830423	0.00220025551596506	-0.062198195013641	-0.0556863277218416	0	0	0	0	0.381484103958805	0.733500445340812	1	1	0
T125	1	9063359	9086404	*	0	1	1	0.0415962528641292	-0.00159153166595081	-0.0647118864784511	-0.0341979321192915	1	0	0	0	0.0355422258924819	0.798139279359208	1	1	0
T126	1	9294194	9331396	*	1	1	1	0.269438315522259	0.179377590267441	0.193279419632091	0.304297164990676	1	1	1	1	1.21573535267851e-34	8.80046102636988e-09	6.09474947036193e-11	1.32437885295682e-69	1
T127	1	9352939	9429591	*	0	1	1	0.0681734722869337	0.027925683838438	-0.0305327667031515	-0.0452438877191731	1	0	0	0	0.0030518539161517	0.36196892053635	1	1	0
T128	1	9598994	9647593	*	1	1	1	0.254234231985296	0.744213852203625	0.736175999345015	0.511414357933168	1	1	1	1	2.47528370041542e-29	2.19903191201579e-129	5.70024557392349e-141	6.9616988776209e-204	1
T129	1	9648794	9674993	*	1	1	1	0.173223831813701	0.520746761305736	0.407851011458646	0.375779439268054	1	1	1	1	3.51259935802528e-21	1.02350566808208e-70	1.23970747019479e-50	4.28333784690642e-118	1
T130	1	9711394	9884584	*	1	1	1	0.337940826317563	0.40283726296527	0.339348921843625	0.437299694420329	1	1	1	1	8.0244882943352e-74	1.79486607192367e-55	3.73445218802488e-44	4.69770443736706e-225	1
T131	1	9908334	9971792	*	1	1	1	0.369137396841326	0.465642478342527	0.426160916881829	0.467838662181793	1	1	1	1	1.07327401794304e-59	4.70327023218477e-48	7.37976535795482e-45	5.25737874640822e-163	1
T132	1	9982173	10045992	*	1	1	1	0.479542080919213	0.520948039186963	0.627010799796807	0.735201994864853	1	1	1	1	3.06279942628054e-111	3.52333649006763e-67	9.52626896742729e-111	0	1
T133	1	10091451	10091742	*	0	1	0	-0.000322689612259257	-0.003107156249544	-0.00506748014021404	-0.00520887153550594	0	0	0	0	0.857040401967836	1	1	1	0
T134	1	10092393	10242792	*	1	1	1	0.151620864426552	0.720754055992688	0.736955299485975	0.460942826979765	1	1	1	1	2.10220724363929e-15	1.39021398759885e-197	6.94699175752337e-235	7.7703357565881e-260	1
T135	1	10269793	10444592	*	1	1	1	-0.0421606858161356	0.139175360338259	0.132111561361758	0.0193110010498375	0	1	1	1	1	1.42405482979172e-08	8.43096333003937e-09	0.140983698687457	1
T136	1	10457050	10483592	*	1	1	1	0.388032862335242	0.636691935807044	0.645601881239093	0.624243137805205	1	1	1	1	2.04641757162235e-65	1.38063439728494e-87	1.40854797614264e-99	3.70444186258454e-286	1
T137	1	10489938	10512210	*	1	1	1	0.451495419784009	0.413512853375536	0.522280098809714	0.762216910480425	1	1	1	1	7.45544609940773e-90	5.53861243122833e-39	2.10358940936196e-66	0	1
T138	1	10513793	10694192	*	1	1	1	0.290077910738132	0.670592857912526	0.702946421089627	0.551937512121002	1	1	1	1	5.59607031924723e-60	6.85654181744816e-185	1.62506752712081e-232	0	1
T139	1	10713041	10754992	*	1	1	1	0.104831633179158	0.120303263065089	-0.00297241302124648	-0.00357001183730679	1	1	0	0	2.05230747079368e-07	4.68625400670561e-05	0.802224674557845	0.856925252389026	0
T140	1	11006528	11042094	*	0	1	1	0.023675430682726	0.00253125304447086	-0.0503399932410746	-0.0493132176932733	0	0	0	0	0.24787142730463	0.733500445340812	1	1	0
T141	1	11071393	11090585	*	1	1	1	0.477321372267818	0.807519453756066	0.932146576190413	0.852435706338035	1	1	1	1	4.48125596206001e-98	2.96188348349883e-140	4.08227246072066e-207	0	1
T142	1	11112633	11113002	*	0	1	1	0.0618519643259128	0.0705656464991099	0.0574858579993729	0.153062907864182	1	1	1	1	6.70258294009912e-14	5.85366988823552e-10	2.42729297979727e-08	2.93242445097069e-54	1
T143	1	11113593	11162157	*	1	1	1	0.512880705076256	0.877960900207653	0.868736977008287	0.868306750200404	1	1	1	1	2.50864431302341e-114	5.96325918741682e-174	8.47358344901047e-189	0	1
T144	1	11164392	11323191	*	1	1	1	0.189387526629033	0.825594438156685	0.825802400510603	0.523602294907851	1	1	1	1	5.96961543273043e-23	6.34193441536387e-259	5.65352027478242e-293	0	1
T145	1	11333192	11356591	*	1	1	1	0.245459504404881	0.37462511368057	0.339654702137483	0.408020805948171	1	1	1	1	5.50824234831288e-29	2.81619318859969e-32	1.21292847235182e-29	7.85888425593974e-121	1
T146	1	11358668	11359505	*	0	1	1	0.0112998389772226	0.0609513119810358	0.0272817064336138	0.0811502480026019	1	1	1	1	0.0754637675791332	3.66616417934086e-07	0.00520647083463818	2.71233326175194e-23	1
T147	1	11669580	11673412	*	0	1	1	0.0757014936765501	0.0384773775097187	0.0298231746323009	0.0462477553232199	1	1	1	1	7.47914244645559e-12	0.00654109303092648	0.0222877587104313	1.37241683680421e-08	0
T148	1	11708424	11751666	*	1	1	1	0.516298443042268	0.520316607185804	0.51424222867859	0.692422723050441	1	1	1	1	3.93603111300721e-114	8.74341889966018e-59	1.77094973932421e-63	0	1
T149	1	11751786	11785914	*	0	1	1	0.0974376213964456	0.048811539132062	0.0304780106489314	-0.00925472517516422	1	1	0	0	1.02322250877703e-05	0.12729152870839	0.27870821721157	0.977158996901643	0
T150	1	11795992	11812591	*	1	1	1	0.2639519514966	0.241068104887998	0.203617718973295	0.308625257326348	1	1	1	1	1.90238350820611e-37	1.29053959661199e-16	1.28194842977461e-13	3.11736863808658e-77	1
T151	1	11841436	11841727	*	0	1	1	-0.000516723129989104	-0.00317829096902173	0.00116734478356032	0.00228806583757864	0	0	0	0	0.899951622665736	1	0.760671524497972	0.498135131722361	0
T152	1	11845780	11908136	*	1	1	1	0.891955782326673	1.05320096727865	1.06132713504913	1.06939070120475	1	1	1	1	0	6.62123509385184e-297	0	0	1
T153	1	11967992	11969991	*	1	1	1	2.47964327627428	0.687188148159131	2.25281440296384	2.11629317864623	1	1	1	1	0	2.3876953315256e-109	0	0	1
T154	1	11976592	12103531	*	1	1	1	0.693474977688344	0.941219039504879	0.935263398107495	0.896665589674157	1	1	1	1	2.61466943796909e-269	1.0935901196542e-265	2.06594873421526e-294	0	1
T155	1	12123392	12205191	*	1	1	1	0.2108818481878	0.301472617443734	0.215023802769165	0.187373972609181	1	1	1	1	3.86410996604927e-21	6.02525985623654e-22	5.4805988664229e-13	9.84632115995651e-28	1
T156	1	12226792	12269285	*	1	1	1	0.345283802226217	0.552902173012412	0.462709836346818	0.451582367878228	1	1	1	1	5.54545140911852e-53	2.49610148990264e-66	6.27555588354168e-52	2.11222672311894e-146	1
T157	1	12289592	12573190	*	1	1	1	0.286641778380054	0.582299796166696	0.703238298601082	0.445192853057328	1	1	1	1	2.48551103709713e-103	5.44811770927313e-249	0	0	1
T158	1	12573343	12574172	*	0	1	0	0.0296095874724863	0.063818290053664	0.0652165647670494	0.098002354192205	1	1	1	1	0.000235434373945772	1.00065080425836e-06	2.05642386731744e-07	2.21772804341824e-27	1
T159	1	12574280	12575836	*	0	1	0	0.00783165696940888	0.0426229019464361	0.0646979409549032	0.0771514246341712	0	1	1	1	0.403533911207617	0.0112332120590575	8.56319655936157e-05	2.22225638477559e-14	1
T160	1	12579354	12580273	*	0	1	0	-0.00218991720329669	0.0464974547401375	0.0170483435980995	0.0558120906398686	0	1	1	1	0.93678527788461	0.000429174189337981	0.12735142601431	2.86633197306107e-12	1
T161	1	12589770	12592374	*	0	1	0	0.0438452971184071	0.0207790082651555	0.0396283002618715	0.0270012313014016	1	0	1	1	0.0022946571293205	0.299813132984084	0.0463165952213544	0.0121022319894359	1
T162	1	12592430	12593061	*	0	1	0	0.00416389776272125	0.00344959450441148	0.00310119985460325	0.00137277687114946	0	0	0	0	0.449829663516958	0.636106595111881	0.626671185890167	0.647492034660623	1
T163	1	12593211	12593457	*	0	1	0	-0.018997432619002	-0.0124666423808547	-0.0196009331405775	-0.0137297848461123	0	0	0	0	1	1	1	1	1
T164	1	12594350	12597590	*	1	1	0	0.0854543303192847	0.0338759204429561	0.0448658997176366	0.0648247849858925	1	1	1	1	3.26523787540336e-08	0.116921259435023	0.0294680966873511	5.53795506271705e-08	1
T165	1	12611649	12614094	*	1	1	0	0.0117030729709497	-0.00745954303318673	-0.000707328335367056	0.0212884149201378	0	0	0	1	0.208355725895853	1	0.81510602093738	0.00556155035958188	0
T166	1	12625991	12682562	*	1	1	1	0.533866994178014	0.763308977922783	0.696941858514871	0.766313383571058	1	1	1	1	1.28719630984788e-126	1.06404779298784e-133	4.45024372727268e-123	0	1
T167	1	12697367	12717990	*	1	1	1	0.237314291086955	0.221669345711246	0.247612408644248	0.30593154128635	1	1	1	1	5.01383994168802e-28	7.29554905953757e-13	3.71975105937246e-17	4.40988172564294e-71	0
T168	1	12907261	12908578	*	0	1	1	-0.000557792721226193	0.00346452988210468	-0.00123441464646074	-0.00276023331706948	0	0	0	0	0.871180991791988	0.640017246328781	0.893927132750067	1	0
T169	1	12952727	12958101	*	0	1	1	-0.000831978693799994	0.00677846788503317	-0.0147482119365485	-0.0028919102443608	0	0	0	0	0.866248187478454	0.496177048504138	1	1	0
T170	1	13182993	13183872	*	0	1	1	0.00332701369502423	0.0050318982886214	-0.00130557673796908	-0.0026270224051838	0	0	0	0	0.467065848511691	0.483273057301801	0.958090155390245	0	0
T171	1	13328196	13331692	*	0	1	1	8.13185153511465e-17	-2.15217690262445e-17	-3.36077056010236e-17	8.01306376466223e-17	0	0	0	0	0	0	0	0	0
T172	1	13411551	13414482	*	0	1	1	0.00090816359120407	0.0016578020543153	-3.36077056010236e-17	0.001656732125122	0	0	0	0	0	0	0	0	0
T173	1	13632348	13635279	*	0	1	1	8.13185153511465e-17	0.00331339184048467	-3.36077056010236e-17	0.000828841426393625	0	0	0	0	0	0	0	0	0
T174	1	13983806	13986405	*	0	1	1	0.00862996763704387	0.0115971018646344	0.00986658757378288	0.000553345575857361	1	0	0	0	0.161682911664898	0.21833310361133	0.250459669619645	0.754807359002879	0
T175	1	14075190	14149914	*	1	1	1	0.164766626767092	0.558489253932847	0.587761588954925	0.472304916881351	1	1	1	1	1.84258535368097e-13	1.65757327184688e-76	2.81919435462427e-95	3.06043359306218e-185	1
T176	1	14447996	14759265	*	1	1	1	-0.0230787624985787	0.0127639632804769	0.0263646428941186	0.063667274730169	0	0	0	1	1	0.501518140309723	0.215915508692681	1.19108086506372e-06	1
T177	1	14923179	14924552	*	0	1	1	0.00943402730799026	0.0035091021488861	-0.00471883887853978	0.000432736096975376	1	0	0	0	0.177009469874973	0.647986089833879	1	0.760317312434712	0
T178	1	14925200	15444539	*	1	1	1	0.289245844606642	0.253561463696787	0.170696243126896	0.162132988332197	1	1	1	1	5.50043952326986e-77	1.70066854338453e-31	1.52128435452801e-16	2.84790747361373e-40	0
T179	1	15479028	15546976	*	0	1	1	0.0165815450011903	0.0309211788428227	-0.0815535294391491	-0.0669274323618204	0	0	0	0	0.405080716097493	0.324593017637735	1	1	1
T180	1	15650965	15656504	*	0	1	1	0.0367039809097565	0.00889782204808473	0.018168328657219	0.00611331508111586	1	0	0	0	0.0110004919115597	0.573095057471178	0.32119688122363	0.455935967802655	1
T181	1	15729475	15735929	*	0	1	1	0.0212562154060077	0.00744283391122317	0.0208018397022735	0.0193135028109493	1	0	0	1	0.133721276131166	0.609845817340978	0.275476004987417	0.0715602446536835	1
T182	1	15735989	15757988	*	1	1	1	0.248467069191261	0.34856785104176	0.305928932693998	0.271228423074697	1	1	1	1	4.83894391813452e-35	9.20946266977615e-33	1.69554031844418e-28	2.82001295933569e-63	1
T183	1	15764935	15775737	*	0	1	1	0.0306393513952122	0.0291542157906617	0.0167180263663611	0.0154640650053373	1	0	0	1	0.0496866779220525	0.202758578141977	0.385279049045833	0.165494955467123	0
T184	1	15809402	15809952	*	0	1	1	0.00090816359120407	0.00661795817081235	0.00137614095670441	0.0172088705719831	0	0	0	1	0	0	0	1.62665796897024e-06	1
T185	1	15810589	15902587	*	1	1	1	0.298613886816097	0.484655372929524	0.533067663956625	0.524965495676846	1	1	1	1	1.2620656245346e-47	1.77339153089449e-66	2.34711705824844e-91	4.51968124811311e-274	1
T186	1	15929189	15930588	*	1	0	1	0.0391133869838406	0.0132286791125298	0.0432214032884092	0.0370334654375323	1	0	1	1	3.97044266993404e-06	0.217048772660311	0.000188609546454455	6.52745434746199e-08	1
T187	1	15931077	15931538	*	0	1	1	0.00380765258518379	-0.00159440171290091	0.000586174609763447	-0.000916570380659431	0	0	0	0	0.359586019813331	0	0	0	1
T188	1	15941138	15941362	*	0	1	1	-0.000712157813129039	5.89817016149967e-05	-0.00078529028461082	-0.00174446107938791	0	0	0	0	0	0	0	0	0
T189	1	15943389	15995539	*	1	1	1	0.219407498197219	0.568296517822943	0.670473525858125	0.448331804042432	1	1	1	1	4.51581767106399e-23	1.45695005537842e-79	4.8962083072322e-126	3.52101889400844e-166	1
T190	1	16009368	16009623	*	0	1	1	0.00830664119959546	0.00500595232777184	0.00469127350709121	0.00812809704827314	1	0	0	1	0.0699740308691795	0.436152376219753	0.422315173001658	0.0239884564119458	1
T191	1	16010189	16062788	*	1	1	1	0.246792580992164	0.821929091761071	0.725202580509244	0.526368902304475	1	1	1	1	1.54495020673542e-27	6.57688676989149e-148	1.10441044494675e-126	3.42813514145349e-202	1
T192	1	16065530	16066057	*	0	1	1	0.000669434861928807	0.01647702376731	0.00796174782697657	0.0171594071515363	0	1	0	1	0	0.0080692054758823	0	9.50553164017066e-06	0
T193	1	16083102	16113089	*	0	1	1	0.11974257130123	0.0830754294523855	0.0683503986124522	0.0101515225084169	1	1	1	0	8.39313864999602e-09	0.00631987328022941	0.0163521065773284	0.411798709663567	0
T194	1	16119291	16119780	*	0	1	1	0.00846888328679988	-0.00317829096902173	0.00116734478356032	0.00228806583757864	1	0	0	0	0.122199392875353	1	0.760671524497972	0.498135131722361	0
T195	1	16133679	16134194	*	0	1	1	0.0249561300895115	0.0148411196351215	0.0179934106702754	0.0226328730019401	1	1	1	1	3.97257934504761e-05	0.0544872857054224	0.0164240595496725	3.71386276445596e-06	0
T196	1	16136189	16137034	*	0	1	1	0.00983302797138797	0.024447939729929	0.0255550136872913	0.0275427420141084	1	1	1	1	0.181061490468371	0.0393339811943744	0.0227098184005629	3.28955109683568e-05	0
T197	1	16137098	16138280	*	0	1	1	0.0170080407168998	0.013239152042079	0.00478284419875086	0.053464006329632	1	0	0	1	0.039365606853489	0.265175366410589	0.5745706826209	2.23910350045628e-11	0
T198	1	16142725	16143690	*	0	1	1	0.00164244780262501	0.00535716262467433	-0.00253369633178461	0.0433630852827901	0	0	0	1	0.700450073601618	0.615825523374136	0.872636274161076	5.4953562993676e-07	0
T199	1	16144020	16145146	*	0	1	1	0.00957284079460202	-0.00590652334493481	0.0195644049095621	0.013550526219855	0	0	1	1	0.277724604883671	0.993116216062584	0.139100768898231	0.0567681931765235	0
T200	1	16153789	16157679	*	1	1	1	0.152849705874596	0.125638637308158	0.155740318849204	0.338518869462773	1	1	1	1	3.49205701227543e-25	2.11839222864674e-10	2.06308287787824e-15	1.4314761330198e-118	1
T201	1	16157853	16163388	*	1	1	1	0.867981939716413	0.28472240755234	0.638586943259225	0.79988361933205	1	1	1	1	2.98829183033682e-318	4.64611013349934e-21	8.79017125194078e-100	0	1
T202	1	16171189	16303588	*	1	1	1	0.342846832254709	0.990125957372915	1.0057773734273	0.68355015805763	1	1	1	1	5.47664904650097e-84	0	0	0	1
T203	1	16338989	16344538	*	1	1	1	0.106673746205309	0.0409011317657078	0.0578576451176103	0.0700934430173941	1	1	1	1	4.48938145429282e-15	0.0202983155050913	0.00067877859326569	8.07399230730582e-12	1
T204	1	16358960	16360557	*	0	1	1	-0.00336889227984724	-0.0254236125015649	-0.0241289874161135	0.00245738038206346	0	0	0	0	0.957084654166726	1	1	0.587233285368294	0
T205	1	16370272	16383803	*	0	1	1	0.0892693514247733	0.0205538469944884	0.0331106961801766	0.0308783114361759	1	0	1	1	8.65337800218694e-08	0.350557629059607	0.130526953063058	0.0109931800755061	0
T206	1	16384264	16400127	*	0	1	1	0.0487860307365533	0.0639488478257922	0.0143080945027349	-0.0021860349360384	1	1	0	0	0.00254305845270355	0.00808286698917296	0.439927663778735	0.847355469891834	0
T207	1	16450832	16482582	*	1	1	1	0.227058012448576	0.133421085300261	0.152728958239181	0.118084616762722	1	1	1	1	1.26758030862047e-25	1.72795782529398e-05	1.8919833806766e-07	9.6990968072157e-13	1
T208	1	16485761	16488378	*	0	1	1	0.0213443677202823	0.0148413760027643	0.00826844421787714	0.00329135965530207	1	0	0	0	0.0230969057874168	0.267967277080469	0.452724423809234	0.51673502041584	1
T209	1	16492989	16494588	*	1	0	1	0.0173785237105372	0.0132286791125298	-0.00471883887853978	0.0157760577811896	1	0	0	1	0.0199853180560921	0.217048772660311	1	0.00645834860895287	1
T210	1	16524393	16535005	*	1	1	1	0.285695579948942	0.1314972213772	0.145034755431819	0.258588430194889	1	1	1	1	3.43698193057781e-54	1.4414904530728e-08	8.44769841839227e-11	3.46018460646212e-69	1
T211	1	16542952	16543823	*	0	1	1	0.0312388571800943	0.0228006503613815	0.00826163643526647	0.035002993964032	1	1	0	1	0.000624148002339624	0.0779392801342051	0.427163730564365	2.68556921519057e-06	1
T212	1	16547842	16548828	*	0	1	1	0.0247451579070624	0.0355625217903048	0.0109324609935533	0.0445934730241531	1	1	0	1	0.00238367667777024	0.00388830196833396	0.281847871204257	1.49756382904202e-09	1
T213	1	16550055	16550726	*	0	1	1	0.00475346102738703	0.0035238821236666	0.00583510823524873	0.00770310580134253	0	0	0	1	0.454003082887376	0.650211891670897	0.50148063473336	0.149502392426938	1
T214	1	16550905	16553412	*	0	1	1	0.0225295579605351	0.0499320162169329	0.0402055900349246	0.0624840480458863	1	1	1	1	0.00173585916386468	2.02338998834372e-05	0.000176198547491803	1.82416818133006e-16	1
T215	1	16553789	16564588	*	1	1	1	0.332494183358478	0.233137247955536	0.243280708147706	0.406873510138276	1	1	1	1	2.57261024467932e-65	1.83529552949238e-19	1.20048922197874e-22	3.18720564069766e-139	1
T216	1	16567708	16567893	*	0	1	1	0.00338634765270753	0.0115627121973486	0.00932702718120276	0.0131036818064807	0	1	0	1	0	0.0448802957333028	0	0.0002079726142448	1
T217	1	16569290	16570740	*	0	1	0	0.0276121742975055	0.0745393662501298	0.0902365408903688	0.15863132976831	1	1	1	1	0.000671517654757963	5.28037077190736e-08	5.46869270219566e-11	4.08616409905006e-50	1
T218	1	16571440	16571803	*	0	1	0	-0.00165475876795121	0.0277668895413007	0.00498776121037971	0.0208712084128505	0	1	0	1	0.988697046213857	0.0041831352188977	0.482873765035975	7.41830034883931e-05	1
T219	1	16572389	16679788	*	1	1	1	0.210895335823864	0.623889819833128	0.673454044433521	0.362769919982467	1	1	1	1	3.87858826019524e-26	1.22921065937934e-126	9.57298642150587e-169	4.69929269548825e-136	1
T220	1	16693578	16727787	*	1	1	1	0.23490133452519	0.680428132967986	0.643877230875327	0.447630445369704	1	1	1	1	3.47803883724154e-25	2.78851841254736e-100	2.56653223064596e-99	8.94538215175164e-145	1
T221	1	16767167	16826587	*	1	1	1	0.445230155786273	0.779244340182888	0.759103754640895	0.813590123930344	1	1	1	1	2.91781729088897e-86	6.35560172057326e-136	6.27072208168558e-143	0	1
T222	1	16832388	16833787	*	1	0	0	0.0520205489652755	-0.0095790895412341	0.0383960433060402	0.035108574955973	1	0	1	1	0.000148487243829527	0.992051106922269	0.0399727463116575	0.00072365185466725	1
T223	1	16835502	16836231	*	0	1	0	0.00869410600871253	0.0226211846739594	0.0281512276190212	0.0292525911811209	0	1	1	1	0.365305587071168	0.159817506238308	0.0668508059537331	0.000745604504986265	1
T224	1	16837946	16838536	*	0	1	0	-0.0197555134234812	-0.0432378996441064	-0.0292869820271513	-0.00664243638514634	0	0	0	0	1	1	1	1	1
T225	1	16838910	16993001	*	1	1	1	1.11843610443001	0.586187239210628	0.917851876362345	1.07987718739879	1	1	1	1	0	3.12355620484094e-231	0	0	1
T226	1	16993280	16993443	*	0	1	1	8.13185153511465e-17	-2.15217690262445e-17	-3.36077056010236e-17	8.01306376466223e-17	0	0	0	0	0	0	0	0	0
T227	1	16999498	17000007	*	0	1	1	8.13185153511465e-17	-2.15217690262445e-17	-3.36077056010236e-17	8.01306376466223e-17	0	0	0	0	0	0	0	0	0
T228	1	17004609	17004828	*	0	1	0	0.0227856733034669	-0.00146471706555001	0.00174357440275156	0.00464123032543576	1	0	0	0	0.00116645247891995	0.931628693604167	0.717577878458134	0.283261012173137	1
T229	1	17007750	17007823	*	0	1	1	0.0879057832818341	0.00828434372519627	0.0466286321035883	0.102362882643789	1	1	1	1	2.69477822245651e-23	0.178213557886537	8.29893515576685e-08	2.04594807581598e-36	1
T230	1	17012116	17012550	*	0	1	1	-0.000516723129989104	0.00176211316516264	0.00253108646100644	0.000644537826555539	0	0	0	0	0.899951622665736	0.733500445340812	0.652616635438107	0.750982880467435	1
T231	1	17060447	17060956	*	0	1	1	8.13185153511465e-17	-2.15217690262445e-17	-3.36077056010236e-17	8.01306376466223e-17	0	0	0	0	0	0	0	0	0
T232	1	17067011	17067174	*	0	1	1	8.13185153511465e-17	-2.15217690262445e-17	-3.36077056010236e-17	8.01306376466223e-17	0	0	0	0	0	0	0	0	0
T233	1	17083996	17085651	*	0	1	1	0.0162496960373845	0.014841243456979	0.00852174300582171	0.00770310580134253	1	1	0	1	0.0322640420194831	0.179741337627602	0.370977855516595	0.149502392426938	0
T234	1	17185444	17185516	*	0	1	1	0.0441260971207342	0.00332868596335833	0.0363142349054523	0.0503566597354466	1	0	1	1	1.15297840394217e-11	0	1.60450040630656e-06	1.60109887698334e-17	0
T235	1	17196588	17197387	*	1	0	1	0.00773838605886259	0.00508338207253412	0.0112151408645221	0.0119415789767438	0	0	1	1	0.203682556104186	0.535415073513863	0.199153276985318	0.0170312602979136	0
T236	1	17221021	17223787	*	1	1	1	1.9200809205531	0.503934926597233	1.44372503608684	1.65490638248103	1	1	1	1	0	6.92246765096968e-70	0	0	1
T237	1	17229988	17232587	*	1	1	1	1.44383549912117	0.206309320310354	1.11786908936065	1.32117135876562	1	1	1	1	0	6.94961024508513e-14	1.1123281371196e-294	0	1
T238	1	17257388	17278450	*	1	1	1	0.0660907887603207	0.0694349656081894	0.0236589552032735	0.0307187480320745	1	1	0	1	0.000598280019341325	0.0147970207106186	0.324860367761576	0.0317118139699352	0
T239	1	17278836	17293008	*	0	1	1	0.0421252365423041	0.0695132751941364	0.0208728059437994	0.0199977932899132	1	1	0	1	0.0130111964428444	0.00633206665758788	0.328627177439193	0.103797084865852	0
T240	1	17312188	17338423	*	1	1	1	0.152772373895334	0.240610719794314	0.170753770005694	0.1698401271253	1	1	1	1	2.19018096099212e-16	2.40126777352765e-18	2.5296493158439e-11	7.7651725927047e-30	1
T241	1	17343988	17380665	*	1	1	1	0.257083498965912	0.624775745913825	0.676094348088867	0.51084331827228	1	1	1	1	1.30819045369587e-29	8.84814644960838e-87	2.26499541797186e-113	7.12999860414259e-196	1
T242	1	17393256	17445930	*	0	1	1	0.0996802888221005	0.0592383512816274	-0.0480536686554614	-0.0030022864562077	1	1	0	0	6.34822077465869e-06	0.0667738577470693	1	0.824410990013841	0
T243	1	17575593	17610728	*	0	1	1	0.0236152768178014	0.0196575968426818	-0.0767483963542979	-0.0319132691580695	0	0	0	0	0.22737320444714	0.450879276100248	1	1	0
T244	1	17672529	17674702	*	0	1	1	0.00749589660000134	0.00509616876901362	0.00283846512254309	0.00379154212571385	0	0	0	0	0.230741218591919	0.544089016503347	0.649823335493851	0.375238723827834	0
T245	1	17686509	17686720	*	0	1	1	0.00633948135064728	0.00496677525500056	0.004123739733966	0.00413472160372534	0	0	0	0	0	0	0	0	1
T246	1	17698691	17728195	*	0	1	1	0.0438947258885869	0.0579526681639761	-0.0046778109170766	-0.00287740166541793	1	1	0	0	0.0270343183810562	0.0491199939382548	0.829378159022177	0.838362919871268	0
T247	1	17731988	17768387	*	1	1	1	0.511754855865567	1.06790877823949	1.03778328852436	0.815172108303847	1	1	1	1	3.09166131296427e-112	1.82902241414182e-249	4.8964990673064e-259	0	1
T248	1	18081808	18153558	*	0	1	1	0.0418811275781203	0.0244560063789376	-0.00961901678733166	-0.0479242065852643	1	0	0	0	0.0656636488499194	0.408671879937932	0.876776562868539	1	0
T249	1	18434240	18704977	*	0	1	1	0.143628369612412	0.131005158602775	-0.0214354829372953	-0.0864387659792669	1	1	0	0	1.26344765329626e-11	1.31258386347557e-05	1	1	0
T250	1	19197926	19230386	*	1	1	1	0.310383674702238	0.290758867558104	0.295396659697237	0.332692892336814	1	1	1	1	4.56706331246687e-46	4.61193602474832e-21	8.73257438601358e-24	1.02809459207019e-83	1
T251	1	19230775	19283180	*	1	1	1	0.477453274463057	0.318117326410782	0.302409086283325	0.592500642477258	1	1	1	1	6.35798634944827e-98	6.70302395678019e-23	4.78119434451819e-23	2.99695676481605e-256	1
T252	1	19398604	19588185	*	1	1	1	0.471003955647141	1.26197450207643	1.26964903464281	0.978875005360996	1	1	1	1	5.62884901915002e-176	0	0	0	1
T253	1	19589234	19590635	*	0	1	1	0.113441998657595	0.137437637448619	0.16992096264636	0.35157708047968	1	1	1	1	1.29633989814663e-20	2.37604820925458e-15	4.7604277258177e-22	3.23595182931457e-137	1
T254	1	19590978	19591207	*	0	1	1	0.0141790391829674	0.0229993045073816	0.014772802369942	0.0410265086701598	1	1	1	1	0.00117036342230268	0.000716225751380634	0.0102500792530985	4.12664161460522e-14	1
T255	1	19593597	19600688	*	0	1	1	0.0555322298850608	0.113325486409898	0.0781775639631125	0.121462288913367	1	1	1	1	5.02141113764892e-06	2.70407667591829e-09	6.3502144015122e-06	9.17029068602644e-27	1
T256	1	19603017	19603270	*	0	1	1	0.00536750403129997	0.00337432600229503	0.000324157319688966	0.00317519730597084	0	0	0	0	0.24787142730463	0.598989626658452	0	0.335821227200583	1
T257	1	19606786	19622585	*	1	1	1	0.0282818458699376	0.17957839056754	0.126198180548293	0.255319305493886	1	1	1	1	0.140267502998813	9.83097406510595e-10	4.89002461632316e-06	7.82715575489724e-54	1
T258	1	19627986	19660933	*	1	1	1	0.698195955720033	0.914938730081235	0.866026331844143	0.963601880388894	1	1	1	1	1.20746087680174e-206	2.13727943373172e-179	1.28739942461088e-176	0	1
T259	1	19663786	19813385	*	1	1	1	0.332853400231328	0.957875175315003	0.851655800759195	0.536798478786241	1	1	1	1	2.75021271429381e-63	6.23450401060541e-315	2.40875885686336e-272	2.13095291844269e-310	1
T260	1	19918296	19956385	*	1	1	1	0.294642597779707	0.665200299517677	0.716046454476566	0.616410771113547	1	1	1	1	6.33861795888156e-39	1.10494758718e-101	4.1393159532143e-132	3.94842463102134e-303	1
T261	1	19970657	19984945	*	0	1	1	0.0446482054738946	0.0766158193307508	0.00716858017799243	0.0183444627938802	1	1	0	1	0.00492559599793888	0.00135254973959533	0.598315963239591	0.10787911532278	0
T262	1	19991780	20006055	*	0	1	1	0.0392241705082447	0.0220188645913576	-0.00608610527687004	-0.00725754877652399	1	0	0	0	0.0130516899799337	0.317927711560332	0.8846556120429	1	0
T263	1	20008706	20126438	*	0	1	1	0.109935304632306	0.0608524122860294	0.0633633374691493	-0.0316938330278623	1	1	1	0	1.10473607686263e-06	0.0620870712669292	0.035941451394145	1	1
T264	1	20208786	20241385	*	1	1	1	0.125641991046838	0.43282499909296	0.475476417603006	0.331466130412306	1	1	1	1	4.32712185297135e-08	1.95247196004931e-41	2.05944726721447e-55	2.02179555468477e-80	1
T265	1	20354672	20417683	*	0	1	1	0.00136661986267339	-0.0434411961742771	-0.0727871063499199	-0.114440106394562	0	0	0	0	0.717761642529194	1	1	1	0
T266	1	20438432	20446050	*	0	1	1	0.0241953596666656	0.00106291715859319	-8.60991247285794e-05	-0.0118073733959734	1	0	0	0	0.0556045903272927	0.758583408370632	0.775814850564866	1	0
T267	1	20489552	20522541	*	1	1	1	0.564994385006256	0.291906682168695	0.449319879827186	0.591440622707987	1	1	1	1	7.2974576374102e-137	1.91137927704411e-19	6.5896569191093e-49	5.13981632946646e-257	1
T268	1	20523908	20524750	*	0	1	1	0.0489344700086807	0.0195269174754654	0.0363810794619997	0.0844789698142931	1	0	1	1	1.96750683411253e-05	0.210568467890987	0.017961966749661	1.04619351920015e-16	1
T269	1	20617412	20681387	*	0	1	1	0.0557799249672558	0.046872918225535	-0.0217519490686922	-0.0439115541279548	1	1	0	0	0.0144576627277227	0.151569776546369	1	1	0
T270	1	20687072	20757727	*	0	1	1	0.000335196994025855	-0.0240419018898415	-0.0476360070463529	-0.0775008630956216	0	0	0	0	0.73888301558165	1	1	1	0
T271	1	20808884	20812713	*	0	1	1	0.0216498843880255	-0.0343233488229996	0.00803049481009406	-0.00275871317437862	1	0	0	0	0.0517017942584362	1	0.512121644530418	0.937480971468339	1
T272	1	20824386	20834985	*	1	1	1	0.222179416894376	0.260944538926066	0.311358384434112	0.330773779807288	1	1	1	1	6.95409100816961e-31	3.12126401162409e-21	3.7616879845401e-31	4.20488804078362e-93	1
T273	1	20915441	20945401	*	0	1	1	0.0546610930390711	0.0443610543103301	-0.00348631965622083	-0.0124924818590243	1	1	0	0	0.0105928131365015	0.151341859391983	0.803990220831126	1	0
T274	1	20959585	20988984	*	1	1	1	0.567093726621396	0.788276921272785	0.752767691062287	0.941712470613644	1	1	1	1	1.22275958180217e-137	3.15537108360371e-133	8.9762028581585e-134	0	1
T275	1	20990507	21044510	*	0	1	1	0.0893750581610853	0.11286396228339	0.0142108100954819	0.0211023054837908	1	1	0	1	8.14623613603016e-05	0.000600616456541033	0.522636726485427	0.187976485911694	1
T276	1	21046225	21059330	*	0	1	1	0.0499140436416921	0.18127991490662	0.0862576126749661	0.214154037452739	1	1	1	1	0.000432837330584911	4.27502507736847e-15	2.32977923625349e-05	1.40932383133725e-53	1
T277	1	21062985	21114984	*	1	1	1	0.365914408786721	1.05179331445627	1.2017181213447	0.869830651104767	1	1	1	1	6.50039824110949e-66	4.80157697910815e-319	0	0	1
T278	1	21130985	21503984	*	1	1	1	-0.0591193982856006	0.300116390117248	0.389018821726587	0.166461732869329	0	1	1	1	1	3.84422321602119e-75	9.57537134880935e-148	5.05047023869646e-71	1
T279	1	21543740	21673955	*	1	1	1	0.271851718044924	0.301235683433609	0.253647365021253	0.111013583218195	1	1	1	1	2.57031233773921e-36	3.29717529475514e-23	1.09730377151486e-18	6.10232385865934e-11	1
T280	1	21674076	21674702	*	0	1	0	-0.00485109352782866	0.00513432876903747	-0.00471883887853978	0.0028771558885204	0	0	0	0	1	0.56535829843829	1	0.496744424937853	1
T281	1	21675532	21675937	*	0	1	0	0.00757403392649787	0.0115842903741499	0.00525397061305517	0.00638058646848032	1	1	0	1	0.160601595022076	0.165392666991405	0.449095879741417	0.116615999726257	1
T282	1	21676010	21677029	*	0	1	0	0.00717767523558105	0.0132328845768014	0.00557108075430367	0.0322330318707685	0	0	0	1	0.306227712936225	0.237699274819811	0.519752509845898	2.53001716570804e-06	1
T283	1	21677212	21677480	*	0	1	0	0.00332701369502423	-0.0048555113598846	-0.00267548999870699	0.0014982461626151	0	0	0	0	0.467065848511691	0	0	0.606542873981463	0
T284	1	21724480	21724855	*	0	1	1	0.00356708184605993	7.85382919499578e-05	-0.00241722083542348	-0.00260019378282152	0	0	0	0	0.416927173589125	0	0	0	0
T285	1	21742391	21743985	*	0	1	1	-0.000986693552097289	-0.0138317284476178	-0.0105051903526602	-0.0105709480406204	0	0	0	0	0.835060242956223	1	1	1	0
T286	1	21749600	21754460	*	0	1	1	-0.00848500016913242	-0.00395959473087846	0.00803049481009406	-0.0115431814406117	0	0	0	0	1	0.910106200310328	0.512121644530418	1	0
T287	1	21754796	21756030	*	0	1	1	0.00248154962514	-0.0016380892916423	-0.00026241474198722	0.000797944805211921	0	0	0	0	0	0	0	0	0
T288	1	21765985	21811498	*	1	1	1	0.0238199314413136	0.000881604885280228	0.0225559721038312	-0.031347177555276	0	0	0	0	0.273623886816693	0.742677645878702	0.399201258623035	1	1
T289	1	21835858	21904905	*	0	1	1	0.0861687182255182	0.0241461355297582	-0.0470614624302633	-0.0516182154093751	1	0	0	0	0.00019917273013516	0.415397385994969	1	1	0
T290	1	21922585	21996784	*	1	1	1	0.422252057588175	0.643963902713886	0.533322527835221	0.570614027713621	1	1	1	1	7.40804666736721e-78	3.12091576070341e-92	5.52103944697316e-70	2.62612694485706e-247	1
T291	1	22002967	22111784	*	1	1	1	0.382844117947659	1.01559352531024	1.16507874308222	0.718426453841097	1	1	1	1	1.26336497392556e-104	0	0	0	1
T292	1	22147185	22264384	*	1	1	1	0.752296950876357	1.25133458281962	1.0616988060574	1.03764650733686	1	1	1	1	9.58288658295238e-297	0	0	0	1
T293	1	22350487	22358383	*	1	1	1	0.579163555460486	0.270418305223253	0.400426904896111	0.576611585860787	1	1	1	1	5.02252281623078e-152	9.44391360287093e-21	6.51333865937367e-45	4.64849543761944e-243	1
T294	1	22378584	22447383	*	1	1	1	0.272060350513946	1.16900161957827	1.24575373820149	0.789535030457922	1	1	1	1	1.30993755641703e-38	0	0	0	1
T295	1	22489846	22502251	*	0	1	1	0.0317785582500694	0.0326374317879925	0.036040733152509	0.0270061404858658	1	1	1	1	0.0645022266795739	0.195971845242291	0.128978940013926	0.0374621262557734	1
T296	1	22777584	22857650	*	1	1	1	0.0915924066551991	0.466317972662227	0.489523746451932	0.233727177183624	1	1	1	1	3.16984186825581e-05	2.788133295628e-58	1.89673040564355e-72	5.02958561416211e-47	1
T297	1	23037332	23241818	*	0	1	1	0.113675452868172	0.133784711554501	-0.0548208977439449	-0.0630309510560335	1	1	0	0	1.53986073240923e-07	1.13740066739726e-05	1	1	0
T298	1	23337327	23342343	*	0	1	1	0.0154098843643522	0.0178499584699656	0.0128273728783666	0.0282995970862561	0	0	0	1	0.223790020540322	0.34154608222104	0.422751855087465	0.00617924172489141	1
T299	1	23344984	23496783	*	1	1	1	0.109869536078651	0.417972239466199	0.527345123566618	0.363675130201072	1	1	1	1	4.57704362916156e-10	6.27136271169348e-75	2.40139384428491e-139	7.08373045285683e-188	1
T300	1	23516993	23521222	*	0	1	1	0.0192120895046276	0.01022598868644	0.00804659249448404	-0.0116997978249369	1	0	0	0	0.106083572043026	0.499071358358319	0.530133686698465	1	0
T301	1	23603984	23671982	*	1	1	1	0.229480873122572	0.995581908876056	1.14359369665536	0.879560523625722	1	1	1	1	1.54178261917116e-30	0	0	0	1
T302	1	23682710	23684234	*	0	1	0	0.0201144564160243	0.0322183359675662	0.0556036878020362	0.0881621806493683	1	1	1	1	0.0269239270848242	0.0209536640165721	7.17291868202653e-05	1.4140968969969e-20	1
T303	1	23684383	23701081	*	1	1	1	0.484370695862788	0.244503457724334	0.398363686489465	0.533356694177177	1	1	1	1	2.39423382454277e-101	1.59253879346731e-14	2.90163721209501e-39	7.62189788275942e-204	1
T304	1	23704873	23705522	*	0	1	1	0.00588228870053974	0.0035091021488861	0.0154874235256001	0.00612355733411278	0	0	1	0	0.365305587071168	0.647986089833879	0.127264137774806	0.223834440979682	1
T305	1	23707554	23753734	*	1	1	1	0.183505454924652	0.257819869258056	0.199182194664381	0.224732918675057	1	1	1	1	7.50375901472682e-16	2.05513927740585e-15	9.77503452772949e-11	1.81555099100071e-37	1
T306	1	23754583	23811382	*	1	1	1	0.218105763725683	0.258436955876411	0.203414797656899	0.192392623275898	1	1	1	1	9.77491896667704e-22	1.40059136527911e-15	3.35580875475853e-11	5.64840304279087e-28	1
T307	1	23831583	23858582	*	1	1	1	0.319184570448286	0.579558266445583	0.538859062045563	0.479787548201899	1	1	1	1	1.5310916726803e-47	6.22504934784423e-74	9.78948515658673e-71	6.99702587739712e-166	1
T308	1	23875383	23878660	*	0	1	1	0.0061300080054587	0.00557000466815099	-0.00822739365615414	0.00330595179407364	0	0	0	0	0.508145726924701	0.631383250216181	0.979347893129578	0.5658025214091	1
T309	1	23879595	23880287	*	0	1	1	0.0186366890508406	0.00670434937707952	0.00607831170823312	0.0135988791229857	1	0	0	1	0.00465948106521156	0.430716642461889	0.427166318689745	0.00613420476391069	1
T310	1	23880783	23882182	*	1	0	1	0.163319292869558	0.0541868188511786	0.0872240450422649	0.158335576671458	1	1	1	1	2.09149251289201e-35	9.77509056592881e-05	1.76402590632201e-09	2.22648588133502e-47	1
T311	1	23882983	23886285	*	1	1	1	0.650042868332009	0.425564839574537	0.564029082075955	0.70668260276145	1	1	1	1	3.87427992885809e-214	1.90497736512838e-61	3.77548478008475e-102	0	1
T312	1	23907985	23967058	*	0	1	1	0.142708137173307	0.0976770632537866	0.0247558238739976	0.00800314487432007	1	1	0	0	4.71883889512826e-10	0.00346823775495318	0.367850819957479	0.503842598827769	0
T313	1	23985735	24051782	*	1	1	1	0.525512198060359	0.698452322002065	0.845737664923936	0.86008413991212	1	1	1	1	2.52280643360746e-130	1.42824872331122e-119	2.02994539698683e-201	0	1
T314	1	24054241	24055977	*	0	1	0	0.0168887275896344	0.0322404788633759	0.0405001082113425	0.0200870231836953	1	1	1	1	0.0554351204226692	0.0190539412154506	0.00227773476656896	0.00410982619145153	1
T315	1	24057983	24059982	*	1	0	0	0.00758952382080242	0.0445170708820183	0.0283952376620347	0.0252261784305527	0	1	1	1	0.374203566736095	0.00351940098430339	0.0404968873366073	0.00115358441623713	1
T316	1	24061131	24062167	*	0	1	0	0.00462475014054574	-0.0174324903365338	0.0010718792893252	0.0169362818934998	0	0	0	1	0.508934763848725	1	0.750493320241459	0.0133365433380763	1
T317	1	24062651	24063635	*	0	1	1	0.00733084764883783	0.0341796037265089	0.00770149162013939	0.0104084755271134	1	1	0	1	0.192152019405023	0.000672591703288773	0.318893605752861	0.0229870383172729	1
T318	1	24067894	24068987	*	0	1	0	0.0305210385919719	0.000678152811643421	0.0209950419862188	0.0354557044813013	1	0	1	1	0.00525216123070336	0.778320514176269	0.152363807017519	5.05700492387123e-05	1
T319	1	24069183	24165110	*	1	1	1	0.836084396552947	0.944776267400155	1.03670634622617	1.11764024171411	1	1	1	1	0	9.02316773289893e-291	0	0	1
T320	1	24170583	24195582	*	1	1	1	0.0952146282867125	0.0620363332661958	0.0706405432457918	0.0719749960109885	1	1	1	1	1.43044825140949e-05	0.0538648320267504	0.0187837952467184	1.88655396901645e-05	1
T321	1	24275506	24275873	*	0	1	1	8.13185153511465e-17	-2.15217690262445e-17	-3.36077056010236e-17	8.01306376466223e-17	0	0	0	0	0	0	0	0	0
T322	1	24284583	24285582	*	1	0	1	0.0837533833761232	-0.0159588996923591	0.0391022347538084	0.0764659511749802	1	0	1	1	9.18117900305443e-15	1	0.00169180767246157	2.85810759404424e-18	1
T323	1	24285599	24290782	*	1	1	1	0.127176704013534	0.210335897886887	0.282266700485182	0.396514173646956	1	1	1	1	3.43874943188987e-20	1.91245989399506e-23	8.77584849841103e-39	1.24229952338931e-153	1
T324	1	24292935	24307782	*	1	1	1	0.0200674593396798	0.0841300497910326	0.108802939001589	0.0693779842906787	1	1	1	1	0.0764445670193722	5.93443891725228e-06	2.87240484263963e-09	1.20537536317794e-11	1
T325	1	24382525	24438665	*	0	1	1	0.0970622081316723	0.0710707622145985	0.011012473322316	-0.0276671027864703	1	1	0	0	1.52370905278291e-05	0.0307963174928198	0.574098348500096	1	0
T326	1	24683490	24795982	*	1	1	1	0.0461632902017611	0.0969230270272571	0.0578198099752456	0.080108780168554	1	1	1	1	0.0307334304966634	0.00110518072685246	0.0370936737508167	6.01085214302395e-07	1
T327	1	24828383	24867530	*	1	1	1	-0.0602488893670178	-0.13305755743938	-0.097909846599573	-0.132108462235516	0	0	0	0	1	1	1	1	1
T328	1	24882602	24935819	*	0	1	1	0.0688718826686191	0.00470146272621681	0.0254131659001962	-0.0254482151818336	1	0	0	0	0.00285630763092169	0.699940734398129	0.35936460988298	1	0
T329	1	24968383	25004582	*	1	1	1	0.486894766187788	0.965364262328688	1.14075787414235	0.865741915026577	1	1	1	1	1.77320879729128e-109	1.95333335292262e-235	0	0	1
T330	1	25071182	25171581	*	1	1	1	-0.0360959997818635	0.192366120978028	0.197334415276899	0.0184162327842539	0	1	1	1	1	1.48790626331971e-12	8.11206215687803e-15	0.196308788819473	1
T331	1	25226002	25291612	*	0	1	1	0.0509895015739599	0.0338174708981453	-0.089222185200494	-0.0591341420047778	1	0	0	0	0.0260885755159748	0.285901484776969	1	1	0
T332	1	25451544	25451945	*	0	1	1	0.00453239623717646	0.00661795817081235	0.00275071968705042	0.001656732125122	0	0	0	0	0	0	0	0	0
T333	1	25545782	25747432	*	1	1	1	0.827709831137678	0.778035793298956	0.987867095241257	1.0052191648572	1	1	1	1	0	2.35578312198959e-267	0	0	1
T334	1	25750782	25830781	*	1	1	1	0.207049849987447	0.558241400931754	0.670639188751063	0.451234157256274	1	1	1	1	7.89382052509121e-27	1.87310049580507e-107	1.1668893649546e-180	2.79476072456811e-235	1
T335	1	25869982	25895377	*	1	1	1	0.191331604982443	0.262510065040097	0.208907053346105	0.267187101172358	1	1	1	1	1.20415453032462e-19	9.33106116385159e-18	4.48361503549198e-13	2.24986462642256e-56	1
T336	1	25897078	25898404	*	0	1	1	0.0220507990554665	0.0422200404203255	0.0324480275596523	0.0918547118900878	1	1	1	1	0.000319276940411815	1.8339802824722e-05	0.000244430070641717	1.17093838554239e-29	1
T337	1	25907969	25916847	*	0	1	1	0.00858945882163056	0.0492323957487682	-0.000620052611944882	0.0106955471199002	0	1	0	0	0.478495629285593	0.0329294735497439	0.777597455518725	0.292991772746902	1
T338	1	25921327	25921965	*	0	1	1	0.00536750403129997	0.0083016493113723	0.00305934295627858	0.00317519730597084	0	0	0	0	0.24787142730463	0.251698529454199	0.589259223831305	0.335821227200583	1
T339	1	26126582	26202581	*	1	1	1	0.627788395660279	0.776527375827458	0.808779216110756	0.880519474057979	1	1	1	1	1.44040732975525e-208	1.72194980066685e-166	2.63409010102353e-204	0	1
T340	1	26210182	26233181	*	1	1	1	0.468675954208803	0.74947213379505	0.852169649895608	0.885240255641054	1	1	1	1	1.956136307118e-94	2.25086238387069e-121	3.34186451985256e-174	0	1
T341	1	26283982	26324648	*	1	1	1	0.214806603739997	0.225256564498967	0.319570806131551	0.302542737714158	1	1	1	1	4.02760054265943e-21	4.08825938341295e-12	7.44716019134779e-26	9.8739878455515e-68	1
T342	1	26327539	26454981	*	1	1	1	0.62880268832715	0.264246227570176	0.537020147217752	0.607648963731268	1	1	1	1	1.39099090717749e-291	1.19757708836228e-24	8.3116010157143e-120	0	1
T343	1	26485511	26490426	*	1	1	1	0.142089620007333	0.0713887132767068	0.051160519819615	0.116451360010908	1	1	1	1	8.49645110481076e-21	0.000329526057997311	0.00545069098387103	1.59095026986656e-22	1
T344	1	26495981	26499780	*	1	1	1	0.156285980184163	0.14527130997883	0.143066948187158	0.223750660278912	1	1	1	1	1.76873819111305e-24	5.45276856228171e-12	1.17838130499688e-12	2.4780642079317e-61	1
T345	1	26503876	26516377	*	0	1	1	0.0991754182120802	0.114049665039628	0.0854745718751132	0.115647989832821	1	1	1	1	1.02034720409881e-09	1.50441597875294e-06	0.000112172566121017	1.90417256653001e-18	0
T346	1	26517052	26529459	*	0	1	1	0.159728257501725	0.0580530468344524	0.0552153999756224	0.125327169544633	1	1	1	1	1.35496431874173e-17	0.0266647056070258	0.0243137487973513	6.14909530414056e-18	1
T347	1	26560581	26634180	*	1	1	1	0.606279037035783	1.10590822446831	1.00976443702189	0.980347760379614	1	1	1	1	9.15311849400543e-187	0	1.49800703819066e-320	0	1
T348	1	26643981	26663780	*	1	1	1	0.195730957569417	0.15924534974906	0.0902349337207677	0.210974408697973	1	1	1	1	2.53191107265951e-20	1.60306149405694e-07	0.00160908442617096	1.3607368862976e-36	1
T349	1	26691213	26701013	*	0	1	1	0.0619720232364813	0.0542369904970299	0.0375930694765591	0.019502945880771	1	1	1	1	3.02870652604687e-05	0.0127505426578074	0.0610259850040095	0.0650659160332712	0
T350	1	26737269	26756219	*	0	1	1	0.126173870964611	0.0244716102464524	0.0916995265812282	0.157896925703335	1	0	1	1	1.38411594579142e-09	0.375457122394986	0.00132995090162523	7.02418268530298e-22	1
T351	1	26756803	26806980	*	1	1	1	0.899747345991131	1.17932137415378	1.24624801655685	1.2612828618484	1	1	1	1	0	0	0	0	1
T352	1	26821293	26826136	*	0	1	0	0.182526559016039	0.126035754835093	0.123129952864408	0.307855192480962	1	1	1	1	7.39300894670545e-28	1.77337618996137e-08	7.3209198162272e-09	7.4705532034945e-94	1
T353	1	26826359	26829352	*	1	1	0	0.447239901445588	0.111956288408004	0.279169801000607	0.437219240069969	1	1	1	1	6.9560915341539e-116	1.66130262732937e-07	5.36810969002713e-33	6.79229188872669e-168	1
T354	1	26855781	26902780	*	1	1	1	0.244955312904026	0.422946959910505	0.319401819737848	0.308562554536443	1	1	1	1	7.63017205234841e-28	1.3438377606346e-39	8.700105462308e-26	1.0193138463476e-69	1
T355	1	26945581	26948980	*	1	1	1	0.637663915315874	0.10218588677484	0.403730371167394	0.568838011279157	1	1	1	1	3.45717271044865e-185	0.000115014929630493	6.47067408545957e-48	6.83241589555558e-241	1
T356	1	26952295	26952506	*	0	1	0	-0.00192385045200254	-0.0162023599719051	-0.0112843412208467	-0.00363438286580657	0	0	0	0	0.953660301953306	1	1	1	1
T357	1	26962781	26964380	*	1	1	0	0.154606587958034	0.0238771332518308	0.120266355011372	0.162614683613888	1	0	1	1	8.2910898830626e-23	0.21510232178872	3.72122111458679e-09	3.19707085240326e-36	1
T358	1	27011285	27011626	*	0	1	1	-0.00553924465910057	-0.0160396278156168	-0.00412172213307605	0.00358940713703184	0	0	0	0	1	1	0.977040040325975	0.449200647483016	1
T359	1	27018181	27110380	*	1	1	1	0.564242093216655	1.26340389392537	1.33085432031583	0.835904978146702	1	1	1	1	1.59764566948095e-198	0	0	0	1
T360	1	27111981	27125180	*	1	1	1	0.731804502853481	0.437088867258636	0.694664175374329	0.783086698387325	1	1	1	1	8.34169679913681e-227	9.84964259480084e-43	2.8323302191533e-114	0	1
T361	1	27125594	27126961	*	0	1	1	0.0343463687646357	0.045942099306084	0.0416728607147141	0.0879029423544077	1	1	1	1	0.00111756187207611	0.0036396349338772	0.00489518814459996	1.25751256496779e-18	1
T362	1	27141313	27141601	*	0	1	1	-4.37507636774633e-05	0.00501894242613425	0.000324157319688966	0.0129696029241075	0	0	0	1	0	0.463464118154565	0	0.00210183502134443	1
T363	1	27152781	27185980	*	1	1	1	0.18528704238596	0.490661841292537	0.407246356950904	0.402586465199989	1	1	1	1	2.23788233732934e-17	2.48280253537711e-53	2.46004878849723e-41	1.4883339627541e-117	1
T364	1	27189601	27190947	*	0	1	1	0.0283921779745606	0.0260998799383182	0.00257637471712863	0.0348382423486463	1	1	0	1	0.000211869035528989	0.0162430620416327	0.66884856103313	9.61388262336149e-08	1
T365	1	27190981	27192580	*	1	0	1	0.216467798036817	0.00542918648269735	0.073683967504465	0.211072980910762	1	0	1	1	1.60774522688098e-44	0.622798013473052	8.98269950235799e-06	1.43527667337254e-61	1
T366	1	27201981	27287380	*	1	1	1	0.71206873011665	0.876067908399084	0.965162012707477	0.993981474697423	1	1	1	1	2.34095377002227e-266	5.69595305257726e-210	6.01120441814089e-292	0	1
T367	1	27306656	27307466	*	0	1	1	0.00213415667362663	-0.0014433015547356	-0.00395729879850947	-0.00193800149480429	0	0	0	0	0.636425907922661	0.922541852409635	1	1	0
T368	1	27312388	27312831	*	0	1	1	0.00650953208714082	0.0132073195055668	0.0101431786908122	0.00320869818713933	1	1	1	0	0.142963230831073	0.0631972183200995	0.115233113916226	0.299535349531962	0
T369	1	27320192	27327484	*	0	1	1	0.0512654151492928	0.0207437569142036	0.00414820753109677	0.0397139283322903	1	0	0	1	0.00053007731682187	0.309571198711827	0.663596000306473	0.000452676276466262	0
T370	1	27331511	27340780	*	1	1	1	0.0495890266532906	0.021904612899244	0.0411442118454235	0.0310641278116982	1	0	1	1	0.00276023278252482	0.3363029445437	0.0712320858704825	0.012514180878011	1
T371	1	27425306	27482180	*	1	1	1	0.496799206408008	0.569421638683247	0.508210484773619	0.535317159178127	1	1	1	1	1.48180218763831e-106	8.55230710537745e-71	1.24646685652363e-62	1.45942298905131e-211	1
T372	1	27527325	27527964	*	0	1	1	0.00554032823648355	0.00832743732998413	0.00905607948609557	-0.000208161913288532	0	0	0	0	0.305595420509362	0.323541259496274	0.251162676530394	0.870600140586537	0
T373	1	27533421	27534287	*	0	1	1	-0.00172600886495524	0.000290296623337571	0.000185855777448235	-0.00207433539260157	0	0	0	0	0.918662380690886	0.816619799433056	0.800456756112824	0.993191215745332	0
T374	1	27560181	27635110	*	1	1	1	0.0989117988319243	0.296081310344182	0.309358023472087	0.176187052006316	1	1	1	1	1.44703838294247e-05	2.89868929787889e-21	7.03365138564568e-26	1.06376713372555e-24	1
T375	1	27637731	27638329	*	0	1	1	0.00660431502182019	0.00997824967420492	0.00959630117455416	0.0246831587336845	0	0	0	1	0.282014256927218	0.297662599539804	0.277440169534472	2.87676206737192e-05	1
T376	1	27648181	27665980	*	1	1	1	0.326327755456037	0.494862029662596	0.528672500463111	0.612700176218247	1	1	1	1	4.41175966958375e-52	4.90055995359689e-57	1.97207920091831e-70	1.88751848655295e-269	1
T377	1	27668381	27693980	*	1	1	1	0.31209659287677	0.241692558081493	0.158532184250913	0.392016641584876	1	1	1	1	3.14480795777282e-48	7.17723171424753e-16	1.61622685768583e-08	6.41611634373851e-116	1
T378	1	27695603	27701315	*	0	1	1	0.0175339916047605	0.0359758773038901	0.00373808999880824	-7.50783484378732e-05	1	1	0	0	0.153673360810239	0.0611671106884627	0.666800037098439	0.763842022652849	1
T379	1	27705665	27709870	*	0	1	1	0.00490286178496565	0.0273596211630693	-0.00543122496000121	0.000673268967806924	0	1	0	0	0.526092157895846	0.0753327397199792	0.958090155390245	0.733285201717305	0
T380	1	27718181	27722318	*	1	1	1	0.111441617790859	0.0999357425187675	0.0997582497201828	0.213713157942596	1	1	1	1	8.44984646057326e-16	1.87767196737418e-07	5.0278581138007e-08	1.00074492394313e-59	1
T381	1	27726535	27726865	*	0	1	0	0.0185119307260613	0.0438119020071335	0.0509469866733949	0.100513274859874	1	1	1	1	0.00170972857519269	1.06152679930169e-05	3.01411875244803e-07	5.69572744804052e-33	1
T382	1	27727181	27817580	*	1	1	1	0.256990834320874	0.883619531571852	0.912125147762325	0.605635029821324	1	1	1	1	2.76700343022438e-37	1.03958838566004e-260	8.83078884149676e-316	0	1
T383	1	27851780	27930979	*	1	1	1	0.561721904398801	0.713700604070749	0.612631899533922	0.612541318669221	1	1	1	1	3.56216427002931e-142	8.77913270241161e-118	1.27378561621412e-95	4.49653511254141e-299	1
T384	1	27975930	27976121	*	0	1	1	-0.00138259025980256	0.00499292785765142	0.000848842688046339	-0.000887712587761756	0	0	0	0	0	0	0	0	0
T385	1	27985980	27986979	*	1	0	1	0.0600427881570585	0.0180311800401023	0.0228202557995142	0.0357742644659729	1	1	1	1	4.02328059054176e-09	0.155172922479631	0.0604006044617866	1.77930178273758e-06	1
T386	1	27992572	27998729	*	0	1	1	0.0641393563759135	0.0422093339092327	0.0394537337989783	0.0166196744689296	1	1	1	1	4.23698806482096e-05	0.0637428491621389	0.063378134804854	0.12855535645303	1
T387	1	28051780	28089633	*	1	1	1	0.132601030449487	0.13823659541298	0.157420524823913	0.180825327331063	1	1	1	1	7.38973136037413e-09	2.86073970523796e-05	3.52973711490488e-07	8.52001034085037e-25	1
T388	1	28099380	28151579	*	1	1	1	0.0562533107764718	0.245832456105294	0.269258440587011	0.219043925743441	1	1	1	1	0.0138654027091597	2.28658004227968e-15	1.97693219629745e-20	8.98322073986893e-39	1
T389	1	28156380	28179779	*	1	1	1	0.472586605309307	0.537791864470845	0.664456594259375	0.618821553591527	1	1	1	1	4.19887881043545e-96	1.00920462585135e-62	6.73741914646995e-105	4.90502253204062e-278	1
T390	1	28198780	28241257	*	1	1	1	0.546069759310604	0.919683831507553	0.980735779395572	0.946624456760491	1	1	1	1	4.23304572549575e-131	3.55521254273719e-195	5.31935221474311e-249	0	1
T391	1	28261504	28285668	*	0	1	1	0.0770682006776975	0.0367239268339279	0.0490417350856033	0.00887643001194909	1	0	1	0	0.000288426037796072	0.22461289826365	0.0889867512290164	0.457084891064635	1
T392	1	28285780	28415779	*	1	1	1	0.021159612860165	0.489847440202124	0.564898668870291	0.373901809548095	0	1	1	1	0.222742081808553	8.1587189777269e-104	4.52781327453198e-160	9.07688971967737e-198	1
T393	1	28421582	28422933	*	0	1	1	-0.00575088972304681	-0.00301317859118533	0.000702553561768204	0.00124846289783394	0	0	0	0	1	0.969918347843862	0.777597455518725	0.671911652342176	0
T394	1	28446960	28447832	*	0	1	1	-0.000557792721226193	0.00183074231398195	0.00554612715309139	-0.00605855973522775	0	0	0	0	0.871180991791988	0.733500445340812	0.482873765035975	1	0
T395	1	28523380	28559979	*	1	1	1	0.257551167388866	0.689926021561903	0.772696749147869	0.575377248098474	1	1	1	1	6.74013372422513e-30	8.64251093150375e-109	1.54719253528549e-153	1.50884599717052e-258	1
T396	1	28561580	28575579	*	1	1	1	0.606911699081197	0.256125599415117	0.499511409386565	0.730668587688621	1	1	1	1	8.45310972752031e-157	1.13166025641271e-15	3.65618725496965e-60	0	1
T397	1	28584980	28610179	*	1	1	1	0.241944576274988	0.324746948607878	0.347981507496473	0.276480953099975	1	1	1	1	1.72874796443917e-27	2.82979752041463e-24	1.97295931449357e-30	7.26768545275104e-57	1
T398	1	28653478	28654158	*	0	1	0	0.0711904350201426	0.0244355699239208	0.0603922890722052	0.120689801439951	1	1	1	1	2.34329206468942e-12	0.0436464010291975	3.05503002028958e-06	2.74578669317567e-34	1
T399	1	28654380	28664379	*	1	1	1	0.540544213047562	0.245114988487911	0.446511053324519	0.595875501695064	1	1	1	1	1.47530314819731e-128	8.76655958544173e-16	6.74931241669269e-51	1.8399771252552e-254	1
T400	1	28672381	28672845	*	0	1	1	0.0139624312235596	0.00344959450441148	0.00174357440275156	0.00300885374378624	1	0	0	0	0.0324867219537572	0.636106595111881	0.717577878458134	0.446509503079841	1
T401	1	28677980	28679379	*	1	0	0	0.177189396267329	0.000942778049076533	0.082477899684819	0.107428294730657	1	0	1	1	2.6505135351957e-30	0.763623696851783	7.3777177671761e-06	6.60814271697599e-21	1
T402	1	28695580	28715779	*	1	1	1	0.318529156621832	0.264308416916751	0.40076016899013	0.35587512354263	1	1	1	1	2.34674453928526e-45	1.75958231002389e-16	2.00631159441703e-39	9.39435504036574e-92	1
T403	1	28719391	28827579	*	1	1	1	0.0674998821381396	0.487701589438988	0.514795805925629	0.306057191536464	1	1	1	1	0.000598627761060884	2.38046426455457e-85	2.37158842703895e-108	3.57423792968513e-107	1
T404	1	28831180	28868579	*	1	1	1	1.74974190995924	1.85214557335605	2.09220669287751	1.9544566314838	1	1	1	1	0	0	0	0	1
T405	1	28872338	28872852	*	0	1	1	0.0325911067568809	0.0469895107416049	0.056180905608535	0.0947524563448627	1	1	1	1	1.43133651593591e-06	3.51672323987447e-06	4.03611102720428e-08	9.25513665332907e-31	0
T406	1	28878580	28909979	*	1	1	1	1.07455280646435	0.900756967434212	1.10077336957555	1.23494574313996	1	1	1	1	0	1.94922646946377e-181	1.01922529756497e-308	0	1
T407	1	28913870	28915427	*	0	1	1	0.0144404123173738	0.0116920819461237	0.0272650387869614	0.0148986156911563	1	0	1	1	0.143464016853551	0.400484634202787	0.0590223599990652	0.0500838604828019	0
T408	1	28915835	28972486	*	1	1	1	0.664765923791588	0.616669380001762	0.737493581946006	0.863364883688036	1	1	1	1	1.95888988204666e-210	1.94506027513764e-90	3.73225669479981e-147	0	1
T409	1	28973580	28976379	*	1	1	1	2.20583860914206	0.544082649738346	1.86265576072119	1.88250115328384	1	1	1	1	0	1.27840376828549e-73	0	0	1
T410	1	28994380	29045865	*	1	1	1	0.346486080462048	0.457763098886922	0.512905504002027	0.508609078264735	1	1	1	1	3.97503206435194e-54	3.1889940971448e-48	1.00993054037612e-67	3.72367905355349e-204	1
T411	1	29061980	29103179	*	1	1	1	0.416976791854074	0.986239710354072	1.11923371431124	0.832814159854557	1	1	1	1	2.79558917702573e-81	3.1914718461129e-254	0	0	1
T412	1	29138654	29190208	*	0	1	1	0.0357666552918017	-0.00158887441733586	-0.0481039806647959	-0.058001687704515	1	0	0	0	0.116860967502081	0.784341949184937	1	1	0
T413	1	29213380	29451778	*	1	1	1	0.151999807819999	0.975732050806728	1.08233505244073	0.545503146567086	1	1	1	1	2.65457902661233e-26	0	0	0	1
T414	1	29468979	29509978	*	1	1	1	0.535969536859406	1.19711528930044	1.2765763796063	0.962716460584116	1	1	1	1	6.42556239177236e-141	0	0	0	1
T415	1	29511906	29513127	*	0	1	0	0.00790523713868686	0.0353518038330144	0.0246005432142865	0.079538104564144	0	1	1	1	0.330245708312685	0.0119017962094392	0.0547805041717345	6.93704727684408e-18	1
T416	1	29517779	29557978	*	1	1	1	0.38602379642664	0.575211883672755	0.571697299731022	0.592074305737107	1	1	1	1	1.12424870229566e-64	6.79095188973992e-72	1.08414594534133e-78	4.50754116809776e-259	1
T417	1	29563173	29586076	*	0	1	1	0.107211814134291	0.119726088404688	0.019726052771035	0.0232483498664712	1	1	0	1	4.30873599207849e-09	7.24821976361056e-06	0.365388533472778	0.0730453566228491	0
T418	1	29586377	29630552	*	0	1	1	0.0183559616665613	-0.0337808148957991	-0.0533314372680292	-0.0607004093164728	0	0	0	0	0.365305587071168	1	1	1	1
T419	1	29637858	29639171	*	0	1	1	-0.0003645061528481	-0.00464912050711805	-0.00607798823778396	-0.00120148853557492	0	0	0	0	0.841187931387501	1	1	0.934649561986444	0
T420	1	29644272	29653312	*	0	1	1	0.0170667443241852	0.0431286222304062	-0.0124156624413483	0.00579684523728324	1	1	0	0	0.184575564758556	0.0341299691520257	1	0.453660677504218	1
T421	1	29656132	29676626	*	0	1	1	0.137309659492594	0.079015227190549	0.0712997353566206	0.135496812722129	1	1	1	1	1.54863415524821e-12	0.00474097328112454	0.00658104889735764	8.2153271542472e-19	0
T422	1	31186614	31230977	*	1	1	1	0.71521393747136	0.709938741264759	0.699387156424777	0.91511151886986	1	1	1	1	2.36903715670153e-226	6.81352228341708e-112	1.77840830725908e-120	0	1
T423	1	31251168	31252577	*	1	1	1	1.21186120316888	0.740581191735949	1.10310078577037	1.10487498454429	1	1	1	1	0	1.26978746942609e-136	9.91819517328647e-296	0	1
T424	1	31342314	31381977	*	1	1	1	0.218896786772186	0.39769802840204	0.255253296994601	0.333364995864226	1	1	1	1	1.12223247063582e-22	2.99959308650394e-35	4.0926162773842e-17	6.34337017568934e-81	1
T425	1	31403378	31539177	*	1	1	1	0.164443781244643	0.955361486344436	1.10183883324097	0.542385506991616	1	1	1	1	4.08285729369467e-21	0	0	0	1
T426	1	31627178	31631577	*	1	1	1	0.313965699935557	0.080691880169838	0.207138701318913	0.332900127171826	1	1	1	1	1.41795041700882e-62	0.00036623201557653	9.29476838034066e-19	2.27506958670401e-103	1
T427	1	31729978	31840977	*	1	1	1	0.284684475575693	0.747185165964052	0.845977246135838	0.656461601312921	1	1	1	1	8.43308787474459e-48	5.16652644150059e-189	2.6159455814443e-281	0	1
T428	1	31882412	31907525	*	0	1	1	0.0522952098176591	0.0379685384286761	0.000741326775170978	0.0231142821298193	1	1	0	1	0.0100708506264315	0.194320731283991	0.740649036462274	0.116133312761349	1
T429	1	31960436	31961777	*	0	1	1	-0.00129752091910152	0.00841194962577686	-0.00707862629995919	-0.00049973763017892	0	0	0	0	0.888919272827365	0.437586159096086	1	0.849930333149681	0
T430	1	31970419	31970525	*	0	1	1	-0.00114604858446877	0.00332868596335833	0.00111216398835892	-2.99458935164905e-05	0	0	0	0	0	0	0	0	0
T431	1	32037186	32041174	*	0	1	1	0.040828404385785	0.0382103498047837	0.0311299158342258	-0.000924772087758313	1	1	1	0	0.000165910476979066	0.0153480401164848	0.0331056846518062	0.848453706414362	0
T432	1	32042116	32053288	*	0	1	1	0.0188420325008282	0.0298825280677464	0.0088213033801351	0.0089871554948924	1	1	0	0	0.139441362343343	0.125135511001377	0.523802869488148	0.299846790896922	0
T433	1	32092777	32111561	*	1	1	1	0.263560675954984	0.343616635414124	0.327906004714492	0.386837483520794	1	1	1	1	2.38552061977817e-35	2.8704973160706e-29	1.73108374914993e-29	1.57136023199016e-112	1
T434	1	32196819	32202200	*	0	1	1	0.0109829795358701	0.022680099447633	-0.0120777757337977	-0.00332848752336121	0	1	0	0	0.248339850807767	0.134931988080859	1	0.992687120445816	0
T435	1	32256023	32281652	*	0	1	1	0.0131780067870262	-0.0214009656089554	-0.0627457635014093	-0.0575249502035878	0	0	0	0	0.463755115750354	1	1	1	1
T436	1	32370577	32406176	*	1	1	1	0.199512963479159	0.76573967321796	0.866306175090257	0.514763065478635	1	1	1	1	5.22645623368608e-20	3.20951398648474e-159	4.86002972658578e-234	9.69978503981579e-238	1
T437	1	32409177	32411176	*	1	0	1	0.49395138191324	0.11313493749949	0.308415163888314	0.460559702393097	1	1	1	1	2.3787224534236e-131	5.27295565111347e-07	2.15106132417248e-36	2.61406879271997e-178	1
T438	1	32417297	32423636	*	0	1	0	0.215120651141158	0.0161864045268999	0.127221950386288	0.196416946481938	1	0	1	1	9.51453152402241e-28	0.473273115939483	9.56465361365937e-07	1.23002609118031e-36	1
T439	1	32478377	32530776	*	1	1	1	0.38416945925457	1.15746220291835	1.21605209483865	0.890691525996215	1	1	1	1	2.7241514514167e-72	0	0	0	1
T440	1	32537977	32569176	*	1	1	1	0.271140430317426	0.434723932012215	0.466924508774194	0.477619177969935	1	1	1	1	1.51903014686471e-33	1.10305912283799e-41	9.38585387016297e-53	9.78792365784354e-164	1
T441	1	32572977	32642963	*	1	1	1	0.218586175328701	0.612480356468623	0.698343997424632	0.402889647101405	1	1	1	1	1.96477546036056e-25	1.01246923002878e-107	9.35325209702691e-161	5.8363375442741e-152	1
T442	1	32643410	32643638	*	0	1	0	0.00985409140628039	0.0197232005403126	0.0287400158863804	0.0423584918141659	1	1	1	1	0.0498879205273948	0.0144132447315207	0.000497177924076115	1.68583383543407e-12	1
T443	1	32644577	32675576	*	1	1	1	0.867278172222889	1.19597968137318	1.10636293085502	1.21857340407656	1	1	1	1	0	7.05999057150016e-318	6.02340178555228e-297	0	1
T444	1	32676133	32676332	*	0	1	1	0.0178783701963698	0.00337432600229503	0.0166433537820135	0.0384562607808547	1	0	1	1	0.0014216488359811	0.598989626658452	0.0245439259511343	3.42072965012702e-11	1
T445	1	32677156	32700976	*	1	1	1	0.49159643645755	0.615108815769093	0.661250456806987	0.771724387865542	1	1	1	1	1.79609364730917e-107	6.65308885448854e-84	2.48536163530774e-105	0	1
T446	1	32701782	32702067	*	0	1	1	0.0148483512467989	0.00508338207253412	0.0246187064308573	0.0167677752507206	1	0	1	1	0.0239871625949969	0.535415073513863	0.0105093429839284	0.00160304417790125	1
T447	1	32756777	32814580	*	1	1	1	0.58929592606101	0.875955110304325	0.916498189227969	0.831321798429355	1	1	1	1	1.9311732097397e-161	2.89173516284699e-188	7.86713594015929e-232	0	1
T448	1	32814795	32816264	*	0	1	1	0.0263227479827867	0.0148413041709766	0.0178218755517219	0.0296427799398481	1	0	1	1	0.00278354142862698	0.225587841266591	0.126133215858705	3.27943554886618e-05	1
T449	1	32816777	32821176	*	1	1	1	0.305233835682903	0.172966857288954	0.221648522957581	0.355867535393466	1	1	1	1	5.40967058558641e-70	7.64262389865118e-17	3.12971448975385e-26	2.5361461691907e-128	1
T450	1	32822977	32863976	*	1	1	1	0.608397026329415	0.944379810576895	0.973335580034846	0.96772613270732	1	1	1	1	1.63575229361017e-161	1.35821225427643e-202	9.81135981320103e-240	0	1
T451	1	32965577	32966976	*	1	0	1	0.0732712468705786	-0.00412736366587259	0.0202487291823853	0.0271953708702458	1	0	1	1	9.80854685147719e-10	0.928829813852981	0.157869019167357	0.00106730937719163	1
T452	1	33005028	33071540	*	0	1	1	0.000881402868630518	-0.048225837577062	-0.0380148165316801	-0.0345767113347095	0	0	0	0	0.726262629966569	1	1	1	1
T453	1	33084777	33169176	*	1	1	1	0.581658210754434	1.07304770766401	1.22081858264861	1.06992685599936	1	1	1	1	1.47173053597867e-187	0	0	0	1
T454	1	33183335	33190838	*	0	1	1	0.053366332563995	0.00471289218892393	-0.0046497033951269	0.0424433002379108	1	0	0	1	0.000820570860152942	0.678759815940637	0.859601111245114	0.000510273251865279	0
T455	1	33206777	33334976	*	1	1	1	0.560320652461237	1.05398176917791	1.06543193706095	1.00987724876638	1	1	1	1	1.01113663722604e-205	0	0	0	1
T456	1	33360195	33366959	*	0	1	1	0.034153332331118	0.0669985444712052	0.0134931881057144	0.0294337805469332	1	1	0	1	0.00180569936785255	7.92858274483696e-05	0.321425883585552	0.000508219668679405	1
T457	1	33397849	33398208	*	0	1	1	0.00104961471833727	0.0164642575052957	0.0144593276721503	0.0256494777034869	0	1	1	1	0.734693467079507	0.0687310403459667	0.0838109106431923	3.76221959440378e-06	1
T458	1	33400377	33430975	*	1	1	1	0.230108293698319	0.238664998563697	0.314815427060229	0.239756542967183	1	1	1	1	3.69936339699604e-24	1.99121986543121e-13	8.85334047417625e-25	1.7966883548147e-42	1
T459	1	33439268	33439642	*	0	1	1	0.00200223782285294	0.00500595232777184	0.00742029453876373	0.00485222619816247	0	0	0	1	0	0.436152376219753	0.230670303950115	0.140051194740076	0
T460	1	33464576	33502593	*	1	1	1	0.325930465323358	0.849864609355812	0.824334828301994	0.743478049030585	1	1	1	1	2.21651270660207e-47	6.3481717137525e-170	2.35983668651664e-177	0	1
T461	1	33546705	33586131	*	0	1	1	0.0133886940373318	-0.036583230059694	-0.098773731600422	-0.0336630859193637	0	0	0	0	0.467065848511691	1	1	1	0
T462	1	33591776	33593375	*	1	0	1	0.108677274931556	0.00552353533712484	0.0600220652663399	0.106895418746538	1	0	1	1	2.3425968416778e-15	0.62937476476683	0.000484467445232352	1.07093590817614e-21	1
T463	1	33611003	33647660	*	0	1	1	0.112136776029496	0.102438663480334	0.0585359056402706	0.0691042091667428	1	1	1	1	8.50499517739383e-08	0.000826451043384772	0.0406729287463177	1.61734104247438e-05	1
T464	1	33722146	33766320	*	0	1	1	0.0301379390963056	0.0252364330897481	-0.00298630731229832	0.000209515464108558	1	0	0	0	0.165613117006312	0.391609826910919	0.79234457620298	0.733187563791932	0
T465	1	33787776	33896653	*	1	1	1	0.157124064270762	0.209594662914914	0.207285220864595	0.241877804681279	1	1	1	1	1.36258202341452e-13	1.36061268651715e-12	7.80122666203725e-14	2.71582701424108e-52	1
T466	1	33937576	33962107	*	1	1	1	0.0462127181728674	0.0493766083435619	0.0585403617513884	0.0928121831222728	1	1	1	1	0.0285066101011784	0.109884348166796	0.043595303799073	1.50626553807051e-08	1
T467	1	33962218	33963250	*	0	1	1	0.00650953208714082	0.0148411070736894	0.0182752843328261	0.0162533093611968	1	1	1	1	0.142963230831073	0.040224120239559	0.00998055143632594	0.000136832561562844	1
T468	1	33965109	33966185	*	0	1	1	-0.00302456911421623	0.00671502095944325	0.00986658757378288	0.0119415789767438	0	0	0	1	1	0.442515211131813	0.250459669619645	0.0170312602979136	1
T469	1	35313575	35325417	*	1	1	1	0.304181973239009	0.390814758589235	0.392708436012642	0.518303807898915	1	1	1	1	5.63624490704539e-48	1.03690400240382e-38	1.24759866265164e-42	6.55575092942076e-198	1
T470	1	35331037	35395186	*	0	1	1	0.0198474756251596	0.0486274651554384	-0.0379039542577598	-0.0661343743348747	0	1	0	0	0.340671117414556	0.142669002017025	1	1	0
T471	1	35438265	35438807	*	0	1	0	0.00822487781999302	0.00341960589314399	0.00770149162013939	0.0421286160691931	1	0	0	1	0.148326702551383	0.625048930562907	0.318893605752861	4.50302532420522e-11	1
T472	1	35439771	35443574	*	1	1	1	0.0794370351999256	0.154008756358242	0.114467403884763	0.254755524948138	1	1	1	1	8.72341112163157e-11	1.39423995430828e-15	6.02148514218192e-11	1.32554471379971e-81	1
T473	1	35443594	35498174	*	1	1	1	0.154664630940826	0.279199690196883	0.388176360278459	0.410339319100154	1	1	1	1	1.54609397950635e-12	2.41881385038781e-20	9.68692404916295e-44	3.8455448932622e-147	1
T474	1	35498751	35499678	*	0	1	0	0.00356647043853593	0.0100348786809969	0.00985911858195813	0.00268186478344532	0	0	0	0	0.564414113312396	0.387043373487786	0.357580172421323	0.546358338901448	1
T475	1	35525387	35584608	*	1	1	1	0.177039170296113	0.293618062864759	0.357258380766062	0.389255136262035	1	1	1	1	1.33718470920913e-15	1.49017455863063e-21	1.86875470255104e-35	9.46712663726735e-126	1
T476	1	35587623	35588085	*	0	1	1	-0.00302456911421623	0.00508338207253412	0.0112151408645221	0.0183693624008868	0	0	1	1	1	0.535415073513863	0.199153276985318	0.000685701492842079	1
T477	1	35638975	35659505	*	1	1	1	0.92610368918274	1.45544312864489	1.69404801655915	1.45099707279483	1	1	1	1	0	0	0	0	1
T478	1	35661570	35661663	*	0	1	1	0.000860209767012089	-0.00653941987886248	0.00305934295627858	0.00235296548370573	0	0	0	0	0.758768985755852	0	0.589259223831305	0.452262391575464	1
T479	1	35732575	36033174	*	1	1	1	0.108992750355808	0.626858992986944	0.713476960307538	0.503664433917083	1	1	1	1	1.70757705646335e-15	2.32654780320875e-303	0	0	1
T480	1	36035434	36039067	*	0	1	1	0.0740131193597631	0.0935556766231906	0.0699768593590203	0.131548341155054	1	1	1	1	1.55811528815715e-09	1.87296015607262e-07	2.20208969711501e-05	3.14815524670006e-31	1
T481	1	36040038	36040301	*	0	1	1	-0.00114604858446877	0.00167530254884252	-0.00026241474198722	0.000797944805211921	0	0	0	0	0	0	0	0	1
T482	1	36057474	36108574	*	1	1	1	0.246529622109952	0.625144344507965	0.688622919216232	0.673114584230158	1	1	1	1	2.7128990745696e-30	6.75253196562147e-104	2.24430969414705e-143	0	1
T483	1	36178575	36185073	*	1	1	1	0.193027801580648	0.201112714103244	0.190258624150057	0.369915630062512	1	1	1	1	5.00410219976651e-28	5.81791586390255e-16	7.61177691355039e-16	6.62356987740701e-121	1
T484	1	36185375	36235773	*	1	1	1	0.366114409387582	0.649343334927377	0.679121232601264	0.637187269246139	1	1	1	1	7.19143617194033e-62	5.96363991322643e-102	2.91910386075894e-125	0	1
T485	1	36246538	36247160	*	0	1	0	0.00368595062237661	0.00673628046513194	-0.00149194355858719	-0.00443209198164854	0	0	0	0	0.508934763848725	0.463720035098532	0.900422371917837	1	1
T486	1	36273174	36323491	*	1	1	1	0.00465495517524486	0.0781531315978856	0.0911856372128341	0.0328399539087774	0	1	1	1	0.645474324064601	0.0171391152644953	0.00266326253205361	0.0541554308033477	1
T487	1	36334574	36538101	*	1	1	1	0.0857572204313198	0.508265344775605	0.592449907371399	0.491177946794339	1	1	1	1	4.97220337686465e-08	8.54038293901362e-147	3.37336597963252e-233	0	1
T488	1	36549676	36553876	*	0	1	1	0.0207514110719593	0.0244232319635974	0.0276190389066389	0.0282052250910258	1	1	1	1	0.0122202399622004	0.0477910970906809	0.0187983298321952	4.08164179292159e-05	1
T489	1	36553974	36590821	*	1	1	1	0.31965849174509	0.381209235916102	0.282278925314733	0.428125582287461	1	1	1	1	2.85159753357618e-47	1.68857002145414e-33	2.84580496601488e-21	8.54765883510485e-133	1
T490	1	36601374	36616973	*	1	1	1	0.367762541993904	0.443176729010538	0.488337212654006	0.522728344102501	1	1	1	1	7.50830974404712e-64	3.77950607529953e-46	2.23191274163966e-60	1.01484960566195e-197	1
T491	1	36620574	36648973	*	1	1	1	0.425226175281405	0.671142598425558	0.619256559714069	0.566478702236718	1	1	1	1	2.49172881294119e-81	3.06670675706298e-98	1.92369842309006e-92	7.70165378766056e-230	1
T492	1	36688574	36795791	*	1	1	1	0.463844081064766	1.03578559623177	1.11096775025473	0.815669281279625	1	1	1	1	1.18668063654315e-133	0	0	0	1
T493	1	36798755	36800927	*	0	1	0	0.0176367617767213	0.0645441866229169	0.0470103843625393	0.114368874531763	1	1	1	1	0.0596414840136371	3.22539621240962e-05	0.000928831831306571	2.30534656666086e-28	1
T494	1	36804774	36864173	*	1	1	1	0.679781762314633	0.871663153507607	0.848874092158645	0.858835482156193	1	1	1	1	1.24162121945146e-211	1.17905287510012e-179	4.34636332676963e-189	0	1
T495	1	36865174	36916212	*	1	1	1	0.329431943730549	0.245375898813129	0.318128919398122	0.51177937044571	1	1	1	1	6.59192630178114e-49	2.09036061702939e-14	3.0411075287513e-26	1.96406326331484e-206	1
T496	1	36918374	36931173	*	1	1	1	0.526908224629802	0.409861273611595	0.566184459279235	0.69243625778166	1	1	1	1	1.24283054710263e-125	2.14272728552157e-41	4.56644663078516e-81	0	1
T497	1	36932183	36935442	*	0	1	1	0.0134748457687221	0.00541725849442688	0.000171396312348977	0.0162752907114421	1	0	0	1	0.186010309920416	0.621597268272679	0.777597455518725	0.0414484292439068	1
T498	1	37847846	37981572	*	1	1	1	0.312487500095578	0.403926789220178	0.401166914626519	0.512477027702332	1	1	1	1	4.00374925112069e-53	1.4578531745593e-46	9.99223563793204e-52	3.55629469800508e-265	1
T499	1	37984656	37986972	*	1	1	0	0.0541816135278661	0.0307092469019409	0.0603835275758582	0.0480038036397858	1	1	1	1	5.90410752690945e-08	0.0207581375473579	9.94396522892231e-06	1.64691551640162e-09	0
T500	1	37987196	38412772	*	1	1	1	0.486575431443552	0.727635964676172	0.785308218255756	0.77017663550782	1	1	1	1	7.28752077562308e-301	0	0	0	1
T501	1	38421973	38456593	*	1	1	1	0.457245905219659	0.982220094286224	1.02687981853835	0.900196861104981	1	1	1	1	6.36799764462944e-91	1.87050852682448e-221	1.66972801324309e-270	0	1
T502	1	38457134	38457241	*	0	1	1	0.00911809030048205	0.0197041017636288	0.0198385716023811	0.0612683367470918	1	1	1	1	0.114071079266615	0.0330930613595562	0.0229645241437282	2.23968451573797e-17	1
T503	1	38457973	38471972	*	1	1	1	0.703666416180293	0.895536841656499	0.859694608379058	0.962910770830599	1	1	1	1	2.13912126707603e-215	2.46526701251653e-175	6.75207230712037e-177	0	1
T504	1	38474930	38493972	*	1	1	1	0.427062373154552	0.520059885755317	0.651095914383564	0.582871967372415	1	1	1	1	2.3562044368091e-79	6.27482974723041e-59	1.27621123918533e-100	1.71375741868047e-244	1
T505	1	38509523	38512450	*	0	1	1	0.00926297206652837	0.00684093286603618	0.0159510660515593	0.0217104158821025	0	0	1	1	0.253395596538236	0.525903615315032	0.179621353582232	0.00186547277020177	0
T506	1	38512986	38584697	*	0	1	1	0.0330445441956876	-0.00264749723050022	-0.11043262824982	-0.0628874111068222	1	0	0	0	0.146921047984852	0.79929840697105	1	1	0
T507	1	39174603	39176562	*	0	1	1	-0.00225550776664496	-0.00596006717654243	-0.0171287205871834	-0.00234234953870882	0	0	0	0	0.908245655650936	1	1	0.96044384242412	0
T508	1	39303372	39341896	*	1	1	1	0.352757770965528	0.499914201172467	0.614321958327012	0.603459353050225	1	1	1	1	2.04328269072407e-56	4.92941663203677e-58	6.70203025217949e-99	1.42795025557692e-298	1
T509	1	39455972	39480371	*	1	1	1	0.433724708990112	0.835085644011263	0.963636368975484	0.911914559590729	1	1	1	1	3.59808846665011e-81	1.22301595593462e-151	1.75039989509238e-225	0	1
T510	1	39491172	39508571	*	1	1	1	0.412851843644414	0.370917354545076	0.538416598208149	0.644716024465383	1	1	1	1	1.37067003672141e-76	3.40926563847261e-32	9.85344181027674e-71	1.69964906863662e-297	1
T511	1	39510434	39511246	*	0	1	1	0.0257747805825772	0.0292979664666945	0.0227154205594791	0.0425966195401595	1	1	1	1	0.000626390487567539	0.0077720382022964	0.0242059359007182	6.09597932193516e-10	1
T512	1	39514239	39515658	*	0	1	1	0.0110747182851549	0.0289868205248677	-0.000454986428587312	0.028319528812507	0	1	0	1	0.225005034544227	0.0497469712244905	0.806298807928383	0.000327802863190752	1
T513	1	39546988	39954571	*	1	1	1	0.109970271704244	0.472443743562673	0.555396585923662	0.215181688974166	1	1	1	1	2.9222954775874e-18	9.3939510215679e-193	6.47694270156947e-313	3.86490951250304e-119	1
T514	1	39980628	39982162	*	0	1	1	0.000622640208735777	0.00174484268078813	-0.00404695489308136	-0.00345491310391216	0	0	0	0	0.784860945963748	0.733500445340812	0	0	0
T515	1	39992172	40002571	*	1	0	1	0.0253899336937348	0.212089250187182	0.216786796526671	0.159190148130427	1	1	1	1	0.124070211202637	2.0544482621648e-15	2.15680280908639e-17	1.09398732190473e-27	0
T516	1	40010172	40019771	*	1	1	1	0.0936563817397635	0.317057102794591	0.368018573266391	0.459917123649283	1	1	1	1	4.30261901987167e-07	3.17810215585053e-28	8.50124167993652e-40	4.03146929743039e-162	0
T517	1	40021772	40043919	*	1	1	1	0.682358461022482	1.05870984287025	1.18053173077461	0.953216260880237	1	1	1	1	1.63396615458876e-197	4.35778153574515e-242	0	0	1
T518	1	40089631	40105617	*	0	1	1	0.0422352783471409	0.0255975257031956	0.00348141437717263	-0.00829040311157895	1	0	0	0	0.0192019100651352	0.311487921360615	0.6905440311218	1	0
T519	1	40144320	40157361	*	0	1	1	0.0074200304633157	0.0234392910126469	0.000930765626978984	0.00379561153545106	0	0	0	0	0.523861439399646	0.294385369964236	0.740900462664879	0.583577933528633	0
T520	1	40204372	40229586	*	1	1	1	0.284895637456806	0.470499562052734	0.512079560632384	0.54356282981153	1	1	1	1	6.83797785520406e-38	2.7199541262791e-49	1.16387244112154e-63	1.72891932340495e-211	1
T521	1	40235195	40237020	*	0	1	1	0.00675310098592913	0.0016927566752	0.00222030758242084	0.00241816758956982	1	0	0	0	0.0990771390347548	0	0	0	0
T522	1	40253772	40255843	*	1	1	1	0.0240259436804977	0.000213999725060451	0.00797962290318339	0.0126603337920511	1	0	0	1	0.00126022756762235	0.830915320831166	0.365388533472778	0.0177405455948344	1
T523	1	40265343	40265875	*	0	1	1	0.00734176000361128	0.0116349403522702	-0.00193003352766465	0.00513676804372382	0	0	0	0	0.32455091574201	0.319681017618675	0.885752124729726	0.337302408780086	1
T524	1	40268753	40269679	*	0	1	1	0.0145706077582625	0.0148411070736894	0.00469127350709121	0.00567258888034432	1	1	0	1	0.00414573865167992	0.040224120239559	0.422315173001658	0.0925143776903522	1
T525	1	40300078	40349571	*	1	1	1	0.141125495422868	0.566456299012994	0.642656177288003	0.39252506131491	1	1	1	1	3.40789253977823e-10	5.78762856416214e-79	3.79683444301144e-115	2.84637966621327e-125	1
T526	1	40359172	40368171	*	1	1	1	0.134375609035371	0.0241275172847025	0.0886285033268592	0.126049987637557	1	0	1	1	2.39368852970498e-12	0.342432341788268	0.000656316840677335	5.63234521387349e-17	1
T527	1	40428352	40429076	*	0	1	1	0.0047091099019007	0.0197296002456381	-0.0021583103315264	0.00403093000940455	0	1	0	0	0.269373043701922	0.0093851670343232	0	0.207013804425135	0
T528	1	40503571	40563375	*	1	1	1	0.580626066456542	0.773265336520834	0.954343669647748	0.836830920553591	1	1	1	1	1.0049475260152e-177	1.77816726304033e-166	1.16027903358972e-297	0	1
T529	1	40623870	40707370	*	1	1	1	0.105421288732294	0.540479847378419	0.683840105256308	0.322226831779864	1	1	1	1	1.26832303463054e-07	4.62016811053299e-99	4.00451880797226e-186	5.68078484724917e-112	1
T530	1	40721171	40760970	*	1	1	1	0.228212198094876	0.357504751006318	0.415033559353568	0.408708601062713	1	1	1	1	1.79264577232839e-24	2.09467478942269e-30	1.00156345206835e-45	3.87848723847779e-133	1
T531	1	40766159	40783488	*	0	1	1	0.100117606936987	0.0806236289942502	0.0281772330615211	0.0577436466024729	1	1	0	1	2.53899546531524e-08	0.00204847307271237	0.221982221597773	2.23191023279308e-05	1
T532	1	40798748	40799230	*	0	1	1	-0.00800724179545591	-0.00296655766170229	-0.00386883911786732	-0.0028919102443608	0	0	0	0	1	0.955299874162961	0.974350509091812	1	0
T533	1	40810522	40894170	*	1	1	1	0.109968089816823	0.254822316692657	0.337903079596419	0.195562996969454	1	1	1	1	8.87927262965833e-08	5.37346769940893e-20	2.27065573706979e-39	2.18312166597413e-37	1
T534	1	40895051	40896133	*	0	1	0	-0.00532910351408436	0.00842858998576827	0.0111898864947543	0.0396909325213334	0	0	0	1	1	0.451371045013407	0.307701137712266	1.49065193997043e-07	1
T535	1	40897290	40899915	*	0	1	0	0.0138861580864702	0.0363154140708748	0.0312769024807808	0.0423213548887678	0	1	1	1	0.206924801899045	0.0395211526776028	0.0561661739449556	9.31226443673473e-06	1
T536	1	40901136	40902358	*	0	1	0	0.00992134988100874	0.0148412066490542	0.0146999520963439	0.0134642489588742	1	1	1	1	0.137417844221803	0.147549982988722	0.125043035981321	0.012520300542344	1
T537	1	40904857	40905271	*	0	1	0	0.0021876503562993	0.00504482005040073	0.00797074542415134	0.00392785981505249	0	0	0	0	0.606619276847102	0.500878040712495	0.283933205899289	0.297989970473646	1
T538	1	40905518	40909492	*	0	1	0	-0.0125247674836265	0.00737146458115384	0.00560230008674465	0.0100088641346103	0	0	0	0	1	0.608501534808302	0.62377430842582	0.285691056378772	1
T539	1	40909610	40911862	*	0	1	0	-0.00322493275773272	0.013277745283782	0.0194326026977455	-0.00505176103717231	0	0	1	0	0.918662380690886	0.372786264851985	0.185115908963671	1	1
T540	1	40912776	40913745	*	0	1	0	-0.00846395411391541	0.00201581420209837	0.0093263339520264	0.00823853399618016	0	0	0	1	1	0.733500445340812	0.391553117670519	0.178460560963996	1
T541	1	40914771	40932436	*	1	1	1	0.125396871033344	0.0660741867753906	0.159378340573613	0.138732007119459	1	1	1	1	8.65263631709739e-09	0.038841972019502	9.50263230685042e-08	2.66569582674668e-16	1
T542	1	40933268	40933713	*	0	1	0	0.0029053624056341	0.0132073195055668	0.00878250199921973	0.00894474682906415	0	1	1	1	0.467866916488204	0.0631972183200995	0.164876638203822	0.0148668710076163	1
T543	1	40934125	40936642	*	0	1	0	0.016664773977118	0.0426574960095241	0.0625284194343561	0.0822392801176226	1	1	1	1	0.113257691754504	0.0104465076940833	0.000122928883228249	6.44977605724474e-16	1
T544	1	40936806	40937271	*	0	1	0	0.00200223782285294	0.0132073195055668	0.00469127350709121	0.0242880685132785	0	1	0	1	0	0.0631972183200995	0.422315173001658	4.63761781761075e-07	1
T545	1	40937402	40940020	*	0	1	1	0.0236353008213579	0.0350943602382275	0.0346934244363066	0.08198633238063	1	1	1	1	0.0230761241928279	0.0266647056070258	0.019764396307994	1.61308628800972e-16	1
T546	1	40942371	40974333	*	1	1	1	0.106649503069557	0.137173264049562	0.156770147755956	0.219617758889631	1	1	1	1	2.37152471512008e-06	2.70717292756776e-05	3.23795752550905e-07	4.08202801651184e-36	1
T547	1	40974413	40983239	*	0	1	1	0.0516463093119877	0.0530668339057321	0.0180407951022802	0.0522073471371392	1	1	0	1	0.00288722275388153	0.0392145298914347	0.38825159545608	9.8630179060707e-05	1
T548	1	40996771	41013841	*	1	1	1	0.187004738196229	0.0404945961078456	0.17646015042364	0.247375620849368	1	1	1	1	3.11333609385701e-17	0.199722610202821	4.90893720016029e-09	4.09190423909981e-46	1
T549	1	41086351	41131329	*	0	1	1	0.172521409371314	0.123898482300535	0.0833025409621716	-0.029288603671894	1	1	1	0	1.78214587332195e-14	0.000150718739499234	0.00683006973669749	1	1
T550	1	41134761	41239570	*	1	1	1	0.386988929141407	0.693893616082844	0.786519514553361	0.723492330869867	1	1	1	1	2.30404455323073e-94	1.86537162537922e-169	1.17875771878078e-252	0	1
T551	1	41240971	41243170	*	1	0	0	0.000177544516078576	0.0840460180429014	0.0929180664362833	0.134202548127571	0	1	1	1	0.770744382587685	6.91927007263603e-06	2.55206805561991e-07	2.68140876964557e-30	1
T552	1	41248971	41307170	*	1	1	1	0.300874245518839	0.208145093406309	0.186046998504699	0.160918751947812	1	1	1	1	5.15431462930564e-40	1.64272210220397e-10	1.49449689533376e-09	4.58915039772742e-20	1
T553	1	41326729	41328018	*	0	1	1	0.0176252063154133	-0.0032021279453688	0.0082406634415859	0.0113037405830323	1	0	0	1	0.00255264698213306	0	0.247063936459092	0.00833599537483496	0
T554	1	41329586	41342342	*	0	1	1	0.0951045484649772	-0.000491437941364594	0.0760847348271533	0.0149892001920771	1	0	1	0	1.66159506623765e-06	0.778023939253571	0.00539621947829924	0.259656093217811	1
T555	1	41444971	41750533	*	1	1	1	0.158966741498675	0.518794052016578	0.596252364736738	0.552807664339786	1	1	1	1	1.05120812007521e-28	2.18189814676063e-177	5.4554084587065e-274	0	1
T556	1	41827594	41849262	*	0	1	1	0.0561948254609199	0.0841488162231235	0.0141510795426966	0.0136605240977682	1	1	0	1	0.000316246968912628	0.000314375812325611	0.429675432160835	0.199099861728674	0
T557	1	42312862	42501596	*	0	1	1	-0.0604112433099199	-0.110683044667895	-0.130038422958235	-0.209709023207146	0	0	0	0	1	1	1	1	1
T558	1	42639970	42804047	*	1	1	1	-0.0354710816635698	0.482108147491171	0.601060615951908	0.223805076258656	0	1	1	1	1	7.46650618096457e-105	1.25516456380321e-191	4.04150966549883e-69	1
T559	1	42846466	42888249	*	0	1	1	-0.018688518532854	-0.0378350922279549	-0.0672578027004745	-0.0823550000613223	0	0	0	0	1	1	1	1	0
T560	1	42921770	42939056	*	1	1	1	0.231367528997581	0.10541919868916	0.203051070056868	0.396446633441647	1	1	1	1	2.66123248979677e-27	0.000534151909983378	2.27223185135221e-12	2.21280077230762e-116	1
T561	1	42965876	42966067	*	0	1	1	0.000431207280877368	0.0016927566752	-0.00189875608921545	-0.000887712587761756	0	0	0	0	0	0	0	0	0
T562	1	43123370	43185168	*	1	1	1	0.612512377708093	1.17732839384885	1.34545813316388	1.1559158807437	1	1	1	1	8.61536942917644e-202	0	0	0	1
T563	1	43198764	43205925	*	0	1	1	0.0421618749381327	0.0430082367074593	0.0103802052790126	0.0276065672433781	1	1	0	1	4.68896044113145e-05	0.00422639933278283	0.385279049045833	0.000383024801201318	0
T564	1	43211169	43255608	*	1	1	1	0.435862240900784	0.506836655168998	0.582827527350615	0.617263125072454	1	1	1	1	7.84636694245102e-83	9.37824948634198e-57	1.63369826220736e-83	6.65644530927807e-292	1
T565	1	43256758	43257136	*	0	1	1	-0.00506093033080834	0.00346452988210468	-0.00259509133805334	0.015115958765562	0	0	0	1	1	0.640017246328781	0.961707367842536	0.00476386389127213	1
T566	1	43264671	43264991	*	0	1	1	-0.000752468588401656	-0.00645468804209025	-0.00455847896917527	0.00225572877991636	0	0	0	0	0.909615350820194	1	1	0.515537620204073	1
T567	1	43265900	43266359	*	0	1	1	0.00279192045122134	0.00836150708528333	0.0106722320628411	0.0246260412740598	0	0	0	1	0.583297387915012	0.383815807291233	0.246893337453034	4.35833203043531e-05	1
T568	1	43269969	43325609	*	1	1	1	0.596139055874705	0.56004865102002	0.741176730658688	0.827133380820674	1	1	1	1	3.54196438454058e-189	4.91701865658314e-84	1.20045844985127e-171	0	1
T569	1	43368903	43369583	*	0	1	1	0.000104908788323508	0.000213999725060451	-0.00149194355858719	0.000492901617706553	0	0	0	0	0.810428500823441	0.830915320831166	0.900422371917837	0.757697877499548	0
T570	1	43389569	43452907	*	1	1	1	0.708784072992581	1.06288674853102	1.06338403934759	0.844497363861508	1	1	1	1	1.61731267712497e-253	3.43962186007204e-309	0	0	1
T571	1	43454509	43458064	*	0	1	1	0.00822261605123581	0.0355972129812743	0.02611850767751	0.0308880815100927	0	1	1	1	0.465038689658827	0.0855458848461105	0.166772298574449	0.00389300374561039	1
T572	1	43458193	43460048	*	0	1	1	0.00974550973430146	0.0432952651314198	0.0257326097860329	0.0480853000103628	0	1	1	1	0.217920863199204	0.00134778810750909	0.0333959115593178	1.04141387331441e-09	1
T573	1	43460330	43462390	*	0	1	1	0.0307186753901795	0.0259417157573543	0.0430835634340499	0.0716466139832997	1	1	1	1	0.0010450796755723	0.0547586884796837	0.00127067663327978	9.62745841868112e-16	1
T574	1	43463689	43465189	*	0	1	1	0.0236189337758152	0.0339562452692167	0.0436085200752831	0.0619023473428036	1	1	1	1	0.00420254100865317	0.00655605823948388	0.000367232427566976	2.52451314081017e-14	1
T575	1	43585369	43586768	*	1	1	1	0.0167704876543691	-0.00110814211096449	0.00138082611337628	0.00565700858779491	1	0	0	0	0.0715894416109689	0.852406949057371	0.738022828598679	0.351155936279227	1
T576	1	43603205	43603967	*	0	1	1	0.000295545705456399	-0.00135819878152464	-0.00768821674542387	-0.00122961943161509	0	0	0	0	0.788083667787037	0.893309563446617	1	0.930386010138937	1
T577	1	43604153	43604438	*	0	1	1	0.0029053624056341	0.00335915288406648	0.00605655286131751	0.00156141909794377	0	0	0	0	0.467866916488204	0	0.317059694753145	0	1
T578	1	43610824	43622067	*	0	1	1	0.0295766069511082	0.00539656436835089	0.0104373021404617	-0.0239370942110261	1	0	0	0	0.0977735128751546	0.675065575885725	0.550759714206985	1	1
T579	1	43627569	43638368	*	1	1	1	0.169524325839296	0.197229052585782	0.263352760845004	0.309621020357532	1	1	1	1	6.8672548605266e-18	4.1999153593778e-12	1.2983504795581e-21	8.91270531351771e-79	1
T580	1	43747554	43751288	*	0	1	1	0.0156386735350634	0.0148413162199936	0.0135759551191025	0.00103364581073007	1	0	0	0	0.0651092120759496	0.233174446413905	0.236092743235052	0.70097611768016	0
T581	1	43766664	43788779	*	0	1	1	0.0471033902475695	0.0415281397884445	-0.0251917813673456	0.00491948174536402	1	1	0	0	0.00938747909077714	0.118409834709575	1	0.557602287792489	0
T582	1	43820325	43840061	*	1	1	1	0.911375482671953	0.898940502585757	0.924268232374347	1.09690368043457	1	1	1	1	0	5.3192602984046e-173	1.30756982363234e-200	0	1
T583	1	43842258	43919968	*	1	1	1	0.532527151582623	0.799876358134828	0.884437773519084	0.832964745069869	1	1	1	1	6.8290251791971e-132	1.21143212381861e-156	2.47158509566571e-217	0	1
T584	1	44003869	44089343	*	0	1	1	0.0669063911300482	0.150107210700242	-0.033269622106317	-0.00553193275426296	1	1	0	0	0.00360100414772426	4.82408337100958e-06	1	0.879251714895265	1
T585	1	44114969	44397768	*	1	1	1	0.27605024109233	0.661433211426657	0.622328630257074	0.593957976525517	1	1	1	1	2.96306899653128e-71	4.91474022425832e-242	1.45169094479139e-240	0	1
T586	1	44398992	44497768	*	1	1	1	0.7437657717104	0.846707625664677	0.742831604518051	0.99310127861313	1	1	1	1	3.86893632283485e-268	3.27632116437094e-177	1.45133200011266e-149	0	1
T587	1	44498112	44498840	*	0	1	1	0.0198789457388451	0.0180434937796943	0.0315593786561338	0.0482488356037625	1	1	1	1	0.0158363217255947	0.133258431646133	0.00815043851689647	3.86888189951357e-10	1
T588	1	44500155	44570795	*	0	1	1	0.184362368710714	-0.0781210895827692	0.0975136552341845	0.047003382422058	1	0	1	1	8.05174005646794e-18	1	0.00075951927148809	0.0050112538534025	1
T589	1	44587825	44588184	*	0	1	1	-0.00302456911421623	-0.003107156249544	-0.00233845910854138	-0.00355782420654324	0	0	0	0	1	1	0.960367088384079	1	0
T590	1	44653615	44654721	*	0	1	1	-0.000871188192153749	0.0116390903708057	0.000502564855893292	0.00348937770347941	0	0	0	0	0.854462218685845	0.32728192288047	0.777693046664325	0.475482761250234	0
T591	1	44678168	44821567	*	1	1	1	0.353236413812426	0.725406539877861	0.611788950597433	0.53078556464609	1	1	1	1	4.15790133709855e-69	1.54624850154861e-162	9.63270997874534e-127	6.64206974709755e-291	1
T592	1	44870866	45191263	*	1	1	1	1.0475347135131	0.224967784295453	0.626203195020533	0.948133302439183	1	1	1	1	0	1.41875506149408e-25	2.34796867707508e-246	0	1
T593	1	45196168	45197767	*	1	1	1	1.84861563612896	0.338375701545311	1.5553816102196	1.6667234387917	1	1	1	1	0	1.19152607396641e-32	0	0	1
T594	1	45204491	45249167	*	1	1	1	1.22471524479663	1.49577748576777	1.59910215981296	1.51537648614567	1	1	1	1	0	0	0	0	1
T595	1	45249257	45253377	*	0	1	1	0.1038697873625	0.0982910675456869	0.0834730099971297	0.253557584532348	1	1	1	1	5.28180370589339e-14	3.8389272407315e-07	4.05855599596901e-06	2.92629317860536e-76	1
T596	1	45265168	45281981	*	1	1	1	0.511478835569654	0.392220311121736	0.395585875642334	0.584219030597697	1	1	1	1	2.41066573914015e-122	4.92329977029292e-40	2.64110853364577e-44	1.10845826614109e-249	1
T597	1	45283159	45284058	*	0	1	1	0.036649433180967	0.049530713303572	0.016498380512873	0.0763551013252705	1	1	1	1	6.88982339214235e-05	0.000310671969013814	0.153671410957406	5.99885869953278e-18	1
T598	1	45284568	45459978	*	1	1	1	0.742653307906441	0.532482327082213	0.824773723702268	0.876409559798265	1	1	1	1	0	2.87652801321757e-122	0	0	1
T599	1	45466320	45481967	*	1	1	1	0.897547480928595	0.717298567324647	0.884421148264293	0.967725740948587	1	1	1	1	0	1.83584255933347e-115	3.49889125817021e-186	0	1
T600	1	45535649	45536101	*	0	1	1	0.00830664119959546	0.00171016461742682	0.022320947550519	0.00485222619816247	1	0	1	1	0.0699740308691795	0	0.00255594081157024	0.140051194740076	0
T601	1	45671168	45672367	*	1	0	1	0.0132195140071684	-0.00795738950739311	-0.00174884072351625	0.00290996665959187	1	0	0	0	0.0614163209556839	1	0.907547398704853	0.485343912296077	1
T602	1	45767687	45771291	*	1	1	1	0.348535259365118	0.113349696419822	0.240415683178466	0.348965808634798	1	1	1	1	1.1279290188821e-78	1.20733884283343e-07	3.70381235589587e-26	3.64236653051354e-117	1
T603	1	45791968	45956966	*	1	1	1	0.310926723015155	0.330821346860214	0.350354044708764	0.440514203836541	1	1	1	1	4.24092083182274e-73	7.03781731518459e-44	5.95056155930821e-56	2.69349277186281e-272	1
T604	1	45959367	45988719	*	1	1	1	0.94194033506598	0.882662783240853	1.07302260572382	1.14328109867803	1	1	1	1	0	1.5568936372126e-170	2.51013639163604e-284	0	1
T605	1	46015767	46037566	*	1	1	1	0.566574909817329	0.575447918332345	0.674854728824739	0.732697930292483	1	1	1	1	1.50909170933952e-137	3.50283730334645e-72	4.94340617666006e-108	0	1
T606	1	46044819	46045746	*	0	1	0	0.0151221716381281	0.0148412556627052	0.00557108075430367	0.0337897129177289	1	1	0	1	0.0493164620363615	0.190199092722855	0.519752509845898	1.04329962829913e-06	0
T607	1	46045826	46046295	*	0	1	0	0.00512577781831784	0.031019449638022	0.0109543938513455	0.0169626907500446	0	1	1	1	0.29411688728151	0.000728528928297522	0.13772794943442	0.000300050050400904	0
T608	1	46046684	46217366	*	1	1	1	0.54739763384306	0.995826530696062	1.12139194388521	0.995410838825853	1	1	1	1	2.25315614179633e-281	0	0	0	1
T609	1	46246949	46247629	*	0	1	1	0.00457916310286551	0.00673628046513194	0.00122178685117249	-0.00196539438064484	0	0	0	0	0.438061671288446	0.463720035098532	0.750244107023361	1	0
T610	1	46268767	46599366	*	1	1	1	0.0458628853091446	0.348884026462723	0.394053176299292	0.210635957933398	1	1	1	1	0.00102627206344075	8.92794391489042e-88	2.38559159762814e-129	3.7556973523513e-99	1
T611	1	46600203	46604753	*	0	1	1	0.0261290939877898	-0.0116851588724794	0.0206643293718964	0.0130102624007837	1	0	0	0	0.0798034463078061	0.994375142649082	0.292265808445668	0.214401590493534	1
T612	1	46652767	46665166	*	1	1	1	0.243718331862171	0.172426495630312	0.132668674947861	0.210980085916304	1	1	1	1	2.84733518692502e-39	6.70132591769223e-12	1.50320993281629e-08	6.89489578272668e-47	1
T613	1	46669006	46686933	*	0	1	1	0.0137778475892091	-0.05237028270105	-0.0860829582583801	-0.0260258191256188	0	0	0	0	0.436817073487257	1	1	1	1
T614	1	46687990	46688212	*	0	1	0	0.000385567049560476	-0.00648285729934942	-0.0070475184092837	-0.00430862143997175	0	0	0	0	0.806071913341781	0	0	0	1
T615	1	46688349	46689746	*	0	1	0	0.0168984254105197	-0.00424904264814942	0.00985184418487188	0.00793383992762467	1	0	0	0	0.0807582590666428	0.943039022686404	0.412311261555373	0.238254451880423	1
T616	1	46690529	46691715	*	0	1	0	0.00273598000743457	0.00353862362670013	0.00825473826134801	0.0003728470939282	0	0	0	0	0.606619276847102	0.652343070673683	0.39286771973198	0.762983892890348	1
T617	1	46711967	46784166	*	1	1	1	1.01921869931138	1.60250630632578	1.65340983746358	1.55694033036648	1	1	1	1	0	0	0	0	1
T618	1	46804567	46840166	*	1	1	1	0.536428269024504	0.645446817681341	0.783090119608439	0.815444428939294	1	1	1	1	3.2490031760706e-125	5.47689834646002e-92	5.03739899822767e-152	0	1
T619	1	46859937	46879771	*	0	1	1	0.0996173752519954	0.122587049497096	0.0463224287880033	0.0699147180014555	1	1	1	1	1.5657467247612e-07	1.10839515994105e-05	0.0713395106561224	1.6146826825636e-06	1
T620	1	46908549	46912591	*	0	1	1	0.0517554749756164	0.01181906093497	0.02330908311187	0.0298929894796414	1	0	1	1	0.000171435446786584	0.480878829033969	0.194714476883548	0.00365446311149654	1
T621	1	46921495	46948147	*	0	1	1	0.0690104201664476	0.0946955724606949	-0.0140073812030708	0.0201139860063078	1	1	0	1	0.00080933740496876	0.00178907407290501	0.956174514051758	0.167189573727847	1
T622	1	46955472	46979898	*	1	1	1	0.166538170225227	0.115377605779298	0.137260002462178	0.0366818488088696	1	1	1	1	1.70251578887902e-15	0.000132547634600282	1.48585656409095e-06	0.0172798665202474	1
T623	1	47023090	47082766	*	1	1	1	0.287337412035367	0.418432884050802	0.381574766557613	0.446858613790833	1	1	1	1	4.44365139454719e-37	9.3878156680491e-40	6.0408302471269e-37	1.53029766434155e-152	1
T624	1	47095567	47135566	*	1	1	1	0.119877940171402	0.418015542019266	0.4679142730312	0.373373172440437	1	1	1	1	1.86749716624751e-07	2.90606238805798e-39	1.11953552396188e-54	6.45634831834668e-104	1
T625	1	47136367	47185566	*	1	1	1	0.171067101600617	0.567209941918863	0.630762899058387	0.455286269254715	1	1	1	1	3.22533183076505e-14	5.42938344779535e-77	2.2851472311761e-107	7.90454741022642e-167	1
T626	1	47501369	47501761	*	0	1	1	-0.0027606635544564	0.00501894242613425	0.00169252245376516	-0.00177230308409314	0	0	0	0	0	0.463464118154565	0.717577878458134	0	0
T627	1	47508580	47508899	*	0	1	1	-0.00161863549861549	0.00500595232777184	0.00605655286131751	0.000736367540631507	0	0	0	0	0	0.436152376219753	0.317059694753145	0	0
T628	1	47561286	47561924	*	0	1	1	-0.000557792721226193	-0.00637062486381287	0.000124734712783576	-0.00193800149480429	0	0	0	0	0.871180991791988	1	0.818326940285605	1	0
T629	1	47562072	47644943	*	0	1	1	-0.00368614527314443	0.0142339175675758	-0.0860173369675	-0.0678236631514333	0	0	0	0	0.810428500823441	0.546165952251425	1	1	1
T630	1	47649265	47655727	*	0	1	1	0.0704339486183966	0.0651221664162039	0.0562987458311727	0.099910911390827	1	1	1	1	1.6643471737733e-08	0.000243729223844608	0.00070531980198389	2.60035557369265e-20	0
T631	1	47665613	47666171	*	0	1	1	0.00398641447959304	0.0277837326126535	0.0214639303643008	0.0201240960148684	0	1	1	1	0.417721350617972	0.00296387693047135	0.0114291307963693	7.11699739639998e-05	1
T632	1	47667336	47672626	*	0	1	1	0.0415729358135817	0.0804520684221217	0.180591608616231	0.213793160949397	1	1	1	1	0.0133244913741804	0.00147174580870172	4.91230551904696e-13	1.19110038823905e-45	1
T633	1	47672766	47698365	*	1	1	1	0.680282428957181	0.844549325850873	0.907199324321383	0.901420106905504	1	1	1	1	1.58323377444365e-196	3.23839207502093e-153	4.04677868555303e-195	0	1
T634	1	47714766	47781565	*	1	1	1	0.306374746566862	0.786744568676753	0.90081447632859	0.666611057304285	1	1	1	1	6.69547422978519e-52	2.05476868242401e-195	7.96900328799829e-298	0	1
T635	1	47793165	47852741	*	1	1	1	0.300577454107512	0.69535340122465	0.852029297490833	0.746750771345917	1	1	1	1	1.49705540931373e-45	5.45656025643907e-133	1.2970042559167e-232	0	1
T636	1	47897805	47906363	*	1	1	1	0.20287168682355	0.0964959068330474	0.0971754901457603	0.18633265324919	1	1	1	1	5.03527993568105e-32	1.62346273027399e-05	4.91528367838774e-06	1.15044230673107e-41	1
T637	1	48226200	48462567	*	0	1	1	0.0810134116633503	0.0831888492075611	-0.0893896086552656	-0.0855839401445112	1	1	0	0	0.000194177401538322	0.00691355848595235	1	1	0
T638	1	48561764	48648100	*	0	1	1	-0.0541752226442293	-0.180933820104995	-0.154054700489473	-0.176843540921507	0	0	0	0	1	1	1	1	0
T639	1	48706056	48714310	*	0	1	1	-0.0135590369777747	-0.0319309502162536	-0.014299272801067	-0.0253460025540492	0	0	0	0	1	1	1	1	0
T640	1	48761044	48938764	*	1	1	1	-0.22228202333681	-0.268049808357904	-0.267340740657707	-0.263481040426797	0	0	0	0	1	1	1	1	1
T641	1	48998527	50489585	*	0	1	1	-0.144284355682391	-0.171968125620947	-0.209270365221184	-0.298103856256538	0	0	0	0	1	1	1	1	0
T642	1	50513686	50669458	*	0	1	1	-0.112256371012756	-0.167909385783141	-0.224385559113653	-0.202518543561701	0	0	0	0	1	1	1	1	0
T643	1	50791803	50792682	*	0	1	1	-0.00185418586896997	0.0164706154850854	-0.00379024088233903	-0.00260019378282152	0	1	0	0	0	0.0355285147771653	0	0	0
T644	1	50883222	50887304	*	0	1	1	-0.00425400937374682	0.00209820962762539	-0.0133224372465367	-0.00398474620747926	0	0	0	0	0.990917098700329	0.733500445340812	1	1	0
T645	1	50902164	51427363	*	1	1	1	-0.0455527919469049	0.616628876097964	0.70692573981536	0.288045541803903	0	1	1	1	1	0	0	3.77363166561563e-303	1
T646	1	51432364	51448860	*	1	1	1	0.391589125690993	-0.083297878506623	0.291587502301668	0.47215088758068	1	0	1	1	1.35946569554611e-68	1	4.59238430143192e-22	2.51956503197326e-172	1
T647	1	51450260	51450521	*	0	1	1	-0.000280484374045496	-0.0032021279453688	-0.00267548999870699	0.0014982461626151	0	0	0	0	0.890537076745941	0	0	0.606542873981463	1
T648	1	51476511	51479324	*	0	1	0	-0.00892763934441343	0.0270668725182426	0.0321152035405281	0.0440943800071728	0	1	1	1	1	0.133517609832162	0.0607049950466666	9.2745390190739e-06	1
T649	1	51623460	51624143	*	0	1	1	0.00716461314375453	0.00666138161012829	-0.00104575594104905	0.000705686394510065	1	0	0	0	0.137417844221803	0.3471836001805	0	0.748397793894195	0
T650	1	51701563	51745162	*	1	1	1	0.0829761736981412	0.265111467322259	0.362464523099464	0.180797220896396	1	1	1	1	0.000287867751168015	2.55164777892142e-17	1.58356975031252e-35	4.38821449821486e-26	1
T651	1	51752930	51796232	*	0	1	1	0.15935288919244	0.241062706717926	0.146700210261899	0.228878599232881	1	1	1	1	2.10752887990611e-12	1.0992994814643e-13	1.95035173436322e-06	6.86473843091554e-39	1
T652	1	51818163	52028762	*	1	1	1	-0.00143136139839717	0.253575014373526	0.369261887353813	0.191538494518833	0	1	1	1	0.778786953339834	1.7038434511205e-38	6.33582599530486e-95	6.68524262444843e-69	1
T653	1	52041987	52042374	*	0	1	1	-0.000752468588401656	0.00341960589314399	0.000905727699086734	0.000614069908976652	0	0	0	0	0.909615350820194	0.625048930562907	0.777597455518725	0.751956227581362	1
T654	1	52045412	52045824	*	0	1	1	0.00781772721317056	9.80432370826057e-05	6.27883961072185e-05	0.0023204779848802	1	0	0	0	0.13017604894584	0.869523252602566	0.856275134717068	0.477446547267243	1
T655	1	52049473	52049694	*	0	1	1	0.00152493038828536	9.80432370826057e-05	6.27883961072185e-05	-0.00180008025554313	0	0	0	0	0.674162917413491	0.869523252602566	0.856275134717068	0	1
T656	1	52082547	52345562	*	1	1	1	0.144044208647312	0.608895869867404	0.719115085594792	0.531125992872657	1	1	1	1	1.05261187073792e-27	2.12301010925827e-299	0	0	1
T657	1	52373628	52456436	*	0	1	1	0.0121317598813638	-0.0320015878123444	-0.0500057582397038	-0.0601431645407758	0	0	0	0	0.486852880609223	1	1	1	1
T658	1	52485363	52558562	*	1	1	1	0.280831563729149	0.474201939363284	0.57336222365862	0.549465385427769	1	1	1	1	2.46174822622162e-42	5.70746273806076e-64	2.56060012731213e-107	9.50784548033008e-306	1
T659	1	52606963	52833362	*	1	1	1	0.143624537693578	0.330294443734722	0.35352774841631	0.416017937473051	1	1	1	1	3.51676534490396e-19	1.75113198650552e-54	2.72668507267128e-71	3.8427165095792e-300	1
T660	1	52833395	52833916	*	0	1	0	0.014599397303656	0.0293166962786295	0.0362566832403455	0.0434453086147581	1	1	1	1	0.0309959580117102	0.00623451983753723	0.000564486686382851	1.78683172860764e-10	1
T661	1	52834163	53019561	*	1	1	1	0.24807107509383	0.696005740668573	0.82814674210369	0.685262222222013	1	1	1	1	6.51403132261475e-57	9.96325609186609e-270	0	0	1
T662	1	53020490	53020945	*	0	1	1	0.0159837407446745	0.00833598826398847	0.0289027133293358	0.0311199962664305	1	0	1	1	0.012987053604515	0.342131795340148	0.00252224504460795	1.95338528646128e-07	1
T663	1	53038786	53039488	*	0	1	1	0.00237173546012524	-0.00475177267338332	0.012562193903214	0.002191278892027	0	0	1	0	0.608005865898145	1	0.1563573956124	0.543118725047899	0
T664	1	53068044	53074723	*	0	1	1	0.0162804827460153	-0.0178918782200442	0.00394045435945766	-0.0145443975477954	0	0	0	0	0.241419833423034	1	0.670253648157288	1	0
T665	1	53140481	53141392	*	0	1	0	0.0289146743705076	0.0275681419471269	0.0309778651348002	0.0465662952767992	1	1	1	1	0.00116853096471878	0.03310795377813	0.011932835670354	2.62433916408435e-09	1
T666	1	53141785	53142829	*	0	1	0	0.00701242266391105	0.0244852414598201	0.0130854294795632	0.0409768316743641	0	1	1	1	0.283112394236086	0.0269274990841319	0.177750536487708	3.19996442599795e-09	1
T667	1	53144279	53145185	*	0	1	0	0.00701242266391105	0.00836996898999656	0.0170997962287718	0.0332101056706565	0	0	1	1	0.283112394236086	0.395716110613427	0.0877295880046224	4.2916056502662e-07	1
T668	1	53146348	53148231	*	0	1	0	0.0183795995291651	0.0415950966736213	0.0720713964481486	0.11205189063402	1	1	1	1	0.0415545541244247	0.00351669721904878	7.80884382136979e-07	1.65786438420291e-28	1
T669	1	53148805	53149565	*	0	1	0	0.038306784870256	0.07591763388784	0.0832538493313863	0.185192686758913	1	1	1	1	1.57873601932129e-05	8.04408391786034e-08	1.82013450680408e-09	4.84173567272932e-60	1
T670	1	53149962	53164632	*	1	1	1	0.302045131764296	0.384372971224102	0.492270704303517	0.445670073710996	1	1	1	1	2.74641898815749e-43	1.65153590332012e-34	6.144115510863e-60	3.24430106474731e-144	1
T671	1	53174794	53175114	*	0	1	1	0.00422680989024236	0.00338945910462743	0.00142960889862054	0.0014982461626151	0	0	0	0	0.374203566736095	0.60959929707601	0.740900462664879	0.606542873981463	0
T672	1	53191362	53293014	*	1	1	1	0.0389522288642268	0.245149839935004	0.357965434739714	0.222256723888905	1	1	1	1	0.0606434899678513	6.78018474316117e-19	4.11226709080888e-45	2.87243619249123e-49	1
T673	1	53307562	53370361	*	1	1	1	0.120885321940414	0.423783481353699	0.441233431702842	0.341430492225391	1	1	1	1	7.06352743194244e-08	1.85409324140981e-44	4.42317930735385e-54	2.05659329981736e-95	1
T674	1	53377619	53377854	*	0	1	1	0.00536750403129997	0.0132094807482126	0.015291789939552	0.0250286097001902	0	1	1	1	0.24787142730463	0.081938145482297	0.036115151775431	6.91967129260376e-07	1
T675	1	53380056	53380800	*	0	1	1	0.00536750403129997	0.0229672806259151	0.0179934106702754	0.0392383966383803	0	1	1	1	0.24787142730463	0.00548864103850697	0.0164240595496725	1.88006478238128e-11	1
T676	1	53381144	53382619	*	0	1	1	0.00910639689659877	0.0323296179714906	0.0286456478468677	0.0511986095545165	0	1	1	1	0.237662013630925	0.0121867004528335	0.0170780809414767	9.56018889487856e-11	1
T677	1	53383145	53383810	*	0	1	1	-0.00102653449207269	0.0244852414598201	0.00905770944606041	0.0308636962611163	0	1	0	1	0.892733715217756	0.0269274990841319	0.325216679090271	1.75667072826711e-06	1
T678	1	53384400	53385553	*	0	1	1	0.00814386594430725	0.0116055871708858	0.0240461884722752	0.019863536811318	0	0	1	1	0.210337029117931	0.247330626558198	0.0177413457406409	0.000572560609985538	0
T679	1	53390921	53391095	*	0	1	1	0.00404872749964078	0.00663972730135682	0.00495858597723492	0.000767120260607155	0	0	0	0	0	0	0	0	0
T680	1	53392762	53517961	*	1	1	1	-0.0473090640678375	-0.00397120002483907	0.0791320289326146	0.0050485253007437	0	0	1	0	1	0.823644603700358	0.00145216112861125	0.554716034191604	1
T681	1	53552855	53608289	*	0	1	1	0.114221254465474	0.0901881619333665	0.000731958462267606	0.0129651844546803	1	1	0	0	3.25147815425146e-07	0.00585635266763224	0.736753649616024	0.360177509995472	0
T682	1	53661762	53689925	*	1	1	1	0.693450820131231	0.540657298196233	0.723940277657827	0.946130898608713	1	1	1	1	1.61059439816174e-206	2.163304692887e-63	1.55959527415024e-125	0	1
T683	1	53691362	53802181	*	1	1	1	0.314632606314596	0.451051188741059	0.440007718173933	0.509187337407681	1	1	1	1	5.46490822240924e-49	2.07808776545111e-52	6.10260278578574e-56	7.36420403631088e-233	1
T684	1	53832340	53833917	*	0	1	1	0.0243361886779511	0.00843687795302741	0.0188670514973933	0.000224321911266665	1	0	1	0	0.00602454880898152	0.457249178645462	0.113901684751991	0.76954841430318	0
T685	1	53925072	53933161	*	0	1	1	0.00799411728729407	0.0148418065224437	0.00377287184552971	-0.00485914733427116	0	0	0	0	0.458196444180977	0.402572637877576	0.667572424740052	0.99218580538794	0
T686	1	53971910	54199877	*	0	1	1	0.0773761391031338	0.0734607602093534	-0.11504572825394	-0.125792088965388	1	1	0	0	0.000233399905429505	0.0135362052108498	1	1	0
T687	1	54229762	54304561	*	1	1	1	0.0842488870328926	0.505119914552902	0.614955860292847	0.41540520172214	1	1	1	1	8.48100127915177e-05	4.49177832017754e-74	1.38012481074749e-126	1.44322617397526e-167	1
T688	1	54316561	54356160	*	1	1	1	0.0767849042551953	0.176230211594511	0.142430045248661	0.141391709341644	1	1	1	1	0.000936794956715836	7.49768937904645e-08	4.22507474011566e-06	1.0068853506219e-15	1
T689	1	54371761	54441704	*	1	1	1	0.16460578763664	0.361135841448039	0.47395533268652	0.434161661090547	1	1	1	1	1.0748966666517e-14	1.05114833678233e-35	5.7914993225656e-70	1.05890301319891e-176	1
T690	1	54492356	54568160	*	1	1	1	0.131517002517551	0.133323169283355	0.262197244773408	0.258737421739137	1	1	1	1	4.08178123394869e-10	6.98806987496311e-06	2.42868881509385e-22	4.58996164027556e-62	1
T691	1	54569968	54571750	*	0	1	1	0.0155048891495717	0.0276008406980688	0.0354869373093749	0.0266401048855394	1	1	1	1	0.0534910163179019	0.0269837938507972	0.00335432967365169	9.01390216559494e-05	1
T692	1	54572586	54572902	*	0	1	1	-0.00482998387654703	-0.003107156249544	0.00174357440275156	0.00626992331612227	0	0	0	1	1	1	0.717577878458134	0.167283933452237	1
T693	1	54572964	54573235	*	0	1	1	-0.00185418586896997	0.00666138161012829	0.00715057144840716	0.00971954683136931	0	0	0	1	0	0.3471836001805	0.279375470379013	0.0141175385326236	1
T694	1	54573558	54574318	*	0	1	1	0.0198789457388451	0.000328147558481014	0.0249850039518869	0.00355598771487684	1	0	1	0	0.0158363217255947	0.811692656752013	0.0318090065314773	0.457781568473369	1
T695	1	54635333	54879152	*	1	1	1	0.545275595419437	1.21499316440779	1.11991929395263	0.792113500365182	1	1	1	1	1.26697466420906e-219	0	0	0	1
T696	1	54953761	54955160	*	1	0	0	0.165255831468237	-0.00891524026296791	0.104014096589892	0.130704199261424	1	0	1	1	5.33050878669585e-31	1	1.1529979604507e-09	1.0395482737954e-31	1
T697	1	55007930	55104865	*	0	1	1	0.191364950396519	0.11933902349279	0.0866813658736486	0.0426994020788768	1	1	1	1	2.68666617711506e-17	0.000279517901141852	0.00501384540780302	0.0145345885092307	0
T698	1	55157452	55354523	*	1	1	1	0.398884459273535	0.611485847896035	0.603288538452416	0.661872187774785	1	1	1	1	3.48316084950791e-97	5.79978953967934e-124	5.00589219284093e-136	0	1
T699	1	55464606	55476556	*	0	1	1	0.0417268603635413	0.0224403344746681	0.034183606457084	0.00613964513243422	1	0	1	0	0.00134313783603444	0.22268402967996	0.05534581309724	0.420742061731271	0
T700	1	55505161	55682935	*	1	1	1	0.118646240195413	0.530502510582602	0.658403548075523	0.374001335685177	1	1	1	1	3.59513031209665e-11	3.10734866049703e-119	2.285534731453e-216	9.45474612557126e-192	1
T701	1	55683534	55699850	*	0	1	1	-0.0129108689074904	-0.0782452929990297	-0.0399059066615922	-0.0373727768776232	0	0	0	0	0.993531516175251	1	1	1	1
T702	1	56046710	56200675	*	0	1	1	-0.0484864897891125	-0.0923462437520022	-0.124249235542706	-0.143837799169112	0	0	0	0	1	1	1	1	0
T703	1	56289480	56333921	*	0	1	1	-0.0360064264740566	-0.00983790316990703	-0.0468970619389041	-0.0567498987576099	0	0	0	0	1	0.898700070357402	1	1	0
T704	1	56381282	56410636	*	0	1	1	-0.0200598465749778	-0.0143536343084196	-0.036449529860584	-0.0431022500084911	0	0	0	0	1	0.969918347843862	1	1	0
T705	1	56960419	57110974	*	0	1	1	-0.0392221693423941	-0.0686142397482458	-0.134017739999818	-0.147272738814539	0	0	0	0	1	1	1	1	0
T706	1	57110995	57181008	*	0	1	1	-0.0994539876131469	-0.205957637387277	-0.180554894285601	-0.177555214796128	0	0	0	0	1	1	1	1	0
T707	1	58521805	58522152	*	0	1	1	0.00338634765270753	-0.0016380892916423	-0.00163855569869156	-2.99458935164905e-05	0	0	0	0	0	0	0	0	0
T708	1	58694354	58694675	*	0	1	1	-0.000475270404608979	-0.00161621652548525	-0.00327489704591966	-0.000887712587761756	0	0	0	0	0	0	0	0	0
T709	1	58742087	58742443	*	0	1	1	-0.00322860627102762	-0.00482947388483353	-0.0084220971396298	-0.00430862143997175	0	0	0	0	1	1	0	0	0
T710	1	58881056	59012757	*	1	1	1	-0.0253103914046005	0.0464542688917154	0.112966870496223	0.116461737468672	0	1	1	1	1	0.115625265370158	3.27664151004576e-05	1.46243040269611e-13	1
T711	1	59041099	59043166	*	0	1	1	-0.00510079242633023	-0.00777916166736585	-0.0113910275762754	-0.00623864452804037	0	0	0	0	1	1	1	1	0
T712	1	59096513	59097202	*	0	1	1	0.00699718026244505	0.0115627121973486	0.00522656219038682	0.00327593428381522	1	1	0	0	0.057591340281889	0.0448802957333028	0	0	0
T713	1	59117758	59165957	*	1	1	1	0.062616641814884	0.373819604751001	0.594323058375552	0.402969187981887	1	1	1	1	0.00658712934288961	1.27657188081972e-33	1.25606154282626e-96	4.70591442758085e-131	1
T714	1	59246158	59365384	*	1	1	1	0.459427524733738	0.0563584909766994	0.293005135984956	0.370345086316563	1	1	1	1	7.81157503140089e-129	0.0543723934668777	4.96972977107842e-30	1.02903503099862e-142	1
T715	1	59465348	59466166	*	0	1	1	0.0140702354979147	0.00994620985858296	0.0109543938513455	-0.000974084483892805	1	0	1	0	0.0121238878202536	0.203362307050929	0.13772794943442	1	0
T716	1	59486059	59510286	*	0	1	1	0.0651536698726826	-0.0206777364623349	0.0112499208428446	-0.0272934888975651	1	0	0	0	0.00210465010926748	1	0.561242764848151	1	0
T717	1	59521671	59543788	*	0	1	1	0.0958084686822605	-0.0104792855661243	0.0626108301069897	-0.00596972951173107	1	0	1	0	8.39668591190676e-06	0.909979250349381	0.0335659623873666	0.906640031414258	0
T718	1	59761358	60228402	*	1	1	1	0.00557101328190387	0.119906154037632	0.119515564001377	-0.0117599021999144	0	1	1	0	0.574453319894907	2.26525223532848e-08	2.20041529269505e-09	1	1
T719	1	60280533	60342050	*	0	1	1	-0.205194447677056	-0.314238935089409	-0.292643981779531	-0.256324623639351	0	0	0	0	1	1	1	1	0
T720	1	60452941	60539442	*	0	1	1	-0.0636996231580406	-0.111821960295747	-0.146352960526349	-0.160510531482991	0	0	0	0	1	1	1	1	0
T721	1	60955357	60956756	*	1	0	0	-0.00212311179749916	0.000175550635693965	0.00851653068552104	-0.00108831329508255	0	0	0	0	0.993259392333019	0.841551308448296	0.312201659603792	0.96044384242412	0
T722	1	61005921	61106187	*	1	1	1	-0.122710701152178	-0.0611151492151922	-0.0865259930698628	-0.0201362706186374	0	0	0	0	1	1	1	1	1
T723	1	61125303	61291256	*	0	1	1	-0.0667827347187409	-0.0972474384756461	-0.179018771874722	-0.217140277667226	0	0	0	0	1	1	1	1	0
T724	1	61330931	61928955	*	1	1	1	0.0365807658244591	0.0634350018354286	0.214582489508375	0.00741596924154898	1	1	1	0	0.00130291168159824	3.53109730938516e-05	5.66042993947219e-56	0.314418164880947	1
T725	1	62145080	62191555	*	1	1	1	0.172881008221182	0.331630988973308	0.483024997303812	0.392694691573427	1	1	1	1	3.29648903400716e-14	2.77505622225843e-25	3.57823636975687e-59	6.07604350353268e-117	1
T726	1	62208149	62629592	*	0	1	1	-0.158780607562737	-0.286255684655864	-0.289340091878828	-0.320630921589482	0	0	0	0	1	1	1	1	0
T727	1	62900755	63176365	*	1	1	1	-0.0847755340473501	0.045548048513013	0.143844220498484	0.108346196477629	0	1	1	1	1	0.0418703011233153	6.55686414645933e-13	1.27964050700308e-19	1
T728	1	63177485	63179033	*	0	1	0	0.00356647043853593	0.00359720791004426	0.00719318699940224	-0.00299616504294833	0	0	0	0	0.564414113312396	0.659425662960956	0.467769930536606	1	0
T729	1	63248955	63331184	*	1	1	1	-0.0552871376748436	0.0234444720526583	0.111571514349029	0.0975301067682616	0	0	1	1	1	0.394478988371409	7.32198647797372e-05	2.25459671247529e-09	1
T730	1	63786553	63790797	*	1	1	1	0.0132976865606161	0.00848615997611036	0.0159076880070297	0.0112224520647492	1	0	0	1	0.144554631010974	0.483273057301801	0.211921643854144	0.10180197202012	1
T731	1	63832755	64059392	*	1	1	1	-0.111550805874349	0.163909501389038	0.273734183585941	0.285097942669566	0	1	1	1	1	9.54453416242654e-13	4.82902348078499e-39	1.24392047888404e-121	1
T732	1	64239693	64647181	*	0	1	1	-0.0673074429164612	-0.141836296960583	-0.166412462908275	-0.226507788551171	0	0	0	0	1	1	1	1	0
T733	1	64936428	65158741	*	0	1	1	-0.12197790112388	-0.187112852842964	-0.22054640307304	-0.243398920438538	0	0	0	0	1	1	1	1	0
T734	1	65209754	65432753	*	1	1	1	0.0237918545299327	0.288069260108717	0.363578949727676	0.142875715161809	1	1	1	1	0.163099501511601	2.17568199027084e-37	2.31597685060497e-68	7.16936056174131e-29	1
T735	1	65444559	65446072	*	0	1	1	0.00492652424559552	0.00518474673904065	0.0223452265051995	0.0091959860189827	0	0	1	1	0.464034813952756	0.585073508528791	0.0519649085264898	0.11450919572363	1
T736	1	65446307	65446814	*	0	1	1	0.00960824662552479	9.80432370826057e-05	0.00959828889343773	0.0031417741736383	1	0	1	0	0.0693029144993691	0.869523252602566	0.186088055286468	0.365145619222632	1
T737	1	65450291	65451770	*	0	1	1	-0.0026826850459788	-0.00763275252108025	-0.00453367180169064	-0.00879670675696971	0	0	0	0	0.935677690415222	1	0.95860342674839	1	1
T738	1	65467451	65467732	*	0	1	1	-0.00185418586896997	-0.00157264462386195	0.00169252245376516	0.000705686394510065	0	0	0	0	0	0	0.717577878458134	0.748397793894195	1
T739	1	65469153	65469770	*	0	1	1	0.00308744655151742	0.0034045523491567	0.00525397061305517	0.00882500626002537	0	0	0	1	0.508934763848725	0.61855321725113	0.449095879741417	0.0391695427195525	1
T740	1	65477711	65478142	*	0	1	1	0.0047091099019007	0.00171016461742682	0.00742029453876373	0.00403093000940455	0	0	0	0	0.269373043701922	0	0.230670303950115	0.207013804425135	1
T741	1	65480708	65481063	*	0	1	1	0.000812699885616359	-0.00807777599499498	-0.00618165888108174	-0.00353218608378345	0	0	0	0	0.757371912106974	1	1	1	1
T742	1	65486142	65486342	*	0	1	1	-0.00118444490473502	-0.0032021279453688	6.27883961072185e-05	-0.000974084483892805	0	0	0	0	0.987038960536702	0	0.856275134717068	1	1
T743	1	65499770	65500419	*	0	1	1	-0.00531033648778309	-0.00459819654861134	0.0015344090681876	-0.00125768561181066	0	0	0	0	1	1	0.732725300912769	0.926503869666315	1
T744	1	65501601	65502918	*	0	1	1	0.00605145110433377	0.000309246722401037	0.0146642495446824	0.0164309327336188	0	0	1	1	0.381484103958805	0.814192748031877	0.174431772210369	0.00791377370441436	1
T745	1	65506139	65509375	*	0	1	1	0.00922401192343921	0.028536046896279	0.00728634425091779	0.0518924952421792	0	1	0	1	0.390428025923894	0.121806707123114	0.557034278072784	4.88567636242561e-07	1
T746	1	65509925	65511414	*	0	1	1	0.0236189337758152	0.0386893243610134	0.0265888339541779	0.087582446374138	1	1	1	1	0.00420254100865317	0.00227627629501957	0.0206647636141115	1.48263908404682e-22	1
T747	1	65511529	65512426	*	0	1	1	-0.00262085822525728	0.00515960332909142	0.0015344090681876	0.036118457296138	0	0	0	1	0.976403750634014	0.576074943064376	0.732725300912769	2.69162398937985e-07	1
T748	1	65512918	65535155	*	1	1	1	0.121428540085875	0.0724699187640485	0.161240769879462	0.205259281791349	1	1	1	1	4.75787823242292e-08	0.0265704761907565	1.08740133522082e-07	2.85481180560056e-32	1
T749	1	65612953	65697819	*	1	1	1	0.14338726619284	-0.0158022570223963	0.144463387808974	0.0068546513584267	1	0	1	0	2.15605322073482e-11	0.959267210011171	3.23708197197997e-07	0.523135022271174	1
T750	1	65719553	66102752	*	1	1	1	0.164729986688052	0.271907098631651	0.467631241044539	0.342478093875171	1	1	1	1	1.46146896623841e-41	2.12509930868987e-62	5.21742565339066e-223	0	1
T751	1	66258197	66840259	*	0	1	1	-0.252094785110364	-0.374859577430711	-0.341992338960408	-0.38666216413585	0	0	0	0	1	1	1	1	0
T752	1	66999066	67213982	*	0	1	1	-0.142991857276745	-0.250493351669672	-0.226162123422676	-0.272463545173651	0	0	0	0	1	1	1	1	0
T753	1	67278568	67520351	*	1	1	1	0.0222408673130897	0.281336164529485	0.422363904592497	0.362102054149542	1	1	1	1	0.145397731506456	4.19297293985511e-45	1.91656393964074e-119	3.12522151541021e-254	1
T754	1	67632083	67741551	*	1	1	1	0.173942643131927	0.36849693494615	0.503402149199991	0.436102617566547	1	1	1	1	2.3334394288783e-17	3.40937647859696e-40	2.79614879468413e-86	1.16829108284987e-193	1
T755	1	67743735	67744462	*	0	1	1	0.00701242266391105	0.0435512586701436	0.0422196444955403	0.0786041784318778	0	1	1	1	0.283112394236086	0.000260262928681442	0.000186972233802389	4.75654877292339e-21	1
T756	1	67751352	67759551	*	1	0	0	0.0243939525488651	0.1942420463389	0.244916716585248	0.257927038864485	1	1	1	1	0.105030834101729	6.48069114172456e-15	1.58817762893117e-23	1.40114910174129e-66	1
T757	1	67767752	67866657	*	1	1	1	0.18809490246954	0.720432295479506	0.790476476786697	0.817761448114448	1	1	1	1	1.72090521588504e-18	1.37270640966246e-146	1.08932906895118e-201	0	1
T758	1	67866724	67866947	*	0	1	0	0.0259998089851115	0.0375799817524878	0.0512241372488264	0.0903078399956559	1	1	1	1	1.57202610453724e-07	3.72968057289757e-07	2.95593647987142e-10	3.30359463240255e-34	1
T759	1	67867752	67898351	*	1	1	1	0.425649851272141	0.865041695612485	1.07926691834178	0.921162946634686	1	1	1	1	3.65833380852669e-80	7.74041227209964e-175	1.76501385168668e-314	0	1
T760	1	68004828	68005125	*	0	1	0	0.00757403392649787	0.0034045523491567	0.00389329392146254	-0.00100274126264014	1	0	0	0	0.160601595022076	0.61855321725113	0.547651546316916	0.993191215745332	1
T761	1	68014335	68014589	*	0	1	0	0.00090816359120407	0.0016578020543153	0.0054952046283405	0.001656732125122	0	0	0	0	0	0	0	0	0
T762	1	68148552	68299150	*	1	1	1	0.315613956314538	0.0275464146145881	0.209926514132836	0.282129033101398	1	0	1	1	2.64308373135426e-70	0.27951281741763	8.36209948672843e-19	2.81174878045723e-96	1
T763	1	68509951	68516460	*	1	1	1	-0.0105909805079237	-0.0307117819808701	-0.0666351460103585	-0.0147194464690797	0	0	0	0	1	1	1	1	1
T764	1	68708157	68708738	*	0	1	1	-0.00958492823505786	-0.0047260084399736	-0.0107914187275096	-0.00440751240626496	0	0	0	0	1	1	1	1	0
T765	1	68939835	69004310	*	1	1	1	-0.0364795769806264	0.00767309356463736	0.119492320164056	0.150811479556737	0	0	1	1	1	0.646652679236118	6.71751167050171e-05	1.06209145843756e-18	1
T766	1	69521581	69650686	*	0	1	1	-0.114544646862112	-0.200910619960884	-0.1865151593455	-0.201881528126437	0	0	0	0	1	1	1	1	0
T767	1	70017150	70030426	*	1	1	1	0.113839850369535	0.0113304602386699	0.180863751745383	0.205766956362638	1	0	1	1	8.10274801601397e-08	0.592841654550477	6.71474812921103e-10	3.55398575682154e-34	1
T768	1	70032550	70036149	*	1	0	1	0.0622270943178658	0.061612665554929	0.078007895923388	0.126263053014755	1	1	1	1	6.26300020043347e-09	4.45909606294363e-05	1.80466594367943e-07	3.56245775500464e-33	1
T769	1	70353750	70354749	*	1	0	1	0.0172499455306806	-0.0047260084399736	-0.00123441464646074	0.0110918907770219	1	0	0	1	0.0126237088066046	1	0.893927132750067	0.0294074932642648	0
T770	1	70393550	70394949	*	1	0	1	0.00464383598593989	0.013215930501933	0.0104091536506877	0.00307516007520851	0	1	1	0	0.376245715287931	0.134766524775727	0.195928415078533	0.412132364196372	0
T771	1	70609550	70719549	*	1	1	1	0.067950023010637	0.306817112738018	0.542658938653696	0.3747765998297	1	1	1	1	0.000484833678599953	1.6860378613059e-33	7.20336645465585e-124	5.63213343764493e-169	1
T772	1	70725550	70851022	*	1	1	1	0.00999860497359778	0.224241927959195	0.332535696621569	0.249724118821325	0	1	1	1	0.50061990697947	1.17626419484791e-17	1.89334842546173e-43	1.55405248243051e-69	1
T773	1	70875750	70908949	*	1	1	1	0.0915086342705012	0.016669976520786	0.0983931953834838	0.0882147786661391	1	0	1	1	6.93459395541022e-05	0.520651763973316	0.00158864262699231	5.35131158870216e-07	1
T774	1	70910754	70911219	*	0	1	1	-0.00169054835598555	-0.0112831551630795	-0.0124080969988803	0.00375765895599572	0	0	0	0	0.945647512820483	1	1	0.390206210474405	1
T775	1	70996209	70997175	*	0	1	1	0.00273598000743457	0.00839522280725974	0.00691365299841829	-0.00125768561181066	0	0	0	0	0.606619276847102	0.423939210588762	0.453893317326245	0.926503869666315	0
T776	1	71141149	71144748	*	1	0	0	0.217487304672639	-0.0348563773054444	0.131961540993278	0.0323407379415464	1	0	1	1	1.95398963248326e-32	1	2.04993232851926e-08	0.00777968895794873	0
T777	1	71172136	71252151	*	1	1	1	-0.143473070753804	-0.284268809657669	-0.240060827479295	-0.235498903502481	0	0	0	0	1	1	1	1	0
T778	1	71318036	71513948	*	1	1	1	0.0144799343198414	0.00082216422682746	0.0859801206214778	0.00957706567366151	0	0	1	0	0.37871700563824	0.733500445340812	0.00037894737072349	0.399918852060155	1
T779	1	71520790	71521061	*	0	1	1	0.0159837407446745	0.0373443923706994	0.0604100935628701	0.119853892614569	1	1	1	1	0.012987053604515	0.000391074399461085	7.58609743150424e-08	2.46483161207319e-38	1
T780	1	71521349	71703611	*	1	1	1	0.104925815507626	0.217545119533052	0.405006691758053	0.376314550213004	1	1	1	1	1.40236039023751e-07	8.5068894820703e-16	2.46991546131687e-61	1.11697682163203e-156	1
T781	1	72740235	72740842	*	0	1	1	0.009943651032154	0.00331339184048467	0.00686511788907835	0.00413472160372534	1	0	0	0	0.0042920280100502	0	0	0	0
T782	1	73214604	73364823	*	0	1	1	-0.22412952635379	-0.240322005337288	-0.25323020403019	-0.29295561062443	0	0	0	0	1	1	1	1	0
T783	1	74491699	74699770	*	1	1	1	-0.240814413802389	-0.373826683735567	-0.274254026737768	-0.16006173459899	0	0	0	0	1	1	1	1	1
T784	1	74834704	74835603	*	0	1	1	0.00374652002601009	0.00669364976186159	0.00226793515954283	-0.000208161913288532	0	0	0	0	0.459848784850909	0.41475750001908	0.67809119609027	0.870600140586537	0
T785	1	75033801	75045447	*	0	1	1	-0.0178314545757957	-0.00564384475107955	0.00400467639243243	-0.0230472154672273	0	0	0	0	1	0.893309563446617	0.671012312648987	1	0
T786	1	75055419	75087403	*	0	1	1	-0.065312922374456	-0.066893863786213	-0.0798836837729342	-0.0952817042368538	0	0	0	0	1	1	1	1	0
T787	1	75164453	75165017	*	0	1	1	-0.00529139578601815	0.000213999725060451	0.00528101272418242	-0.000325600403170928	0	0	0	0	1	0.830915320831166	0.509249840875145	0.857271147965364	1
T788	1	75166547	75232545	*	1	1	1	0.107958120054356	0.212310119032509	0.309740045515787	0.238521001688682	1	1	1	1	2.43583926334037e-06	3.2994678642238e-11	2.33598930171347e-25	8.63754605841922e-44	1
T789	1	75577946	75578945	*	1	0	0	0.0044036172085447	-0.00807777599499498	-0.00344647324449199	0.00793358333281234	0	0	0	1	0.41510024572865	1	1	0.0809977101642019	0
T790	1	75667816	76143945	*	1	1	1	-0.148238351854943	-0.18797562024829	-0.127448832744946	-0.198037123310241	0	0	0	0	1	1	1	1	1
T791	1	76175688	76230345	*	1	1	1	0.31514135197837	0.393112815635953	0.555025113339163	0.6440589904066	1	1	1	1	6.09036336185148e-47	1.29012372536784e-37	4.82575424010266e-85	0	1
T792	1	76249746	76265096	*	1	1	1	0.997863981040651	0.936722588930239	1.25709355588198	1.24686034399713	1	1	1	1	0	1.99069860832508e-190	0	0	1
T793	1	76307629	76307837	*	0	1	1	0.00109827729216336	0.00500595232777184	-0.00353288906187264	0.000736367540631507	0	0	0	0	0	0.436152376219753	0	0	0
T794	1	76507376	76531913	*	0	1	1	-0.0071198973998888	-0.0391664192286881	-0.0477010739801041	-0.0776761344407703	0	0	0	0	0.896792123101496	1	1	1	0
T795	1	76540404	77100286	*	0	1	1	-0.172002994778911	-0.180024982499814	-0.220896941445554	-0.279199081294553	0	0	0	0	1	1	1	1	0
T796	1	77165445	77166679	*	0	1	1	-0.000280484374045496	-0.0048555113598846	-0.00267548999870699	-0.000149032926580515	0	0	0	0	0.890537076745941	0	0	0.885028995485589	0
T797	1	77333165	77529743	*	1	1	1	-0.134488319320227	-0.13332524260537	-0.168355483695623	-0.183753344219273	0	0	0	0	1	1	1	1	0
T798	1	77554675	77689744	*	1	1	1	-0.124056090518584	-0.0366505549709174	0.033242645997364	-0.0109554131225064	0	0	1	0	1	1	0.190418855087049	1	1
T799	1	77689845	77690945	*	0	1	1	0.0183840165677231	0.0115971018646344	0.0232850069382619	0.0223578503583016	1	0	1	1	0.00667162139019672	0.21833310361133	0.0147531944356797	7.38373562859709e-05	1
T800	1	77692224	77692494	*	0	1	1	-0.00208924293230263	9.80432370826057e-05	-0.00267548999870699	0.0023204779848802	0	0	0	0	0	0.869523252602566	0	0.477446547267243	1
T801	1	77692700	77693140	*	0	1	1	0.00308744655151742	0.00504482005040073	-0.00293312020725563	0.0055639366876894	0	0	0	1	0.508934763848725	0.500878040712495	1	0.162693595095694	1
T802	1	77693981	77694983	*	0	1	1	-0.00913593476264021	-0.00437229203736251	-0.00612276789540602	0.00812362754810702	0	0	0	0	1	0.962816920738358	1	0.201871063850131	1
T803	1	77697115	77698562	*	0	1	1	-0.01293022898432	-0.00434751506952775	-0.0063701796430747	0.00808549849021976	0	0	0	0	1	0.958099716657851	1	0.209383988340814	1
T804	1	78025701	78026662	*	0	1	1	-0.00156547949249491	0.0647943249594727	0.0660899197756314	0.0642914625616538	0	1	1	1	0.886422453237171	1.27851125962658e-05	3.33832523714273e-06	1.34764797795681e-13	1
T805	1	78027144	78150143	*	1	1	1	-0.00824704661403305	0.531865206403311	0.71002909183539	0.434664817663086	0	1	1	1	0.908846821814406	6.07040720217724e-109	1.83477778707945e-231	4.03223620736306e-243	1
T806	1	78153944	78225943	*	1	1	1	0.009282229585132	0.32293216966216	0.463278103668142	0.291715620842401	0	1	1	1	0.542426738525901	2.87147738925397e-28	5.83846322240118e-66	2.81875957534357e-75	1
T807	1	78244744	78344106	*	1	1	1	-0.087139597957653	0.147141340205148	0.207197644238441	0.0919767647823661	0	1	1	1	1	6.27052650121077e-07	2.79511218760565e-14	1.35253260055784e-08	1
T808	1	78353744	78485143	*	1	1	1	0.409369802789933	0.534284411647455	0.789771328921772	0.846859415703652	1	1	1	1	2.08711125475766e-127	8.07314199965605e-117	1.49323548024e-312	0	1
T809	1	78485486	78486067	*	0	1	1	0.0154621893364438	0.0326721881991021	0.0290338252769346	0.0408754185458677	1	1	1	1	0.00267338071744363	0.000123712217182878	0.000234687708430612	1.44060361206371e-12	1
T810	1	78486229	78486434	*	0	1	1	0.00104961471833727	-0.00150771741593341	0.00634538666223157	0.00634361352949485	0	0	0	1	0.734693467079507	0.954309841228996	0.396776470237168	0.134657130379846	1
T811	1	78486616	78487236	*	0	1	1	0.0119416357758693	0.0148411943157491	0.021666167248294	0.044216579116699	1	1	1	1	0.0703595883457777	0.135738853153901	0.0261977147418847	1.04946090253398e-10	1
T812	1	78489940	78490181	*	0	1	1	-0.000516723129989104	-0.00648285729934942	-0.0070475184092837	0.0055639366876894	0	0	0	1	0.899951622665736	0	0	0.162693595095694	0
T813	1	78557183	78557738	*	0	1	1	0.0108088801411098	-0.00470031184490105	-0.000134318106735332	0.00212712625025678	1	0	0	0	0.108461238006334	1	0.829378159022177	0.565573414589359	0
T814	1	78695283	79005434	*	0	1	1	-0.154950403343872	-0.231801268057077	-0.233093088322291	-0.261954118271897	0	0	0	0	1	1	1	1	0
T815	1	79115481	79129763	*	0	1	1	-0.0480751067548698	-0.0578392920473153	-0.0581002575151894	-0.0474122955960638	0	0	0	0	1	1	1	1	0
T816	1	79214758	79216344	*	0	1	1	-0.00212311179749916	0.00344959450441148	0.00310119985460325	-0.00108831329508255	0	0	0	0	0.993259392333019	0.636106595111881	0.626671185890167	0.96044384242412	0
T817	1	79520630	79521740	*	0	1	1	0.00985409140628039	0.00172752655858958	0.000324157319688966	-0.000945360934452603	1	0	0	0	0.0498879205273948	0.733500445340812	0	0	0
T818	1	81674253	81674895	*	0	1	1	0.00090816359120407	0.00661795817081235	-3.36077056010236e-17	0.000828841426393625	0	0	0	0	0	0	0	0	0
T819	1	81771845	82458120	*	0	1	1	-0.256630597209004	-0.300000933228253	-0.309805144957175	-0.349189745657368	0	0	0	0	1	1	1	1	0
T820	1	82680904	82726817	*	0	1	1	-0.0240979129012075	-0.0412790245828901	-0.0780386227843065	-0.0742855091802641	0	0	0	0	1	1	1	1	0
T821	1	83368866	83632498	*	0	1	1	-0.179597391029906	-0.209465733773265	-0.191896898959529	-0.260898144342952	0	0	0	0	1	1	1	1	0
T822	1	84041459	84326706	*	0	1	1	-0.125342182806766	-0.189504757809271	-0.230997910500841	-0.26188975893255	0	0	0	0	1	1	1	1	0
T823	1	84330711	84465139	*	1	1	1	-0.141839636867166	-0.304630499586234	-0.20807267255704	-0.274427081866045	0	0	0	0	1	1	1	1	1
T824	1	84542014	84704181	*	1	1	1	-0.217216896498094	-0.226726980661238	-0.108084816744509	-0.147091192937262	0	0	0	0	1	1	1	1	1
T825	1	84710017	84710260	*	0	1	1	0.0015759125474151	0.00167530254884252	0.00522656219038682	0.00327593428381522	0	0	0	0	0	0	0	0	0
T826	1	84763740	84855640	*	1	1	1	0.0362923174934346	-0.0571186773690403	0.00575681357950961	-0.0322717985318314	1	0	0	0	0.107964436586628	1	0.651973664100084	1	1
T827	1	84873913	84880691	*	0	1	1	-0.017598021645847	-0.0413676032045167	-0.00275585488295447	-0.0261192464023623	0	0	0	0	1	1	0.82206887636084	1	0
T828	1	84944539	84975538	*	1	1	1	0.360430106178135	0.384066328771319	0.637015642292794	0.700119462192857	1	1	1	1	8.04685500712725e-58	1.60399826645013e-33	1.83951479581653e-103	0	1
T829	1	85012522	85013510	*	0	1	1	0.00155949750424379	-0.00123219851987307	0.00959240434806246	0.0170324156979324	0	0	0	1	0.699619319160874	0.868570229046478	0.373746324089771	0.010420107267434	1
T830	1	85014638	85015160	*	0	1	1	0.003268227710669	0.00997187524448299	0.0206131927898879	0.0103256486611779	0	0	1	1	0.525968897265307	0.281943344277592	0.0282323817239677	0.0347176128162846	1
T831	1	85015289	85040938	*	1	1	1	0.0911109594918854	0.00829759389639357	0.111515247798583	0.14963847170835	1	0	1	1	7.11507745811299e-05	0.64363832695754	0.000331027690250138	1.61677382132029e-17	1
T832	1	85042434	85043354	*	0	1	1	-0.00129752091910152	-0.00780867261683032	-0.00572555213536703	0.00274666381541337	0	0	0	0	0.888919272827365	1	1	0.531789573490632	1
T833	1	85078139	85084662	*	1	1	1	0.0259782745930371	0.0223123723276706	0.0557892863159022	0.0236447749584893	1	0	1	1	0.0561456392680599	0.257878782573856	0.00471512187134638	0.0225775868121931	1
T834	1	85085539	85086938	*	1	0	1	0.0219566435975287	-0.0107772185838651	0.0080055582129092	0.0159589117177014	1	0	0	1	0.0214417101311811	1	0.468069771943412	0.0258804101573302	1
T835	1	85093913	85097431	*	0	1	1	-0.0165032735046436	-0.0192838331891138	-0.0068249644588755	-0.0133318584062385	0	0	0	0	1	1	0.94967511232949	1	0
T836	1	85109390	85158938	*	1	1	1	0.186896425566608	0.400678580309658	0.647189251387246	0.377692312692577	1	1	1	1	8.27801743163054e-18	1.70278224482024e-41	5.83765555017309e-126	2.95069029689474e-123	1
T837	1	85391268	85462796	*	0	1	1	-0.0657922053378609	-0.115034531935369	-0.177445791962805	-0.151755798602542	0	0	0	0	1	1	1	1	0
T838	1	85483765	85514182	*	0	1	1	-0.0742617041341323	-0.0787606710190117	-0.103661262696233	-0.0982805831622341	0	0	0	0	1	1	1	1	0
T839	1	85617844	85619948	*	0	1	1	-0.025161717474797	-0.0253888311364216	-0.0103433807665672	-0.00552642517624492	0	0	0	0	1	1	1	1	1
T840	1	85620125	85620631	*	0	1	1	-0.00415864015125865	-0.00801742430751836	-0.00395729879850947	-0.000296342623864606	0	0	0	0	1	1	1	0.859727708950759	1
T841	1	85620773	85669097	*	1	1	1	0.00050444259068167	-0.0540625062602056	0.0612622775251554	0.0759796608040308	0	0	1	1	0.734693467079507	1	0.0436429159164125	1.23935882773676e-05	1
T842	1	85714339	85725363	*	1	1	1	0.201198266199345	0.221164008435715	0.341277728659022	0.471774975484086	1	1	1	1	3.89361691603034e-22	1.45254573549168e-13	7.11699111666093e-32	2.12203458917123e-163	1
T843	1	85728739	85743138	*	1	1	1	0.160577975113528	0.156771343098006	0.24705286297694	0.290000972572378	1	1	1	1	4.00985657580228e-14	3.34752761499296e-07	3.76414789997948e-17	1.52852206541378e-64	1
T844	1	85743282	85743907	*	0	1	1	0.00403979983494758	-0.0143567717549145	-0.00032832507521245	0.00839296528689358	0	0	0	1	0.523214670520218	1	0.820213760991219	0.144128382414841	1
T845	1	85750293	85750356	*	0	1	1	8.13185153511465e-17	0.0016578020543153	-3.36077056010236e-17	0.000828841426393625	0	0	0	0	0	0	0	0	0
T846	1	85752207	85752421	*	0	1	1	-0.0064089900146535	-0.0130445512499955	-0.0116706358134557	-0.00518512400507445	0	0	0	0	1	0	0	1	0
T847	1	85784164	86043933	*	1	1	1	-0.142450156174768	-0.25090721634751	-0.239514013289847	-0.250406466530652	0	0	0	0	1	1	1	1	1
T848	1	86044183	86044425	*	0	1	1	0.000193479264595674	0.00171016461742682	0.00332445300457772	0.00156141909794377	0	0	0	0	0	0	0	0	1
T849	1	86044589	86049645	*	1	1	1	0.0280797166063486	0.000908067076202117	0.0225785471761012	0.0210271258300923	1	0	1	1	0.0198004432304033	0.765099047458814	0.167559921637175	0.0206495556253914	1
T850	1	86088939	86095138	*	1	0	1	0.0127287584197214	0.0384777116158484	0.0365527430810854	0.0579733671559366	0	1	1	1	0.315239986495204	0.0669019224781938	0.0624987255629113	3.99076465892837e-07	1
T851	1	86099939	86109072	*	1	1	0	-0.021295663942028	0.0796198929253361	0.107707894107923	0.072867725066653	0	1	1	1	1	0.00137561665186166	6.04234552058192e-06	3.66317991374463e-08	1
T852	1	86113013	86113658	*	0	1	0	0.00242638770500237	0.0050318982886214	0.0123089817173019	0.00805002160539852	0	0	1	1	0.567443295691582	0.483273057301801	0.100253154327766	0.0454838972666539	1
T853	1	86113739	86175138	*	1	1	1	0.00252860802337498	0.178749858463829	0.250878866486924	0.167777357665513	0	1	1	1	0.691011491330629	1.38170944978919e-08	8.73967891616451e-18	5.72883072278667e-23	1
T854	1	86194916	86622626	*	0	1	1	-0.282852543198427	-0.388784139869686	-0.370168265936147	-0.367393905206491	0	0	0	0	1	1	1	1	0
T855	1	86814344	86862023	*	0	1	1	-0.210977318270225	-0.212687717532694	-0.277578595658137	-0.192314682754854	0	0	0	0	1	1	1	1	1
T856	1	86934051	86965972	*	0	1	1	-0.035956620743348	-0.111907942342732	-0.109432646899223	-0.097309404213864	0	0	0	0	1	1	1	1	0
T857	1	87164959	87165299	*	0	1	1	0.000148988728315304	0.00177933819189998	-0.00592839222991321	-0.00268049255979641	0	0	0	0	0.825892713472582	0.733500445340812	1	1	0
T858	1	87166045	87166521	*	0	1	1	-0.0102544735262696	-0.020752907178593	-0.0134727867535993	-0.0103978455110311	0	0	0	0	1	1	1	1	0
T859	1	87166581	87167151	*	0	1	1	0.000530343207453802	-0.00137939102306275	-0.00743866492937669	-0.00612648213493006	0	0	0	0	0.774128995006281	0.898700070357402	1	1	0
T860	1	87168938	87213867	*	1	1	1	-0.0392998017901362	0.068346114307862	0.207132408168583	0.134049590102932	0	1	1	1	1	0.0372237903382676	2.72887839793545e-12	6.73330389030543e-15	1
T861	1	87250596	87251150	*	0	1	1	0.00332701369502423	0.0050318982886214	0.0109543938513455	-0.000974084483892805	0	0	1	0	0.467065848511691	0.483273057301801	0.13772794943442	1	0
T862	1	87323938	87575681	*	1	1	1	-0.0977223388813299	0.331712762959782	0.495546169711441	0.211026145828551	0	1	1	1	1	7.09253738949453e-69	1.5823734384465e-183	5.26051294417243e-87	1
T863	1	87595457	87634881	*	0	1	1	0.0643239601056508	0.0336922016039479	0.0625281354892364	0.0260028846610335	1	0	1	1	0.00394121291270567	0.278896344467302	0.0393848964044992	0.10894989786975	0
T864	1	87793337	87815136	*	1	1	1	0.300160608144521	0.173772167059445	0.378378418591898	0.339187023237552	1	1	1	1	1.17847939783139e-41	3.45129749696644e-08	4.92716659407651e-36	1.06351927076676e-84	1
T865	1	88266181	88266760	*	0	1	0	-0.00755297302978555	-0.0112145457689803	-0.0115298934215052	-0.00530331254494934	0	0	0	0	1	1	1	1	0
T866	1	88266916	88268514	*	0	1	0	0.000765627810523184	0.00186478770159408	0.0063651002864026	-0.00527978427805228	0	0	0	0	0.757371912106974	0.733500445340812	0.456245089402846	1	0
T867	1	88269374	88273294	*	0	1	1	-0.0169299487392626	-0.024266638397054	-0.0642838584494052	-0.0222191487629228	0	0	0	0	1	1	1	1	0
T868	1	88273403	88274769	*	0	1	1	-0.00734418659629253	-0.00772036978156888	-0.00647416122102906	-0.00302207953432565	0	0	0	0	1	1	1	1	0
T869	1	88274898	88292536	*	1	1	0	0.0140835700295546	-0.025186170127255	0.00932037604166385	0.0281303065131157	0	0	0	1	0.413169099136538	1	0.589259223831305	0.0603695625154238	0
T870	1	89139747	89140302	*	0	1	1	-0.0028219916363817	-0.00795738950739311	-0.00582629222620483	0.0198117807875775	0	0	0	1	1	1	1	0.000772720073468216	1
T871	1	89140643	89141751	*	0	1	1	0.0276121742975055	0.0164496145428826	0.0178782967318866	0.0732360958616529	1	1	1	1	0.000671517654757963	0.141368756542038	0.0906028105614486	1.65451060889013e-18	1
T872	1	89141929	89142542	*	0	1	1	0.017242914315509	0.0213548268657896	0.022320947550519	0.0226882563754523	1	1	1	1	0.00109671931052735	0.00561877473862382	0.00255594081157024	1.4840810184996e-06	1
T873	1	89142652	89146402	*	0	1	1	0.0777201344664804	0.0557203533890857	0.0711621210976868	0.116729330394064	1	1	1	1	2.52578227332675e-07	0.0101963977858269	0.000580775642439426	3.61134029083311e-20	1
T874	1	89146467	89305535	*	1	1	1	0.00875644966141475	0.509090425474145	0.658839497976873	0.357099104434265	0	1	1	1	0.510402277004625	6.77407647302504e-113	2.32791911025474e-224	3.90093189168519e-179	1
T875	1	89316736	89357735	*	1	1	1	0.199550215230738	0.393919094870485	0.474435291660894	0.407421372038138	1	1	1	1	2.04644680391909e-18	6.88716316745715e-35	4.10038433523136e-56	4.47079168870294e-124	1
T876	1	89383936	89459946	*	1	1	1	0.071493244875033	0.284902615611358	0.374741334381588	0.367040256911194	1	1	1	1	0.0014834735618788	5.22854087737607e-21	1.94439257330626e-40	3.05695796088452e-115	1
T877	1	89485983	89488434	*	0	1	1	-0.00251585814077244	0.0101023293429981	-0.0196415163264121	-0.00408280920466467	0	0	0	0	0.906401582836928	0.443833858846005	1	1	0
T878	1	89518002	89531043	*	0	1	1	-0.0451242373044048	-0.0488030417586594	-0.0471639494314554	-0.0403403186370328	0	0	0	0	1	1	1	1	0
T879	1	89569968	89570450	*	0	1	1	0.000385567049560476	0.00831886391911824	0.00797074542415134	-0.00182779281995246	0	0	0	0	0.806071913341781	0.303975922166971	0.283933205899289	1	1
T880	1	89573683	89591797	*	0	1	1	-0.0545425582139068	-0.09377317626339	-0.0789385394038166	-0.062374105447046	0	0	0	0	1	1	1	1	1
T881	1	89593936	89645398	*	1	1	1	-0.107763483601556	-0.125564315624143	-0.159665140093258	-0.139354797612198	0	0	0	0	1	1	1	1	0
T882	1	89646831	89664642	*	0	1	1	-0.0513211411824597	-0.0725652061085591	-0.0787924979333081	-0.0656745983445818	0	0	0	0	1	1	1	1	0
T883	1	89724638	89738544	*	0	1	1	-0.0250846007949693	-0.048457462030621	-0.0537163626690432	-0.0717555429141979	0	0	0	0	1	1	1	1	0
T884	1	89790205	89800563	*	0	1	1	0.00949162136028769	-0.00603804962173127	-0.00826592860354349	-0.0160161613634677	0	0	0	0	0.431521641642666	0.911627200719331	0.945027421166782	1	0
T885	1	89873238	89891802	*	0	1	1	-0.0275901026822038	-0.0719058465639619	-0.0356381570360926	-0.0491975508924211	0	0	0	0	1	1	1	1	0
T886	1	89978672	89979035	*	0	1	0	0.00133684435860233	0.00334393959101186	-0.00327489704591966	0.00159311603225758	0	0	0	0	0	0	0	0	1
T887	1	89980911	89982049	*	0	1	0	0.00380289167420603	0.0100286516570416	-0.000584477406698857	0.000283527903879806	0	0	0	0	0.543310276273017	0.379755459717121	0.829378159022177	0.76701352681088	1
T888	1	89982405	89983302	*	0	1	0	0.0115460821139847	-0.00148618894499868	0.0182153916904748	-0.000237623615010428	1	0	1	0	0.0609594593407726	0.94199572333261	0.0416791340221322	0.866131855924812	1
T889	1	89985870	89988850	*	0	1	1	0.0469828912778083	0.0335246651296098	0.047132338321712	0.0401276648044696	1	1	1	1	2.82358568932637e-05	0.0355528571164043	0.00224342358769185	4.68570183805123e-06	1
T890	1	89989037	90065535	*	1	1	1	0.184891823136545	0.41012089798049	0.597808048350941	0.356047001488632	1	1	1	1	1.2694160877282e-19	2.23528068726937e-50	3.07073115725554e-125	6.45601244504276e-126	1
T891	1	90093018	90093537	*	0	1	1	0.00374652002601009	-0.00150771741593341	0.0117607174931492	0.00225572877991636	0	0	1	0	0.459848784850909	0.954309841228996	0.15019722621581	0.515537620204073	1
T892	1	90095936	90230077	*	1	1	1	-0.00690140277944939	-0.0670345120564939	0.0516926563530417	-0.0733401392755188	0	0	1	0	0.884953826750382	1	0.0412292555516202	1	1
T893	1	90230915	90233485	*	0	1	1	-0.0147907326964305	-0.0100072429691923	0.00188021109376658	-0.00377283683095004	0	0	0	0	1	1	0.718688389338157	0.969045151287511	1
T894	1	90254473	90256051	*	0	1	1	-2.4923518192145e-05	0.000440528726629848	-0.00721732930873515	-0.00716433017532021	0	0	0	0	0.794280802271472	0.798447622832814	1	1	0
T895	1	90284536	90405935	*	1	1	1	0.20736659572305	0.190063248057573	0.38042395740387	0.195729139022046	1	1	1	1	1.24448076193253e-28	3.65547750701409e-13	2.20969569674607e-58	5.1555205023606e-43	1
T896	1	90449286	90449933	*	0	1	1	-0.000752468588401656	-0.00315451685963872	0.00226793515954283	-0.000208161913288532	0	0	0	0	0.909615350820194	1	0.67809119609027	0.870600140586537	1
T897	1	90451712	90452298	*	0	1	0	-0.0129464229211223	-0.0174745375245642	-0.0107681487465455	-0.0136886526112498	0	0	0	0	1	1	1	1	1
T898	1	90458005	90458510	*	0	1	0	0.0093629134579551	0.0115842903741499	0.00797074542415134	0.0104500322469726	1	1	0	1	0.0909964243726958	0.165392666991405	0.283933205899289	0.0176931792316084	1
T899	1	90458810	90501090	*	1	1	1	-0.0126795728586762	0.187355507795267	0.321205397583381	0.220445284995911	0	1	1	1	0.955832591248209	2.53922368948497e-09	1.33632840662428e-28	4.31001013983157e-39	1
T900	1	91248543	91319843	*	1	1	1	0.182226818320312	0.225242340868951	0.346988121440575	0.374252279553942	1	1	1	1	3.83124055345308e-16	9.36522087686599e-13	1.62248266452447e-32	2.22494891957454e-112	1
T901	1	91326107	91328477	*	0	1	1	0.00631481548807398	0.0258852986142776	0.00932616631222781	0.0120140236797231	0	1	0	1	0.429511139046469	0.0697754510696048	0.418550079734583	0.0824074983470604	0
T902	1	91358549	91359169	*	0	1	1	0.00945000629360197	0.0455210183258146	0.0400039000040553	0.0602337854550986	1	1	1	1	0.0291183531822117	3.7351533720329e-07	1.28172181615005e-06	3.11834102884185e-20	1
T903	1	91360335	91375534	*	1	1	0	-0.0597288919933775	0.34583254380646	0.445872878677691	0.311222225801158	0	1	1	1	1	2.13018931840547e-27	1.25230904067692e-48	2.07072523354809e-71	1
T904	1	91375609	91375868	*	0	1	0	0.00176333434979339	0.0164706154850854	0.0354085295301063	0.00971954683136931	0	1	1	1	0.636425907922661	0.0355285147771653	4.64853747607495e-05	0.0141175385326236	1
T905	1	91377735	91488334	*	1	1	1	-0.00846260024438321	0.612233262190042	0.750157446726944	0.349589944009062	0	1	1	1	0.907646490141747	3.55025519848074e-135	9.6698258534487e-239	7.92672479198002e-139	1
T906	1	91489476	91490361	*	0	1	1	0.0120401038008205	0.0132137862241137	0.0160846864340702	0.00474636183593001	1	1	1	0	0.0354967073627571	0.117906149627091	0.0479117451496443	0.221678521074085	0
T907	1	91515163	91515309	*	0	1	0	-0.000237884993264887	1.97127626730847e-05	-0.00026241474198722	0.000797944805211921	0	0	0	0	0	0	0	0	0
T908	1	91726323	91871334	*	1	1	1	-0.126098563358255	-0.090073100359288	0.00754653132697232	-0.0351983523065202	0	0	0	0	1	1	0.601284575923114	1	1
T909	1	91965534	91994533	*	1	1	1	0.1788717252136	0.196670414847746	0.375555435854994	0.400625093648758	1	1	1	1	4.35218916878888e-15	1.46101634668233e-09	1.12527226066204e-35	5.08911702089752e-121	1
T910	1	92100568	92109639	*	0	1	1	0.0192740662086147	0.0177480934035963	0.0165574071351257	-0.0268939472313134	1	0	0	0	0.186667800903388	0.389932086690065	0.378326328246624	1	0
T911	1	92145901	92372533	*	1	1	1	0.183623889361617	0.28717259845644	0.400269086034831	0.181249858327864	1	1	1	1	5.43930667140763e-28	8.43343312096362e-37	1.05791324468139e-82	4.85138450953315e-46	1
T912	1	92414928	92479983	*	0	1	1	-0.187450678888806	-0.289067332793077	-0.216739693107041	-0.233955510383716	0	0	0	0	1	1	1	1	0
T913	1	92495539	92529093	*	0	1	1	-0.104330388599075	-0.159128201198804	-0.168014171988489	-0.162851399718721	0	0	0	0	1	1	1	1	0
T914	1	92540090	92540968	*	0	1	1	0.00523169768484584	-0.00303658066937015	-0.00855224136410708	-0.00117329269957472	0	0	0	0	0.399741601592041	0.97904798757583	1	0.939599638167508	0
T915	1	92545134	92613393	*	1	1	1	-0.0464606256711325	-0.083453187010191	-0.118055330824438	-0.085388325361133	0	0	0	0	1	1	1	1	1
T916	1	92710534	92867613	*	1	1	1	0.00944065516818682	0.196972557852558	0.32381981694108	0.273292273835807	0	1	1	1	0.503212587606519	3.65040444495093e-15	1.35109072163116e-45	1.13825912990787e-92	1
T917	1	92940319	92952433	*	0	1	1	0.00233432967138692	-0.00824369501935737	-0.000216422961637922	0.00145418697090126	0	0	0	0	0.689790546377534	0.931628693604167	0.76545381452573	0.688231257956878	1
T918	1	92974253	93257961	*	1	1	1	-0.0863675810452189	0.100094156998555	0.240297950776652	-0.0344383513935442	0	1	1	0	1	1.12877825719644e-06	8.7986972989096e-39	1	1
T919	1	93296933	93427932	*	1	1	1	0.119438287584262	0.113727306718677	0.313730476265383	0.347851003056753	1	1	1	1	2.69218790610793e-10	1.76319843112395e-05	2.50467412391448e-40	2.72399994299874e-146	1
T920	1	93543933	93841123	*	1	1	1	0.127041815815703	0.559158054654933	0.696292814800025	0.634557464225801	1	1	1	1	1.41149939570985e-19	2.69806930797903e-221	0	0	1
T921	1	93847692	93849274	*	0	1	1	0.0170080407168998	0.0323296179714906	0.0364965415296597	0.0489260798844374	1	1	1	1	0.039365606853489	0.0121867004528335	0.0031178059194085	4.0052620918466e-10	1
T922	1	93912533	94020218	*	1	1	1	-0.119314387119271	-0.0997175440763582	-0.0272171379884362	-0.141979849879963	0	0	0	0	1	1	1	1	1
T923	1	94027347	94314495	*	1	1	1	0.107412500331249	-0.0100748634322095	-0.00797724493985842	-0.020441275083994	1	0	0	0	1.4746119464476e-08	0.910793688930039	0.872636274161076	1	1
T924	1	94315199	94316344	*	0	1	0	-0.00576767926729506	0.000328147558481014	-0.0138667706265119	-0.00376080720251492	0	0	0	0	1	0.811692656752013	1	1	1
T925	1	94332733	94376132	*	1	1	1	0.277658629442073	0.577264905704068	0.752167951220052	0.699480431381587	1	1	1	1	5.71159176805644e-36	1.25913337068303e-80	1.79035804617372e-157	0	1
T926	1	94637307	94703121	*	0	1	1	-0.219938627231906	-0.289017632583415	-0.28827410608837	-0.265351429516537	0	0	0	0	1	1	1	1	0
T927	1	94837430	94844350	*	0	1	0	0.0148434328400984	0.0241363644574742	0.00153372463462019	-0.00833644527291955	1	1	0	0	0.167537724353646	0.145972011491867	0.731428662211141	1	0
T928	1	94882732	94984222	*	1	1	1	-0.0642101725936483	0.060567324102917	0.105892225008382	-0.00322850750577773	0	1	1	0	1	0.0505397368902771	0.000197090191442296	0.820634403714478	1
T929	1	94994781	95007356	*	0	1	1	-0.0316537082640853	-0.0416971539990577	-0.0398488966862272	-0.0327562976564698	0	0	0	0	1	1	1	1	1
T930	1	95285898	95360802	*	0	1	1	-9.06081337581638e-05	-0.0931911176111175	-0.132680933289408	-0.118782606234748	0	0	0	0	0.747485156794297	1	1	1	0
T931	1	95362979	95391337	*	0	1	1	-0.0232772086065655	-0.0406879214720457	-0.00503358691683361	-0.0559429919826054	0	0	0	0	1	1	0.829378159022177	1	0
T932	1	95439963	95539331	*	1	1	1	0.0487192037810545	0.0750934570476624	0.127383769393817	0.128182767200022	1	1	1	1	0.0283106369545465	0.0167507973627578	9.07076781353219e-06	9.45694087354895e-15	1
T933	1	95582332	95715931	*	1	1	1	0.0736919527885602	0.196273477114299	0.34264342851534	0.233360513893792	1	1	1	1	0.000201020742982414	1.65186302845888e-13	2.29849168556451e-45	1.92603594187764e-59	1
T934	1	95975672	96247898	*	0	1	1	-0.153945560256531	-0.190713660596526	-0.237569182485745	-0.253642543252732	0	0	0	0	1	1	1	1	0
T935	1	96719625	96839681	*	0	1	1	-0.198449065386006	-0.240213996977384	-0.262154273961745	-0.25701261684265	0	0	0	0	1	1	1	1	0
T936	1	96912486	96913874	*	0	1	1	0.0047091099019007	0.0115713775896341	0.00469127350709121	0.00156141909794377	0	1	0	0	0.269373043701922	0.0975608967864022	0.422315173001658	0	0
T937	1	97144430	97145176	*	0	1	1	-0.00161863549861549	-0.00159440171290091	-0.0021583103315264	-8.96282310189457e-05	0	0	0	0	0	0	0	0	0
T938	1	97186731	97290330	*	1	1	1	-0.0499150204291478	0.505435097486403	0.680952045273989	0.391087773887575	0	1	1	1	1	9.34556916921321e-81	1.1132119581309e-172	7.79542886012747e-160	1
T939	1	97543299	98386605	*	0	1	1	-0.315597352803982	-0.361748592787154	-0.374884348788716	-0.415159145763456	0	0	0	0	1	1	1	1	0
T940	1	98676303	98738214	*	0	1	1	-0.147240431678215	-0.189513019913359	-0.186892113616965	-0.174995595640175	0	0	0	0	1	1	1	1	0
T941	1	99127236	99226056	*	0	1	1	-0.1837384505187	-0.238944030470113	-0.200918187912011	-0.23396985370324	0	0	0	0	1	1	1	1	0
T942	1	99469832	99614408	*	0	1	1	-0.157708434760513	-0.21868720853568	-0.177175307020487	-0.202303765701728	0	0	0	0	1	1	1	1	0
T943	1	100060529	100062928	*	1	0	0	-0.0040989597458584	-0.0104184746694751	-0.00665339532355729	-0.00745547647277522	0	0	0	0	0.953660301953306	1	0.970606531861405	1	0
T944	1	100110929	100160097	*	1	1	1	-0.0766542547138767	-0.0404416903343596	-0.0136865425437526	-0.0217971049699082	0	0	0	0	1	1	0.921331528282101	1	1
T945	1	100168529	100232728	*	1	1	1	0.0886407233548599	0.254949965295517	0.427444289095841	0.263011661928996	1	1	1	1	5.8151944669929e-05	1.60702403876326e-17	1.0120577767995e-54	1.120096667149e-59	1
T946	1	100315128	100389579	*	1	1	1	-0.108288894522785	-0.0112417656581289	0.0675994673966907	0.078896888086619	0	0	1	1	1	0.911143416863994	0.0166209469985408	1.27719457753031e-06	1
T947	1	100433956	100492448	*	1	1	1	-0.0410048689212442	0.0476538627685165	0.147101394485342	0.0260697154644484	0	1	1	1	1	0.132448669700918	4.48493479321708e-07	0.111834196294474	1
T948	1	100496122	100501188	*	0	1	1	0.00994237274444105	0.0521635033223196	0.0951520398570558	0.176053383329558	0	1	1	1	0.480657101104481	0.0514467617905479	0.000189619708464884	9.79129159635213e-31	1
T949	1	100501328	100643771	*	1	1	1	0.0674330531759285	0.355147602867911	0.510781279058874	0.487329415831514	1	1	1	1	0.000209281258300777	5.00374058788456e-52	1.30872119710549e-126	0	1
T950	1	100651128	100716127	*	1	1	1	0.0665715529858956	0.193948808559546	0.282783550113684	0.237120310999956	1	1	1	1	0.00330292974544725	4.13603023973344e-10	7.27293775953158e-23	3.3954321667431e-46	1
T951	1	100720140	100720419	*	0	1	0	-0.00302456911421623	-0.00639857211708872	-0.00370220078598757	-0.00520887153550594	0	0	0	0	1	1	1	1	1
T952	1	100723802	100727355	*	0	1	0	0.0801527011693672	0.0623072607415243	0.0904907253338709	0.159280420683566	1	1	1	1	1.45774140495176e-10	0.000309803786101604	1.39304580366689e-07	8.3664866171563e-41	1
T953	1	100727449	100727714	*	0	1	0	0.00733084764883783	0.000136899007905949	0.00226793515954283	0.024855293057112	1	0	0	1	0.192152019405023	0.853191370453873	0.67809119609027	6.25154987906879e-06	1
T954	1	100727826	100761327	*	1	1	1	0.277609699817612	0.434628244091818	0.644307791729845	0.503217343779704	1	1	1	1	2.46494931199673e-34	4.63050263285288e-42	3.27347884649396e-103	1.10672580255117e-190	1
T955	1	100791236	100802875	*	0	1	1	-0.0345330054351453	-0.0562245922865226	-0.045656922250248	-0.0482770621590356	0	0	0	0	1	1	1	1	0
T956	1	100810584	100988127	*	1	1	1	0.211363276579335	0.522397608898982	0.725536191260375	0.399112969989415	1	1	1	1	7.19962265821676e-40	6.05932876345776e-139	0	1.40591685508688e-265	1
T957	1	101337943	101552821	*	1	1	1	0.0782196993838087	0.23316719709547	0.427356004823234	0.416891462404054	1	1	1	1	1.47723552684702e-06	1.33950207506266e-27	1.22634595195444e-108	8.50271311129077e-309	1
T958	1	101702444	101707074	*	0	1	1	0.0128793640656604	-0.0237209761064179	0.0133621419712092	-0.00323420933309381	0	0	0	0	0.278722974057434	1	0.397117347043056	0.927445290436243	1
T959	1	101708714	101709305	*	0	1	1	0.000340348463153066	0.00672566461897743	-0.00942150546677157	0.00134159069230512	0	0	0	0	0.793957028078794	0.454989214207033	1	0.654741206494086	1
T960	1	101721830	101722172	*	0	1	1	0.00380765258518379	0.00665056875161125	0.0019560878705015	-8.96282310189457e-05	0	0	0	0	0.359586019813331	0.314442032883446	0	0	0
T961	1	102251813	102254059	*	0	1	1	-0.00149333382600081	-0.00462362523655627	-0.00768821674542387	-0.00122961943161509	0	0	0	0	0.910108709011751	1	1	0.930386010138937	0
T962	1	102268130	102462586	*	0	1	1	-0.244469581409606	-0.274844187669344	-0.30096422854863	-0.303850124466808	0	0	0	0	1	1	1	1	0
T963	1	102665295	102855186	*	0	1	1	-0.279515985218198	-0.34486412504448	-0.35291869963748	-0.332932796835774	0	0	0	0	1	1	1	1	0
T964	1	103123232	103127525	*	1	1	1	0.0973124423586633	0.00859038212599407	0.0544183724469655	0.0953281314884097	1	0	1	1	7.97304179433924e-14	0.521832640056784	0.00085007533878821	2.5908832819156e-19	1
T965	1	103129726	103131125	*	1	0	0	0.0113549563267264	0.00678894628617176	-0.0027701582906145	0.0019680316783868	1	0	0	0	0.137364845440878	0.501584805121404	0.931723282512502	0.604104358047322	0
T966	1	103342023	103574052	*	0	1	1	-0.368646742620052	-0.440275439749803	-0.451357538361599	-0.426630118393526	0	0	0	0	1	1	1	1	0
T967	1	103960418	104098725	*	1	1	1	-0.0195872030012309	0.0418267741787506	0.186993774537913	0.214425132599426	0	1	1	1	1	0.179741337627602	7.62951452303995e-11	8.95995024134655e-39	1
T968	1	104107653	104114822	*	0	1	1	-0.00808047886582016	0.0298825280677464	0.0151023863472437	0.0497206892815445	0	1	0	1	1	0.125135511001377	0.360701092955093	3.45485300092972e-06	1
T969	1	104117937	104118403	*	0	1	1	0.0021876503562993	0.000117496741323385	0.00253108646100644	-0.00430862143997175	0	0	0	0	0.606619276847102	0.860911853291985	0.652616635438107	0	0
T970	1	104120009	104122156	*	0	1	1	-0.0033413473281841	-0.00119063263281873	0.0010718792893252	-0.0055126439717717	0	0	0	0	0.974139582848462	0.860911853291985	0.750493320241459	1	0
T971	1	104159999	104168402	*	0	1	1	-0.0144108550303437	-0.0182919318261182	-0.0126478220797896	-0.0220605334529794	0	0	0	0	1	1	1	1	0
T972	1	104198377	104207173	*	0	1	1	-0.00366798340964988	-0.00322602803837782	-0.00241722083542348	-0.00177230308409314	0	0	0	0	0	0	0	0	0
T973	1	104230037	104239076	*	0	1	1	8.13185153511465e-17	-2.15217690262445e-17	-3.36077056010236e-17	8.01306376466223e-17	0	0	0	0	0	0	0	0	0
T974	1	104256345	104262493	*	0	1	1	-0.00755297302978555	-0.00792749016114692	-0.00880087238983266	-0.006950591634145	0	0	0	0	1	1	1	1	0
T975	1	104293028	104301312	*	0	1	1	-0.00161863549861549	0.00500595232777184	-0.00078529028461082	-0.000916570380659431	0	0	0	0	0	0.436152376219753	0	0	0
T976	1	104615525	104619709	*	1	1	1	0.00315870985541247	-0.00417584873582347	-0.00278278667407338	-0.00332848752336121	0	0	0	0	0.620059294140473	0.933806415373689	0.878875474170115	0.992687120445816	0
T977	1	106240661	106240840	*	0	1	1	-0.000475270404608979	0.0016927566752	-0.00327489704591966	-0.000887712587761756	0	0	0	0	0	0	0	0	0
T978	1	106434361	106436139	*	0	1	1	0.00529928726059678	0.0099654841139523	-0.00344647324449199	-0.00353218608378345	0	0	0	0	0.340671117414556	0.265175366410589	1	1	0
T979	1	106470246	106565834	*	0	1	1	-0.16612579232503	-0.168624993133789	-0.183704749208115	-0.22944694746773	0	0	0	0	1	1	1	1	0
T980	1	107588397	107588643	*	0	1	0	0.00765289718114739	-0.00161621652548525	0.00495858597723492	0.0065293373719704	1	0	0	1	0.0665865524950418	0	0	0.0408522400317766	0
T981	1	107596458	107597435	*	0	1	0	0.00132565000986029	-0.00444700816280613	-0.00269029463731374	0.00663694684601398	0	0	0	0	0.715473467725882	0.976962902891992	0.904055779577189	0.260854573861451	0
T982	1	107597925	107604522	*	1	1	1	0.320323406908474	0.140365811430382	0.268874212940324	0.398031208613572	1	1	1	1	8.56816980336619e-59	4.90566752082685e-08	3.31345409487796e-25	1.64737007389012e-130	1
T983	1	107682629	108026080	*	0	1	1	-0.138071549551638	-0.179622351424308	-0.206469689435168	-0.270345446854744	0	0	0	0	1	1	1	1	0
T984	1	108047825	108048070	*	0	1	1	0.00090816359120407	0.00331339184048467	0.00275071968705042	0.000828841426393625	0	0	0	0	0	0	0	0	0
T985	1	108675821	108744121	*	1	1	1	0.0239216943151591	0.183053518690855	0.194944852251245	0.0888292326086278	0	1	1	1	0.258057622445044	2.37063684946094e-09	1.06151535762597e-11	1.43601946970918e-07	1
T986	1	108763722	108782055	*	1	1	1	-0.0131304828731036	0.0338983999567198	0.0367706876578367	0.0662952113952139	0	1	1	1	1	0.115267866733409	0.0698185253026921	2.68472940108899e-08	0
T987	1	108784049	108784400	*	0	1	1	0.00560973589192264	5.89817016149967e-05	0.00878250199921973	0.00238552859715882	1	0	1	0	0.198048717481016	0	0.164876638203822	0.420742061731271	0
T988	1	108788245	108788992	*	0	1	0	0.00242638770500237	0.0050318982886214	0.0217489015894727	0.0185714175131575	0	0	1	1	0.567443295691582	0.483273057301801	0.00759866383252545	0.000109332084210898	0
T989	1	108799322	108802521	*	1	0	0	0.00806680381551396	0.0349931841903244	0.0411722316298034	0.0315973731120045	0	1	1	1	0.388556752407577	0.0335212223393505	0.00858673314636082	0.000275743803968981	0
T990	1	108803818	109015521	*	1	1	1	-0.0100769922135545	0.527791768302566	0.597802773913722	0.466573154175629	0	1	1	1	0.921628683182206	2.82233897776547e-80	1.05302184418034e-117	2.20265456573096e-213	0
T991	1	109066922	109069121	*	1	0	0	-0.00336051270725367	0.00258635255418044	0.0103395109121623	-0.00550431920014033	0	0	0	0	0.894120886700855	0.730870796248446	0.472563753069464	1	1
T992	1	109101322	109187522	*	1	1	1	0.0849828144174816	0.243701517585769	0.359436113633408	0.128275869143834	1	1	1	1	4.13351613346255e-05	2.0486551049508e-18	8.74710292545718e-45	1.53787287386966e-16	1
T993	1	109233204	109245321	*	1	1	1	0.456376682002492	0.432611477545911	0.617590529515451	0.6447030523738	1	1	1	1	1.18100750971902e-89	4.48434697569667e-41	4.73537150132037e-91	1.71911250357334e-305	1
T994	1	109255279	109285365	*	0	1	1	-0.00951232706252861	-0.0692422813734175	0.0138777899727068	-0.0361528743856963	0	0	0	0	0.910566527361812	1	0.530543975698349	1	0
T995	1	109288722	109355321	*	1	1	1	0.0112529846870402	0.170998404953878	0.299151293069912	0.233545656794246	0	1	1	1	0.488484218239726	2.36166150849676e-09	2.78295405569274e-30	1.3988605983298e-52	1
T996	1	109418522	109506721	*	1	1	1	0.178288363183044	0.535733795934964	0.6657701169282	0.722496891218556	1	1	1	1	1.08103087066809e-20	4.27041649185241e-102	9.53557855208157e-185	0	1
T997	1	109510922	109585321	*	1	1	1	-0.0103184643569541	0.0727980353829737	0.170513348518236	0.0432819064429308	0	1	1	1	0.925586244944216	0.0179676984726962	8.45713659181791e-10	0.00836299226004532	1
T998	1	109604522	109619321	*	1	1	1	0.270939750816624	0.158692172946497	0.293963255633253	0.302829224212163	1	1	1	1	6.21409404788559e-35	3.75017301247943e-07	6.65736185457122e-23	6.71804361981271e-69	1
T999	1	109630296	109630495	*	0	1	1	0.00332701369502423	-0.0048555113598846	0.00142960889862054	0.00967871459608494	0	0	0	1	0.467065848511691	0	0.740900462664879	0.0199650654926508	1
T1000	1	109630593	109640921	*	1	1	1	0.351267950193975	0.167238849247014	0.378202292645303	0.44437553219525	1	1	1	1	5.18770355454633e-57	5.93757101689956e-08	8.97727269352998e-37	2.20274148801295e-143	1
T1001	1	109642122	109648098	*	1	1	1	0.852884776947475	0.452149476166852	0.70713562353165	1.03982783109754	1	1	1	1	8.84975677276861e-312	3.65472103609605e-52	1.58785539675195e-125	0	1
T1002	1	109756122	109783351	*	1	1	1	0.301104539480207	0.529545735125689	0.591932647301793	0.517171700521447	1	1	1	1	5.14415265464613e-40	2.89695386788197e-61	7.00570351857109e-85	6.17792853175644e-197	1
T1003	1	109792122	109818384	*	1	1	1	0.24054859109426	0.283881865220195	0.158902821606306	0.300447408106458	1	1	1	1	1.09730534727055e-33	2.450462608155e-23	1.24462229038538e-09	1.74377210195186e-76	1
T1004	1	109820322	109827121	*	1	1	1	0.386184157207056	0.22829997970712	0.289469049572027	0.382511170513996	1	1	1	1	6.35296298960122e-81	7.24917054353102e-18	8.40692088034713e-29	1.46410910626331e-122	1
T1005	1	109834987	109849663	*	0	1	1	0.0738583342769685	0.101631260672628	0.102797642063001	0.153994131795258	1	1	1	1	0.000194380287695881	0.000507078730512679	0.000190528789173459	4.41019936271951e-22	1
T1006	1	109851722	109940921	*	1	1	1	0.197097195743776	0.405812621549291	0.539641394341495	0.391508033561801	1	1	1	1	1.91588288558935e-23	1.42075410582034e-52	7.46343317087698e-108	9.7771233527124e-165	1
T1007	1	109941653	109971067	*	1	1	1	0.318001756263519	0.52826233005299	0.681634903727583	0.638954951382624	1	1	1	1	3.94653334035693e-45	3.1052588387356e-63	7.10820919649935e-119	0	1
T1008	1	109971768	109972417	*	0	1	1	0.00403979983494758	0.00356799181681417	-0.0111469445756751	0.00999811430441933	0	0	0	1	0.523214670520218	0.656064507107304	1	0.089776647652378	1
T1009	1	110009180	110024759	*	0	1	1	0.0574233758791655	0.0593495657052115	0.00976427950414038	-0.0161804572462242	1	1	0	0	0.0019625421306165	0.0308325290564252	0.567177498524698	1	0
T1010	1	110026101	110035720	*	1	1	1	0.196609035281591	0.152467154420324	0.133302374373587	0.174600017392508	1	1	1	1	9.4407940526352e-30	1.15401094126256e-10	2.1727650521202e-09	8.95378016799172e-37	1
T1011	1	110036321	110044320	*	1	1	1	0.155835038830247	0.21497810260311	0.172545435077976	0.276876487814646	1	1	1	1	1.62437123447406e-19	1.98749989488345e-17	2.74974734004116e-13	2.23368118178535e-74	1
T1012	1	110046797	110052360	*	0	1	1	0.0743206917783127	0.0824178952791365	0.0874247015193151	0.191534919204933	1	1	1	1	1.17595233105547e-08	1.28109380068979e-05	1.37090192303585e-06	1.54587105753292e-50	1
T1013	1	110088521	110143745	*	1	1	1	0.278562278894756	0.460026759523508	0.577783676084357	0.40100944004362	1	1	1	1	4.5126928453897e-41	4.25878232872391e-59	3.41142421935427e-107	1.61982811082081e-150	1
T1014	1	110145361	110149097	*	0	1	1	0.022772799466946	0.170496464377614	0.226308897272304	0.221121351862384	1	1	1	1	0.105771363597295	4.39581373455627e-13	3.69597729083788e-22	1.32690891015908e-54	1
T1015	1	110150601	110151026	*	0	1	1	0.00554032823648355	0.0277668895413007	0.0581393958590468	0.0806494708892218	0	1	1	1	0.305595420509362	0.0041831352188977	8.95729576321508e-08	3.3891299781868e-24	1
T1016	1	110158726	110175520	*	1	1	1	0.227156719421971	0.231021707547877	0.212282359448261	0.329279231503542	1	1	1	1	4.69623056857385e-30	3.92114050392505e-16	2.90762778235954e-15	7.73371700911087e-89	1
T1017	1	110192799	110193857	*	0	1	0	-0.0106937412599084	0.00690243852327255	0.00245220582641444	1.92146354511928e-05	0	0	0	0	1	0.546883905764657	0.695956424444673	0.778518430422894	1
T1018	1	110193985	110196477	*	0	1	1	0.0123242248039896	-0.000669192393212801	0.00752796579064698	0.00411834076176491	0	0	0	0	0.264070206033769	0.816313937396644	0.541390052163958	0.515537620204073	1
T1019	1	110197559	110197790	*	0	1	0	0.00242638770500237	0.00338945910462743	0.00415862993029303	0.00396213685582002	0	0	0	0	0.567443295691582	0.60959929707601	0.512121644530418	0.271701458389251	1
T1020	1	110198321	110208118	*	1	1	1	0.166889470148123	0.0773483347649749	0.109681035955483	0.182223228839894	1	1	1	1	9.61666546569288e-21	0.00159490926703283	3.08692442342199e-06	3.40109825571965e-36	1
T1021	1	110208869	110209806	*	0	1	0	0.0166177839593665	0.00508338207253412	0.0179354700576827	0.0207650990991369	1	0	1	1	0.0128674114527994	0.535415073513863	0.0519569643737762	0.000183115523132324	0
T1022	1	110210676	110217908	*	0	1	1	0.028250983562212	0.0420477002438499	0.0146544190985968	0.0554234717656155	1	1	0	1	0.0242562714428408	0.0270877382699557	0.353643134183064	1.15499795631058e-07	0
T1023	1	110230478	110231896	*	0	1	1	8.13185153511465e-17	0.00331339184048467	-3.36077056010236e-17	8.01306376466223e-17	0	0	0	0	0	0	0	0	0
T1024	1	110233100	110236505	*	0	1	1	-0.00114604858446877	-0.0016380892916423	-0.00163855569869156	-0.000858787319910076	0	0	0	0	0	0	0	0	0
T1025	1	110276554	110283660	*	0	1	1	-0.01385537285489	0.0090843086426946	-0.0321956715093111	-0.00285109478199021	0	0	0	0	1	0.588383593873094	1	0.870075006212291	1
T1026	1	110285680	110285881	*	0	1	1	0.00176333434979339	-0.00157264462386195	-0.00379024088233903	0.00317519730597084	0	0	0	0	0.636425907922661	0	0	0.335821227200583	0
T1027	1	110332115	110355209	*	0	1	1	0.0912184340981927	0.0615081304206013	0.0561336517921713	0.0276765116961024	1	1	1	1	2.94138388122354e-05	0.054626826588293	0.0590114624889863	0.0840028590337557	0
T1028	1	110370977	110414058	*	0	1	1	0.123072630533371	-0.0388814524757921	0.0445715333255751	-0.00748554810070282	1	0	1	0	8.2631846462055e-08	1	0.143209139057015	0.921923554828816	0
T1029	1	110438595	110440483	*	0	1	1	0.0406958562533518	0.0306486292330043	0.0285196271011651	0.0552763915016158	1	1	1	1	3.6339272459931e-05	0.0273836097464081	0.0282139929915142	6.53085572857123e-11	1
T1030	1	110442991	110444278	*	0	1	1	0.0456921869029016	0.0228623287280912	0.0337517879359614	0.052299028108226	1	1	1	1	2.88830619747826e-07	0.0473002617063577	0.00298130875144132	5.47886652134941e-12	1
T1031	1	110450218	110450754	*	0	1	1	0.00488455566397219	0.0132137862241137	0.00525397061305517	0.00474636183593001	0	1	0	0	0.337602830741377	0.117906149627091	0.449095879741417	0.221678521074085	0
T1032	1	110450913	110451516	*	0	1	1	0.0157334683406983	0.0164600465061788	0.00851653068552104	0.0119415789767438	1	1	0	1	0.0176127281959941	0.0907702920456528	0.312201659603792	0.0170312602979136	0
T1033	1	110452864	110473614	*	1	1	1	0.247780982044304	0.386587741687104	0.334593127551692	0.285432884853687	1	1	1	1	2.32122465446525e-33	8.62638724893627e-38	5.62137564013969e-32	5.88106253526133e-67	1
T1034	1	110527308	110568520	*	1	1	1	0.257040242489937	0.609660702714437	0.765591920086957	0.632162892317472	1	1	1	1	9.78515108104764e-31	2.07818720926778e-89	1.25948361826168e-161	0	1
T1035	1	110574199	110617263	*	1	1	1	0.332170118579416	0.532868780833523	0.576124007221724	0.585860070937171	1	1	1	1	2.16948911649984e-48	1.02730573498796e-61	8.76425817612885e-80	1.03436892740832e-252	1
T1036	1	110625310	110652341	*	0	1	1	0.0973980637043674	0.0862502275293415	0.0352606040995968	0.0732174606882671	1	1	1	1	1.45511478116932e-06	0.00367320979111144	0.186395260658532	2.48419903593443e-06	0
T1037	1	110655062	110656569	*	0	1	1	0.00104961471833727	0.00669364976186159	-0.000458013978359387	-0.000208161913288532	0	0	0	0	0.734693467079507	0.41475750001908	0.872636274161076	0.870600140586537	0
T1038	1	110735190	110737610	*	0	1	1	0.00773838605886259	0.0196914522081267	0.0112151408645221	0.00382550352457718	0	1	1	0	0.203682556104186	0.0471665522538671	0.199153276985318	0.359203492588224	0
T1039	1	110753965	110825722	*	0	1	1	0.0534684283755462	0.124336093305442	0.0509737896149422	0.113886162302978	1	1	1	1	0.0217157992158049	0.000174829688943152	0.0988522688203904	1.08235816738009e-10	1
T1040	1	110832771	110833175	*	0	1	1	0.00380765258518379	0.00829300793560519	0.0019560878705015	0.00403093000940455	0	0	0	0	0.359586019813331	0.21833310361133	0	0.207013804425135	0
T1041	1	110844165	110844609	*	0	1	1	0.000860209767012089	0.00666138161012829	0.00442462231050505	0.00645478949308031	0	0	0	1	0.758768985755852	0.3471836001805	0.472155133943345	0.0791631152922029	0
T1042	1	110849201	110849478	*	0	1	1	0.00314560291685937	0.0016927566752	0.00495858597723492	0.00816727068814	0	0	0	1	0	0	0	0.0148394788189378	0
T1043	1	110856873	110958896	*	1	1	1	0.555510715059183	0.814664581334557	1.03965292333051	1.03808209621323	1	1	1	1	2.51347873659827e-216	6.30608067082293e-257	0	0	1
T1044	1	110968593	110969392	*	0	1	1	0.000530343207453802	0.0132286791125298	0.00878939926934697	0.00369012622513857	0	0	0	0	0.774128995006281	0.217048772660311	0.350244862313522	0.417278033164844	0
T1045	1	110993822	110999976	*	0	1	1	0.0021257084991012	-0.0137190048670881	-0.0174152658717856	-0.0136507934244503	0	0	0	0	0.69216455819546	1	1	1	0
T1046	1	111390699	111391563	*	0	1	1	-0.00215666845544405	0.000252247863846326	-0.00607798823778396	-0.00120148853557492	0	0	0	0	0.961322228311106	0.82346216949206	1	0.934649561986444	0
T1047	1	111413720	111446479	*	1	1	1	0.131430993946598	0.0600213534691967	0.238295131693234	0.207487192055093	1	1	1	1	8.11712548785706e-09	0.070228042118206	2.12516301733678e-15	3.11998314204291e-33	1
T1048	1	111446552	111447573	*	0	1	1	0.0182572693878976	0.0340301222918366	0.0536218548725799	0.0922758165209095	1	1	1	1	0.0151152056192682	0.00379883629665508	8.53620776575551e-06	2.36404432671966e-25	1
T1049	1	111449885	111450180	*	0	1	1	0.000385567049560476	0.0132137862241137	0.0120345124126072	0.0169137940102745	0	1	1	1	0.806071913341781	0.117906149627091	0.12468563658539	0.000500019575381454	1
T1050	1	111462342	111463868	*	0	1	1	-0.00389891101004144	0.00859825800915426	0.0160470088168127	0.021489109026482	0	0	0	1	0.93797206656971	0.523773962964778	0.272727450230791	0.0116764424019986	1
T1051	1	111468705	111468963	*	0	1	1	-0.00165475876795121	0.00669364976186159	0.000905727699086734	-0.00350648833144683	0	0	0	0	0.988697046213857	0.41475750001908	0.777597455518725	1	1
T1052	1	111474597	111475089	*	0	1	1	-0.00122248580747741	-0.00475177267338332	0.00581189267846735	0.0111340660567097	0	0	0	1	0.928252040422614	1	0.456245089402846	0.0244386705084611	1
T1053	1	111478991	111484975	*	0	1	1	0.04279772232038	0.0711640487161461	0.178602796928152	0.313149701149333	1	1	1	1	0.019082619001852	0.0092170094410681	1.56009255387395e-11	1.02875354627242e-81	1
T1054	1	111486089	111507919	*	1	1	1	0.465218103673414	0.576812442643092	0.800249437601073	0.799908636348471	1	1	1	1	4.11158092755357e-96	2.54414276253979e-75	1.44672641228178e-165	0	1
T1055	1	111621320	111622319	*	1	0	0	0.0225295579605351	0.00672566461897743	0.00554612715309139	0.00542023511640044	1	0	0	0	0.00173585916386468	0.454989214207033	0.482873765035975	0.236020102846245	0
T1056	1	111641851	111643168	*	0	1	0	0.00893924663383353	0.0116678432629028	0.0341478784581918	0.0112224520647492	0	0	1	1	0.299581026770682	0.372839656034563	0.0130086745151113	0.10180197202012	1
T1057	1	111649790	111650149	*	0	1	0	0.00200223782285294	0.0148411070736894	0.00878250199921973	0.0170608222812308	0	1	1	1	0	0.040224120239559	0.164876638203822	7.8800280402391e-05	1
T1058	1	111652520	111732519	*	1	1	1	0.214821564280978	0.36005640675399	0.543729823309831	0.487534887567303	1	1	1	1	1.86745904624865e-27	1.07858435324899e-40	3.05422552603565e-108	1.01816817811093e-263	1
T1059	1	111888910	111895635	*	0	1	1	0.011149368092889	-0.0353891795386672	-0.0184293024118488	-0.0139289576971287	0	0	0	0	0.400586686507345	1	1	1	0
T1060	1	111923274	111923534	*	0	1	0	-0.000280484374045496	-0.0032021279453688	-0.00404695489308136	-0.0026270224051838	0	0	0	0	0.890537076745941	0	0	0	0
T1061	1	111957842	111959301	*	0	1	1	-0.0064365606190304	0.0148412678368458	-0.00142010140235262	0.00439873103649513	0	0	0	0	1	0.200166481600514	0.872636274161076	0.379372175711374	0
T1062	1	111973668	111975690	*	0	1	1	0.135105412604167	0.0607474332937622	0.117752318387219	0.263665740379097	1	1	1	1	3.09710068950638e-22	0.000471637990414858	6.42708835458651e-11	4.11989556252189e-84	1
T1063	1	111979346	112021134	*	1	1	1	0.406739265722061	0.665159275745462	0.795892329023025	0.800707842127168	1	1	1	1	1.26112692623183e-77	3.36362651426725e-109	3.81915075840596e-179	0	1
T1064	1	112150689	112155180	*	0	1	1	-0.0224338856136654	-0.0447535775405506	-0.0101789302938152	-0.0131210419861681	0	0	0	0	1	1	0.960367088384079	1	0
T1065	1	112156718	112158306	*	0	1	1	-0.00102450352270971	-0.00728898198217246	0.0160904973592603	0.00296724766531076	0	0	0	0	0.830570236385078	1	0.251019601967619	0.566449425024829	1
T1066	1	112158420	112158873	*	0	1	1	0.0123351983885003	0.00674686860678537	0.0023149262649399	-0.000354790678697189	1	0	0	0	0.0785121685566148	0.47316549281955	0.687535982244637	0.855247846280462	1
T1067	1	112158927	112160046	*	0	1	1	0.0156186567104908	0.0116140283328083	0.000702553561768204	0.00935542201531182	1	0	0	1	0.0344126791938687	0.271169764100111	0.777597455518725	0.0814796409220024	1
T1068	1	112161920	112259519	*	1	1	1	-0.0269074733207765	0.268986950135467	0.399321731445024	0.128817486819492	0	1	1	1	1	6.00763824138856e-26	2.30169506179692e-65	4.14765898407038e-19	1
T1069	1	112264686	112531777	*	1	1	1	0.21410645037214	0.221658230473925	0.184226873146487	0.268112306631932	1	1	1	1	4.67416175385258e-30	2.47542126139296e-17	8.60227844972158e-14	6.08366887947975e-81	1
T1070	1	112719856	112903150	*	0	1	1	-0.0605487095428393	-0.132773552082355	-0.146633879838093	-0.176077631439192	0	0	0	0	1	1	1	1	0
T1071	1	112938803	113003786	*	0	1	1	-0.0946839951164521	-0.129988080175738	-0.0931146549268295	-0.166107080155135	0	0	0	0	1	1	1	1	1
T1072	1	113060421	113061063	*	0	1	1	0.00667836387444571	0.0229460708431118	0.00661311997229949	0.0112611752669573	0	1	0	1	0.208589957561923	0.0113879242307143	0.36249603744753	0.0116883453766997	1
T1073	1	113062931	113063220	*	0	1	1	0.00519343276617846	0.0132029798985925	0.00932702718120276	0.014728707793428	0	1	0	1	0	0.0257924216190492	0	6.09266024938072e-05	1
T1074	1	113066140	113216118	*	1	1	1	0.176971517340288	0.55647940492014	0.688315372449842	0.534398385173388	1	1	1	1	2.78123571014997e-26	2.05744399120281e-148	7.32622412855632e-269	0	1
T1075	1	113216919	113258518	*	1	1	1	0.667076525252726	0.863133490814509	0.78481817654867	1.02578775847891	1	1	1	1	2.75857462750031e-197	1.1845278544461e-169	2.54746328266481e-154	0	1
T1076	1	113263041	113269857	*	0	1	1	-0.00203586258539056	-0.0182893485005052	-0.0199447520432111	-0.0105640577531962	0	0	0	0	0.834198695891706	1	1	1	0
T1077	1	113361863	113375304	*	1	1	1	0.188204552102843	0.0279111264091135	0.123233952471152	0.0691042091667428	1	0	1	1	8.75397569178863e-19	0.328820806027996	1.93137315032085e-05	1.61734104247438e-05	1
T1078	1	113436719	113439518	*	1	0	0	0.0470053898461602	0.0502747507128819	0.0625284194343561	0.0429127410186051	1	1	1	1	4.36991520513623e-05	0.00283198802506901	0.000122928883228249	2.17370219879025e-06	0
T1079	1	113449119	113556918	*	1	1	1	0.193867002445483	0.426898411064991	0.53904540172046	0.399502520979946	1	1	1	1	1.84700734689864e-24	1.26709494104049e-63	9.33023944884127e-118	1.27617108389166e-187	1
T1080	1	113573995	113574358	*	0	1	1	0.00798137927254298	-0.00477760481254347	0.00878597373878119	0.0160133159132668	1	0	0	1	0.176555043499101	1	0.282091522498006	0.00175844785970248	1
T1081	1	113608221	113608454	*	0	1	1	0.00626647195937551	0.00666138161012829	0.00715057144840716	0.00152979589372501	1	0	0	0	0.186010309920416	0.3471836001805	0.279375470379013	0.59113774307026	0
T1082	1	113610116	113674882	*	1	1	1	0.241786614250186	0.612268320692642	0.74115551138303	0.635193622707667	1	1	1	1	8.50102558093376e-30	2.53852384962604e-102	2.80145037322982e-173	0	1
T1083	1	113741447	113741880	*	0	1	1	0.00109827729216336	0.00500595232777184	-0.00353288906187264	-0.000916570380659431	0	0	0	0	0	0.436152376219753	0	0	0
T1084	1	113757919	113759518	*	1	0	0	-0.00714902299670971	-0.0138317284476178	0.00143245679942699	-0.00894957258197537	0	0	0	0	1	1	0.735723491238852	1	0
T1085	1	113929892	113932054	*	0	1	0	0.0442459445003611	0.00858248637595538	0.0696533978129903	0.00287142598413797	1	0	1	0	0.000122210231578741	0.519358672940366	2.74059717665508e-05	0.578530797314529	1
T1086	1	113932319	114233117	*	1	1	1	-0.15911214809778	-0.0418509824180211	0.0231107527767907	-0.0303356421197758	0	0	1	0	1	1	0.199947052771715	1	1
T1087	1	114233134	114355717	*	1	1	1	0.123819274100504	0.349067858913847	0.512157741224855	0.396562604556542	1	1	1	1	1.48739813786141e-12	8.24250641744778e-52	1.40487554602876e-131	2.13731216463946e-228	1
T1088	1	114357286	114381022	*	0	1	1	-0.0864842899687818	-0.177114976410004	-0.116353993655626	-0.123333830479333	0	0	0	0	1	1	1	1	1
T1089	1	114385318	114399317	*	1	0	1	-0.058195247519038	-0.0389875561827679	-0.0809150511408691	-0.0463271203773072	0	0	0	0	1	1	1	1	0
T1090	1	114420790	114430081	*	0	1	1	-0.00274900213855839	-0.00657420440234824	-0.0155947127832289	0.0037981598682339	0	0	0	0	0.823421741699319	0.878716238151855	0.989893463712385	0.603924977712828	0
T1091	1	114430412	114430807	*	0	1	1	-0.0064365606190304	-0.00457283418279017	-0.0122629406242207	-0.00701523091976531	0	0	0	0	1	1	1	1	0
T1092	1	114436318	114458917	*	1	1	1	0.412932277862128	0.259195321611534	0.430067429056644	0.408807640765754	1	1	1	1	9.58559181787109e-74	1.22316088396646e-15	6.48645187021636e-45	1.30135605748216e-120	1
T1093	1	114466622	114520717	*	1	1	1	0.11915389321813	0.461829773904902	0.572769978682273	0.363664303983004	1	1	1	1	3.55900998768035e-08	2.161955713933e-58	5.5077297707683e-103	9.23784198767957e-120	1
T1094	1	114522063	114524876	*	0	1	1	0.0296846017122298	0.0811797797144082	0.0647913892187403	0.137341567317119	1	1	1	1	0.00251164490806977	4.26849249853762e-07	1.20306559486437e-05	1.69877088528875e-36	1
T1095	1	114631913	114696541	*	0	1	1	0.0203507799677967	0.0501652822491028	-0.10101594073275	-0.0570745159828228	0	1	0	0	0.328533951081321	0.128946225244069	1	1	0
T1096	1	114905730	114906718	*	0	1	0	0.0143509572875647	0.0324878302868031	0.0464482986083618	0.0182690261821317	1	1	1	1	0.0387723301375422	0.00358631381618236	3.75633779195863e-05	0.00129161018275745	1
T1097	1	114915718	114917517	*	1	0	0	0.0046319094617191	0.0102938017631196	0.0176057248231644	0.0632744966214888	0	0	0	1	0.588313975120144	0.51657261987384	0.30175419953167	9.63590194623801e-09	0
T1098	1	114921118	114923117	*	1	0	0	0.36636506291635	0.128179977325631	0.394041805085335	0.120098669779481	1	1	1	1	3.4180264907481e-84	5.12232755489432e-09	7.74412813216577e-56	3.62636021444477e-22	1
T1099	1	114926518	114928117	*	1	0	0	0.0164482065109196	0.0964566265464714	0.136213068426864	0.192878112665645	1	1	1	1	0.162248720940156	1.03791532261764e-06	4.97432753780635e-12	9.30991087703412e-50	1
T1100	1	114932518	115055828	*	1	1	1	0.0655902536593189	0.669431929654102	0.815209460526529	0.398473671964526	1	1	1	1	0.000153904780658517	1.78538501580488e-223	0	6.8222423994986e-248	1
T1101	1	115056040	115301317	*	1	1	1	0.173676459791265	0.381496758488911	0.523611115762946	0.493981439021982	1	1	1	1	2.08647422176452e-31	5.26787553546325e-84	6.73178957560749e-188	0	1
T1102	1	115311118	115323717	*	1	1	1	0.255894152908147	0.140696453498951	0.287094303884566	0.34247360347319	1	1	1	1	3.12226737679303e-31	7.64749149009274e-06	8.67453307650058e-22	1.81286738443542e-86	1
T1103	1	115397424	115537991	*	0	1	1	-0.322259697344555	-0.442341160480464	-0.406464174050925	-0.406217317340146	0	0	0	0	1	1	1	1	0
T1104	1	115590632	115632121	*	0	1	1	-0.0472932182541487	-0.0742961661927396	-0.0922643818557981	-0.0997856198938942	0	0	0	0	1	1	1	1	0
T1105	1	116107222	116108053	*	0	1	1	0.00529928726059678	0.00670434937707952	0.0074328995741891	-0.0010598554372756	0	0	0	0	0.340671117414556	0.430716642461889	0.351784905464274	0.969045151287511	0
T1106	1	116184117	116240845	*	1	1	1	0.143871007004125	0.354139054429085	0.394544776328261	0.247064489325261	1	1	1	1	3.29271846404337e-10	1.29813551233396e-28	2.1737160139824e-39	8.92943168036611e-46	1
T1107	1	116519119	116612675	*	0	1	1	-0.105664676832092	-0.113735353180026	-0.128677981251065	-0.149404927608316	0	0	0	0	1	1	1	1	0
T1108	1	116915317	116961516	*	1	1	1	0.335529273688855	0.572089718077831	0.615583052765907	0.551273123358454	1	1	1	1	3.10240604248485e-52	6.71805457755559e-79	8.53895554589978e-103	8.1450998904562e-254	1
T1109	1	116995158	116995249	*	0	1	1	0.000669434861928807	-0.0016380892916423	-0.00026241474198722	-0.000858787319910076	0	0	0	0	0	0	0	0	0
T1110	1	117022597	117023473	*	0	1	0	-0.00242115349049095	-0.0176013388763531	0.000759585119759568	0.00190490336252488	0	0	0	0	0.944644313932791	1	0.767324506540578	0.614910468889502	0
T1111	1	117029575	117030160	*	0	1	1	0.00320998214329319	0.00837840885463988	0.00744533674288878	0.0045021818754678	0	0	0	0	0.562374804953576	0.405770406421911	0.412037532567149	0.343614627848235	0
T1112	1	117030219	117031272	*	0	1	1	0.0173725673873363	0.0261732737298481	0.0201213581201861	0.0193228581946237	1	1	1	1	0.00419844580538023	0.00467812675959083	0.0165931479183936	0.000116836115605203	0
T1113	1	117031325	117034624	*	0	1	1	0.0039566826608992	0.0268452586806387	0.021803002501562	0.0658104802688931	0	1	0	1	0.618115454053002	0.171856877543823	0.222850797634882	4.48121272772579e-09	0
T1114	1	117035240	117042055	*	0	1	1	0.0741848981935695	0.0462935951317853	0.0921104698232147	0.095243907308784	1	1	1	1	3.76445536426489e-06	0.0463786497242354	4.15866181923947e-05	2.36614445690853e-13	0
T1115	1	117044551	117044915	*	0	1	1	0.00464383598593989	0.00995907621689316	0.0104091536506877	0.0104084755271134	0	0	1	1	0.376245715287931	0.247330626558198	0.195928415078533	0.0229870383172729	0
T1116	1	117053516	117114315	*	1	1	1	0.177415396974374	0.509478781577568	0.556334063066456	0.43270768968287	1	1	1	1	1.00219425137646e-15	2.99004250946238e-65	8.20106472943206e-88	2.04651646597093e-158	1
T1117	1	117117031	117210915	*	1	1	1	0.0928577124830257	0.176393236024341	0.181591521875365	0.0290509805021721	1	1	1	1	3.05016359574916e-05	1.07008582425732e-08	3.20534080227127e-10	0.0791997611718651	1
T1118	1	117297007	117311850	*	0	1	1	0.195000910109875	-0.0133438856226319	0.11109409572155	0.00710572500466341	1	0	1	0	2.72475039248673e-20	0.953066319499499	9.98346813557727e-05	0.505375398806749	0
T1119	1	117317726	117318245	*	0	1	1	-0.00390135769551385	-0.00155094502955695	-0.00541997493999701	0.0031417741736383	0	0	0	0	0	0.986394193628192	0	0.365145619222632	0
T1120	1	117353547	117353775	*	0	1	0	0.0022416423861699	3.93732606841944e-05	0.00495858597723492	0.00488767850103053	0	0	0	1	0	0	0	0.106520545913388	0
T1121	1	117355399	117355611	*	0	1	0	-0.000948548791245095	0.00172752655858958	-0.00241722083542348	-0.00177230308409314	0	0	0	0	0	0.733500445340812	0	0	0
T1122	1	117366153	117366490	*	0	1	0	-0.00218991720329669	-0.0143567717549145	-0.0125060939349192	0.00517191803044258	0	0	0	0	0.93678527788461	1	1	0.327435664517908	1
T1123	1	117366516	117370315	*	1	1	0	0.244788605414971	-0.00632060720663755	0.159072801759295	0.236823665132276	1	0	1	1	3.01964766752574e-37	0.890056779635884	1.58651362022065e-10	8.01032131130589e-54	1
T1124	1	117451771	117452153	*	0	1	1	0.00147441950019552	-0.003107156249544	-0.0119170639788316	0.000553345575857361	0	0	0	0	0.693044232991114	1	1	0.754807359002879	1
T1125	1	117452316	117534915	*	1	1	1	0.0904700472618514	0.245330442193794	0.2301399501346	0.0753507039702824	1	1	1	1	5.17655222202581e-05	9.19936284453087e-16	1.17237926036679e-15	9.74370373075146e-06	1
T1126	1	117585954	117593515	*	1	1	1	0.0456710881988158	0.0930092691690962	0.0921397261991035	0.144036611013426	1	1	1	1	0.00778804379791642	0.000312424584539435	0.000157726000244117	3.21204626496309e-23	1
T1127	1	117598433	117598821	*	0	1	1	0.00945000629360197	0.00334393959101186	0.0144940864745656	0.00406544667876549	1	0	1	1	0.0291183531822117	0	0.0213940289036045	0.166709454951182	1
T1128	1	117599096	117665209	*	1	1	1	0.376443667687354	0.572598277104257	0.655668746936179	0.741621793676857	1	1	1	1	6.51800508968005e-70	4.51377184946917e-85	4.25501033430085e-127	0	1
T1129	1	117838142	117863958	*	0	1	1	-0.0208520691269677	-0.0582272543944245	-0.0728939812658177	-0.0931779983591544	0	0	0	0	1	1	1	1	0
T1130	1	117907006	117907249	*	0	1	0	0.0204013259438279	0.0148411695523909	0.0182153916904748	0.035825575717399	1	1	1	1	0.00227847303614238	0.110610016226163	0.0416791340221322	8.33821243562894e-09	1
T1131	1	117907521	117908095	*	0	1	1	0.0260032877341606	0.000514488174787414	0.023479265113435	0.0689339609764264	1	0	1	1	0.00807795567927056	0.790868968492571	0.0810716799059979	6.33788754255017e-14	1
T1132	1	117908516	118071494	*	1	1	1	-0.165633117856475	0.0521352636442043	0.201224981876644	0.0380065140454713	0	1	1	1	1	0.0199279524951377	2.24627352702785e-24	0.00185176796800876	1
T1133	1	118092037	118092544	*	0	1	1	-0.000516723129989104	-0.00648285729934942	0.00525397061305517	0.00146676964882066	0	0	0	0	0.899951622665736	0	0.449095879741417	0.619478075107433	0
T1134	1	118139454	118170994	*	1	1	1	0.464901711842173	0.145571204098172	0.466591051282988	0.249853788448828	1	1	1	1	1.54546269796657e-98	8.01597474255536e-06	2.34070480496392e-56	1.276975126019e-47	1
T1135	1	118320709	118321128	*	0	1	1	-0.00141984771277035	-0.00482947388483353	-0.0084220971396298	-0.00265378859160282	0	0	0	0	0.987038960536702	1	0	1	0
T1136	1	118380048	118381053	*	0	1	0	-0.00331354977468612	0.0148412920908601	-0.000584477406698857	0.0115574038096017	0	0	0	1	0.989535108762925	0.217975280746013	0.829378159022177	0.0587986956805997	1
T1137	1	118382529	118383848	*	0	1	0	-0.011363974561683	-0.00110814211096449	0.00536001318101605	0.0237845863444553	0	0	0	1	1	0.852406949057371	0.574296838022708	0.00158866912484076	1
T1138	1	118384067	118385662	*	0	1	0	0.00386350440669093	0.0180559032381115	0.0125405510009567	0.022085945372979	0	1	0	1	0.518028007686674	0.109543847708993	0.216302983508419	0.000412790002216349	1
T1139	1	118387431	118387861	*	0	1	0	-0.0100370123870022	-0.00140063875343748	-0.000392735765608399	-0.00692894533457973	0	0	0	0	1	0.905971846687465	0.840881618018847	1	1
T1140	1	118390754	118392135	*	0	1	0	0.00598108284840719	0.0370000254128314	0.0410997845815968	0.0357742644659729	0	1	1	1	0.416692369287109	0.00610168821460209	0.00147383434693734	1.77930178273758e-06	1
T1141	1	118394026	118394760	*	0	1	0	-0.00510079242633023	0.013239152042079	-0.00868033475241149	0.0155414884538631	0	0	0	1	1	0.265175366410589	1	0.0145495041608455	1
T1142	1	118396836	118397849	*	0	1	0	-0.00265191317121904	0.0116390903708057	0.0204645336440849	0.016288204947335	0	0	1	1	0.952691616480702	0.32728192288047	0.0833196551428614	0.0123225039556401	1
T1143	1	118399694	118399902	*	0	1	0	0.000812699885616359	0.00507056180895692	-0.00344647324449199	0.00712061299619427	0	0	0	1	0.757371912106974	0.525408599390685	1	0.111711477756796	1
T1144	1	118400336	118400555	*	0	1	0	0.00308744655151742	0.000117496741323385	0.017431739472762	0.0136891490006128	0	0	1	1	0.508934763848725	0.860911853291985	0.0340387786319986	0.00318149671337397	1
T1145	1	118401520	118705150	*	1	1	1	-0.130069230269479	0.000604804947473489	0.0214829210878782	0.0312967596247026	0	0	0	1	1	0.733500445340812	0.237130826714791	0.00599813325988497	1
T1146	1	118726715	118728714	*	1	0	1	0.0457459813382537	-0.0209920567130884	0.00420216706250283	0.0254683775723523	1	0	0	1	0.000297849205268425	1	0.648863892266965	0.00661318480164778	0
T1147	1	119394515	119395514	*	1	0	1	-0.0028219916363817	-0.00960200593123246	-0.014022619615661	-0.00610389377726724	0	0	0	0	1	1	1	1	0
T1148	1	119562177	119562970	*	0	1	0	-0.000557792721226193	0.0148411943157491	0.00824774788381492	0.00623320545301852	0	1	0	1	0.871180991791988	0.135738853153901	0.338751022314356	0.182613811120338	0
T1149	1	119569234	119570028	*	0	1	0	0.00416389776272125	0.0148411819502368	0.0192750716296296	0.0119415789767438	0	1	1	1	0.449829663516958	0.123004989259974	0.0384500521964216	0.0170312602979136	1
T1150	1	119570504	119572055	*	0	1	0	-0.00736289767244724	0.0164211116936654	0.0153666508711171	0.0205611516209938	0	0	0	1	1	0.24383045734446	0.236377260797836	0.0065535145808939	1
T1151	1	119573839	119818596	*	1	1	1	0.046513556098466	0.204768856904363	0.26280397371103	0.278724325731613	1	1	1	1	0.00828608425207005	7.38884722572924e-19	6.79722037489255e-35	2.03592077778617e-112	1
T1152	1	119911402	119936753	*	0	1	1	-0.00714391738910142	-0.0200769180119314	-0.0598565170060882	-0.0628136189814124	0	0	0	0	0.895406481230853	1	1	1	0
T1153	1	119977079	119977703	*	0	1	1	-4.37507636774633e-05	7.85382919499578e-05	0.00305934295627858	-0.00011936516280225	0	0	0	0	0	0	0.589259223831305	0	0
T1154	1	120038459	120039464	*	0	1	1	0.00104961471833727	0.00177933819189998	-0.00592839222991321	-0.000208161913288532	0	0	0	0	0.734693467079507	0.733500445340812	1	0.870600140586537	0
T1155	1	120076372	120077369	*	0	1	1	0.00585247499590732	0.0016927566752	0.0063254064797484	0.00241816758956982	1	0	0	0	0.144554631010974	0	0	0	0
T1156	1	120162006	120191313	*	1	1	1	0.0601812657491231	0.040571558311933	0.116214750025399	0.0975414155284878	1	0	1	1	0.00806289809583282	0.207938489875448	0.000159623575873267	1.93847681577269e-08	1
T1157	1	120202421	120286838	*	1	1	1	0.00949254189930626	-0.011314928798581	-0.0325652311502684	-0.0717013454803352	0	0	0	0	0.544170882680785	0.905421387565233	1	1	1
T1158	1	120454176	120612259	*	1	1	1	-0.128748351613535	-0.1807210418445	-0.185713415725036	-0.192557588802676	0	0	0	0	1	1	1	1	0
T1159	1	120619223	120619698	*	0	1	1	-0.0104822291616128	-0.00289708076217462	-0.0100349226183675	-0.00705807582333243	0	0	0	0	1	0.938665781067341	1	1	0
T1160	1	120691873	120692602	*	0	1	0	0.105485293760404	0.105675600728221	0.186188651285253	0.370035580909099	1	1	1	1	1.59723104846455e-16	2.72434348337656e-09	1.84075249796067e-22	8.09386913613448e-142	0
T1161	1	120693320	120697146	*	0	1	1	0.00367591346392722	0.0400601030382391	0.123439831608397	0.138983514490777	0	1	1	1	0.633568123086609	0.0526838402509838	4.16965377558271e-09	1.71684934631292e-27	0
T1162	1	120805213	120806203	*	0	1	0	0.000340348463153066	0.0148411943157491	0.014975545104785	0.00134159069230512	0	1	1	0	0.793957028078794	0.135738853153901	0.108661725397051	0.654741206494086	0
T1163	1	120812349	120813948	*	0	1	0	-0.000172594060363295	-0.00457283418279017	0.00396512357450274	0.00277917469837141	0	0	0	0	0.817082259636884	1	0.606315783426351	0.524283078406963	0
T1164	1	120814027	120815583	*	0	1	0	0.00344771982246931	0.0244852414598201	0.0303857049055066	0.00209516075471156	0	1	1	0	0.536191338088733	0.0269274990841319	0.00461203550498082	0.575040987780873	0
T1165	1	120825332	120827030	*	0	1	0	-0.0033413473281841	0.0164332018120165	0.0117122429341665	0.00339003086428363	0	0	0	0	0.974139582848462	0.205697231176826	0.310903533665989	0.498135131722361	0
T1166	1	120832185	120855913	*	1	1	1	0.143379692646386	0.114056607747604	0.163740904730448	0.173467310761306	1	1	1	1	2.36105442482854e-14	2.25576109677184e-05	2.68978129621536e-10	3.27890341328473e-30	0
T1167	1	120866836	120868074	*	0	1	0	-2.4923518192145e-05	0.00365518850776209	0.000815865078888564	-0.0030994681777018	0	0	0	0	0.794280802271472	0.664340001844957	0.760671524497972	1	0
T1168	1	120880883	120881270	*	0	1	1	8.13185153511465e-17	-2.15217690262445e-17	-3.36077056010236e-17	8.01306376466223e-17	0	0	0	0	0	0	0	0	0
T1169	1	120904675	120905090	*	0	1	1	0.00453239623717646	0.00496677525500056	0.004123739733966	0.00413472160372534	0	0	0	0	0	0	0	0	0
T1170	1	120906043	120906423	*	0	1	1	0.000669434861928807	0.00332868596335833	0.00659492732446318	0.000797944805211921	0	0	0	0	0	0	0	0	0
T1171	1	120915714	120935937	*	1	1	1	0.161369003115008	-0.0352104292754127	0.0918429479613976	0.0686974565785722	1	0	1	1	2.13703908950642e-14	1	0.00140698872358052	1.76081332899553e-05	0
T1172	1	121107114	121134716	*	1	1	1	0.0429106314668503	0.157042209070651	0.166807700345021	0.0588439402389391	1	1	1	1	0.0481074681508071	7.18393638613217e-07	2.47945424958387e-08	0.000410283770706995	0
T1173	1	121244142	121245689	*	0	1	1	-6.74166292612971e-05	-0.0156007842950361	-0.00686321457134788	-0.0121345578539573	0	0	0	0	0.79319703316561	1	1	1	0
T1174	1	121261143	121310591	*	1	1	1	-0.112091102786147	-0.144217517489447	-0.116973244549598	-0.135331413307514	0	0	0	0	1	1	1	1	0
T1175	1	121315744	121322322	*	0	1	1	-0.00659188166429126	-0.00650005814133894	-0.0168582917972556	-0.0158259812412134	0	0	0	0	0.985336420713924	0.937849944378283	1	1	0
T1176	1	142553293	142559170	*	0	1	1	-0.0208578266740618	-0.0271723153512672	-0.038196284958759	-0.0229202418392948	0	0	0	0	1	1	1	1	0
T1177	1	142569266	142588233	*	0	1	1	-0.0622158768395811	-0.0785376799796429	-0.0794507558280265	-0.0683222558047742	0	0	0	0	1	1	1	1	0
T1178	1	142618769	143257193	*	1	1	1	0.0793334500183114	0.445432571505807	0.448826685695196	0.454756466193271	1	1	1	1	2.39911662321227e-08	9.57294277702424e-137	1.8762939807014e-158	0	1
T1179	1	143262676	143263811	*	0	1	0	-4.37507636774633e-05	7.85382919499578e-05	0.00169252245376516	0.00890474092648902	0	0	0	1	0	0	0.717577878458134	0.0221969910582446	0
T1180	1	143342844	143343247	*	0	1	1	8.13185153511465e-17	-2.15217690262445e-17	-3.36077056010236e-17	8.01306376466223e-17	0	0	0	0	0	0	0	0	0
T1181	1	143343559	143344609	*	0	1	1	-0.000475270404608979	0.0016927566752	0.00905442751142092	0.00159311603225758	0	0	1	0	0	0	0.119756372763331	0	0
T1182	1	143347418	143348623	*	0	1	1	0.00109827729216336	0.00500595232777184	0.000586174609763447	0.00320869818713933	0	0	0	0	0	0.436152376219753	0	0.299535349531962	0
T1183	1	143354963	143467896	*	1	1	1	0.268240130591161	0.664519444939489	0.683225855947311	0.688912145474315	1	1	1	1	3.56254979387347e-32	4.88812319648491e-96	1.65845768690296e-112	0	0
T1184	1	143527555	143533272	*	0	1	1	-0.0235281539532493	-0.0152125183028802	-0.0185779797330529	-0.0163382297853188	0	0	0	0	1	1	1	1	0
T1185	1	143673129	143673290	*	0	1	1	8.13185153511465e-17	-2.15217690262445e-17	-3.36077056010236e-17	8.01306376466223e-17	0	0	0	0	0	0	0	0	0
T1186	1	143687359	143687519	*	0	1	1	8.13185153511465e-17	-2.15217690262445e-17	-3.36077056010236e-17	8.01306376466223e-17	0	0	0	0	0	0	0	0	0
T1187	1	143726133	143726821	*	0	1	1	8.13185153511465e-17	0.0016578020543153	-3.36077056010236e-17	8.01306376466223e-17	0	0	0	0	0	0	0	0	0
T1188	1	143726897	143733429	*	0	1	1	-0.0228924216224037	-0.0503178102860584	-0.0271811589445537	-0.0317541337925171	0	0	0	0	1	1	1	1	0
T1189	1	143742897	143745296	*	1	0	1	0.0392639824437554	-0.0125375680315384	0.00906090505895975	0.0364064658019508	1	0	0	1	5.0191319325835e-05	1	0.408436876675338	2.21767742348109e-06	0
T1190	1	143767144	143767881	*	0	1	1	-0.000516723129989104	0.00668292200318554	-0.000197934570666117	0.000644537826555539	0	0	0	0	0.899951622665736	0.395847654103923	0.864574517089564	0.750982880467435	0
T1191	1	143896452	144094424	*	1	1	1	0.128490515364047	0.331649702132403	0.412881737297998	0.121971799663319	1	1	1	1	2.70492859294494e-10	5.85606139652287e-34	7.23432117005639e-60	3.8944803937779e-15	1
T1192	1	144146808	144224481	*	0	1	1	-0.0027606635544564	-0.00322602803837782	0.000324157319688966	-0.000945360934452603	0	0	0	0	0	0	0	0	0
T1193	1	144300512	144521896	*	1	1	1	0.0455223912111674	-0.0850986849451005	-0.0331627030690854	0.0206367478781111	1	0	0	1	0.0226769480586125	1	1	0.149057524579793	1
T1194	1	144527414	144528705	*	0	1	0	0.014657551550677	0.0102544879062553	0.00295824972943749	-0.000796949174658954	0	0	0	0	0.217375216918176	0.50716435167868	0.689351798529391	0.808163849471241	0
T1195	1	144529094	144530697	*	0	1	0	0.0441313623905838	0.0163253493574801	0.0486701227178164	0.0520090259543713	1	0	1	1	0.00234358138649183	0.395970641997401	0.0164240595496725	5.81737578203711e-06	0
T1196	1	144530812	144531685	*	0	1	0	-4.8570417762552e-05	0.000855674527096529	-0.00620856438460709	0.0119592262940041	0	0	0	1	0.779960724975497	0.767785399842022	0.948922866672377	0.150901459645404	0
T1197	1	144532697	144534696	*	1	1	1	1.53380077874752	0.303621482538683	1.21070738238275	1.41718477179837	1	1	1	1	0	3.34403160303713e-31	0	0	1
T1198	1	144593363	144621656	*	0	1	1	0.0393820114050861	0.154814296235185	0.158096660314729	0.154917815764123	1	1	1	1	0.0656352284934535	8.39073558368011e-07	1.00361588037966e-07	4.86853749375314e-20	1
T1199	1	144672575	144673640	*	0	1	0	0.000576278315816284	0.0180768014284053	0.00986658757378288	0.00137277687114946	0	1	0	0	0.778044745741818	0.0659106161465312	0.250459669619645	0.647492034660623	0
T1200	1	144675017	144675599	*	0	1	0	0.00512577781831784	0.00831026794265034	0.0177122299033567	0.00478156815111208	0	0	1	1	0.29411688728151	0.279932583137832	0.0245387618337837	0.197381418153757	0
T1201	1	144676874	145040002	*	1	1	1	0.00954084547931613	0.156179075871635	0.225872473000751	0.0936909115382464	0	1	1	1	0.405898825154858	1.15841371384817e-18	7.23546790084918e-44	8.97099800989804e-21	1
T1202	1	145042496	145047695	*	1	0	1	-0.0165458189902014	-0.0758478107582025	-0.0589042499115772	-0.0700127553503579	0	0	0	0	1	1	1	1	0
T1203	1	145089696	145091695	*	1	0	0	0.00313590128212064	-0.00824369501935737	0.00694564543855644	-0.0238392008074665	0	0	0	0	0.663897646568614	0.931628693604167	0.605258944638145	1	0
T1204	1	145095896	145118895	*	1	1	1	-0.00801451003946837	0.0215030310366297	0.133858475240167	0.0894652989468453	0	0	1	1	0.892733715217756	0.416861408101679	1.04282380816366e-06	2.56246706923371e-08	1
T1205	1	145119686	145121795	*	0	1	1	-0.01220522346112	0.000785202197300269	-0.00917313985809274	-0.0131659372597535	0	0	0	0	1	0.771574907789431	1	1	0
T1206	1	145136118	145137147	*	0	1	1	-0.00235655684451978	-0.00966641257415789	-0.00532104047595563	-0.00111670530604626	0	0	0	0	0.99651142880769	1	1	0.952445601003347	0
T1207	1	145138296	145140095	*	1	1	1	0.0422787767456863	-0.0168551104544865	0.0274296672358773	0.0286093277595475	1	0	1	1	0.000176823352986346	1	0.06823013850219	0.00077355723880442	0
T1208	1	145200338	145200891	*	0	1	1	-0.00172600886495524	0.0100098735869812	-0.0052234269838234	-0.00617150243147026	0	0	0	0	0.918662380690886	0.354332711284512	1	1	0
T1209	1	145208296	145314229	*	1	1	1	0.0222048007510281	0.101950493400828	0.181526777952968	0.0124538808018523	0	1	1	0	0.24737779638745	0.000260186319285492	8.8514261076422e-13	0.33673660830938	1
T1210	1	145314932	145318546	*	0	1	1	0.00090816359120407	0.00331339184048467	-3.36077056010236e-17	8.01306376466223e-17	0	0	0	0	0	0	0	0	0
T1211	1	145319652	145329239	*	0	1	1	-0.00299488001002745	0.00174484268078813	-0.00541997493999701	0.00067507657263456	0	0	0	0	0	0.733500445340812	0	0.749608364990261	0
T1212	1	145330347	145330620	*	0	1	1	0.00090816359120407	0.0016578020543153	0.0054952046283405	0.000828841426393625	0	0	0	0	0	0	0	0	0
T1213	1	145363675	145372021	*	1	1	1	0.0337850600325185	0.0583319452647308	0.0772373099577396	0.0717129853079672	1	1	1	1	0.0081194591796776	0.00269105508958034	3.92138166765528e-05	4.69862167752246e-11	0
T1214	1	145373296	145384095	*	1	1	1	1.43637075180873	0.249286649609377	1.13727157622115	1.30836900085101	1	1	1	1	0	1.95446725837373e-18	1.42512869630998e-303	0	1
T1215	1	145394696	145399895	*	1	0	1	0.117126420568479	-0.124812782080262	-0.0365959692378446	0.00917273736918458	1	0	0	0	4.54712859791437e-09	1	1	0.426740162797928	1
T1216	1	145413095	145417545	*	0	1	1	0.0135821728818032	0.0194064795852345	0.00653135808968016	0.0311137336149892	0	0	0	1	0.250412289539602	0.282942813536631	0.58368954347659	0.00168422508855056	1
T1217	1	145436696	145443695	*	1	1	1	1.4141564265882	1.63674288972553	1.82122641639332	1.47705659113988	1	1	1	1	0	0	0	0	1
T1218	1	145454896	145475669	*	1	1	1	0.44327874099411	0.221948497784105	0.339629953220371	0.434356040717763	1	1	1	1	2.55599805138145e-86	1.76332676167762e-12	1.49118652447552e-29	3.47485784676939e-136	1
T1219	1	145476496	145501895	*	1	1	1	0.147931192669472	0.0903716715864282	0.139001868219493	0.16805529955256	1	1	1	1	3.58375469603334e-11	0.00571938653450107	5.13033936736409e-06	3.2469816121741e-22	1
T1220	1	145503696	145513536	*	1	1	1	0.484685534738465	0.336769336668205	0.477073800196712	0.619615526765494	1	1	1	1	1.55694101850256e-109	7.15135992786056e-30	1.87512800451142e-60	1.4207023862249e-277	1
T1221	1	145514188	145524495	*	1	1	1	0.221719230253391	0.185120592954195	0.230246268488455	0.357090467606326	1	1	1	1	1.9558428225346e-32	9.41958205174661e-13	8.14701279439548e-20	2.36223379703799e-109	1
T1222	1	145524891	145543868	*	0	1	1	0.0919908839381531	0.0944414118648263	0.0880673195027763	0.114270449542894	1	1	1	1	2.72045970360543e-06	0.00104825459265647	0.0011591308465232	1.48581812299537e-13	1
T1223	1	145574896	145589695	*	1	1	1	0.256391796477979	0.295845573580162	0.272776646632728	0.479194475874451	1	1	1	1	5.04755617821469e-39	4.43704355194119e-26	9.64267826629642e-25	3.1668148475838e-177	1
T1224	1	145590669	145696218	*	1	1	1	0.136607556874866	0.48986164971174	0.544594546861623	0.377547961005863	1	1	1	1	1.52814678482989e-10	2.32688328416426e-67	1.16860824777483e-94	2.39164450078255e-132	1
T1225	1	145700192	145700601	*	0	1	1	0.0028483788416308	0.013215930501933	0.0184959993582664	0.0272352301374655	0	1	1	1	0.545703390009199	0.134766524775727	0.0322848161671465	1.34904069382146e-06	0
T1226	1	145748896	145753095	*	1	1	1	0.00479669719612363	0.0508106264263094	0.0776706137084201	0.104830650471736	0	1	1	1	0.510304391594027	0.000659703559550087	2.62856143842783e-07	1.92931495392919e-25	0
T1227	1	145759496	145833118	*	1	1	1	0.105176323483778	0.23728972318963	0.346245453498651	0.277592197358393	1	1	1	1	5.12149822930425e-06	2.19846404628202e-13	2.06860303783712e-30	1.76541340063037e-57	1
T1228	1	145883868	145924373	*	0	1	1	-0.0027606635544564	-0.00157264462386195	-0.00379024088233903	-0.00177230308409314	0	0	0	0	0	0	0	0	0
T1229	1	145952372	145956451	*	0	1	1	8.13185153511465e-17	-2.15217690262445e-17	-3.36077056010236e-17	8.01306376466223e-17	0	0	0	0	0	0	0	0	0
T1230	1	145969270	145969433	*	0	1	1	8.13185153511465e-17	-2.15217690262445e-17	-3.36077056010236e-17	8.01306376466223e-17	0	0	0	0	0	0	0	0	0
T1231	1	146011091	146025308	*	0	1	1	0.00344771982246931	-0.00140063875343748	-0.00718849968666096	-0.0044566146880717	0	0	0	0	0.536191338088733	0.905971846687465	1	1	0
T1232	1	146032647	146253110	*	0	1	1	0.00164244780262501	0.0164151356446034	0.0119457882901424	0.0258290994707899	0	0	0	1	0.700450073601618	0.259319705063715	0.351963892642655	0.00129320131985276	0
T1233	1	146310555	146349531	*	0	1	1	0.010116705413518	0.0211163283224624	0.0155958343270195	0.029616170780277	0	1	0	1	0.281347527097674	0.161831900823853	0.250459669619645	0.000330454577097337	0
T1234	1	146353370	146370494	*	1	1	1	0.043913974448172	0.0085427069748908	0.0524930999467707	0.0543990659964097	1	0	1	1	6.87299325638911e-05	0.507233222602003	0.000676333456553634	2.77247712876683e-09	1
T1235	1	146373394	146468494	*	1	1	1	0.033873576704389	0.1314972213772	0.149408471453014	0.100985945287371	1	1	1	1	0.0208717660463537	1.4414904530728e-08	2.6107997897738e-11	1.23875001768399e-15	0
T1236	1	146471666	146472137	*	0	1	1	-0.00165475876795121	0.000136899007905949	-0.00319011383509917	-0.00103133150326901	0	0	0	0	0.988697046213857	0.853191370453873	1	0.979834561448198	0
T1237	1	146472941	146476178	*	0	1	1	0.00150969574622028	0.00687180422356977	0.00720701925156505	0.000106717891883639	0	0	0	0	0.705297300647607	0.537377922311422	0.491193551802568	0.774944115719303	0
T1238	1	146479062	146479462	*	0	1	1	-0.000712157813129039	5.89817016149967e-05	0.00469127350709121	-0.000916570380659431	0	0	0	0	0	0	0.422315173001658	0	0
T1239	1	146490812	146514599	*	0	1	1	-0.0331798425555167	-0.0116788422705253	-0.0555491228599274	-0.0576137008638783	0	0	0	0	1	0.938665781067341	1	1	0
T1240	1	146553887	146555127	*	0	1	1	0.00432631887221438	-0.00429815225903099	0.00112581119828681	0.00482399185870865	0	0	0	0	0.544019757702551	0.951111365791757	0.746414950011501	0.412254070500633	1
T1241	1	146555295	146557094	*	1	1	1	1.1040963061519	0.152278959854703	0.770847161636479	1.02068436523415	1	1	1	1	0	5.09419872825061e-15	1.66312309466252e-175	0	1
T1242	1	146623929	146624146	*	0	1	1	-0.00343411894501304	-0.00490779355338566	-0.00353288906187264	-8.96282310189457e-05	0	0	0	0	0	0	0	0	1
T1243	1	146625695	146646784	*	1	1	1	0.0513698711463425	-0.00794439276434893	0.100839403733606	0.0694170408085614	1	0	1	1	0.0173073277732194	0.874964156926859	0.000685957348184672	2.78327892629448e-05	1
T1244	1	146647181	146649319	*	0	1	1	-0.0143441944220157	-0.0352373386867895	-0.0338130552764428	-0.0133045122972726	0	0	0	0	1	1	1	1	1
T1245	1	146649692	146651206	*	0	1	1	-0.00126017620490032	0.00513432876903747	0.0168225936569706	0.00531332489545246	0	0	1	0	0.90105647700519	0.56535829843829	0.100996063310241	0.279944190370453	1
T1246	1	146674857	146676513	*	0	1	1	0.00533590315110366	0.00520976001705899	0.00585801686803158	-0.000557251970194888	0	0	0	0	0.450155942672597	0.592821494821737	0.527469381942179	0.848991916115598	0
T1247	1	146686352	146696931	*	0	1	1	-0.00303700290590442	0.0190180411987233	-0.00277870953880294	-0.0135928703901354	0	0	0	0	0.841187931387501	0.40183168184439	0.813975903274781	1	0
T1248	1	146713495	146771694	*	1	1	1	0.0681740963402842	0.436552937695497	0.558352719232219	0.329912331542528	1	1	1	1	0.00319023898833185	4.47810641225094e-45	3.26914558727214e-83	5.28518844647859e-85	1
T1249	1	146853917	146855785	*	0	1	1	-0.0115648112241241	-0.00728898198217246	-0.00616627546207819	-0.0130670662322345	0	0	0	0	1	1	0.96378958291549	1	0
T1250	1	146855911	146856379	*	0	1	1	-0.00122248580747741	0.000175550635693965	-0.000976251648085454	-0.00438287576385557	0	0	0	0	0.928252040422614	0.841551308448296	0.887156676485272	1	0
T1251	1	146856433	146989699	*	1	1	1	-0.123414826403508	-0.150535130666689	-0.135541089121952	-0.10826675185484	0	0	0	0	1	1	1	1	1
T1252	1	147013182	147098017	*	1	1	1	-0.056818618242708	-0.0964614748761441	-0.148419144720383	-0.110083060597022	0	0	0	0	1	1	1	1	1
T1253	1	147114034	147142618	*	0	1	1	0.010236448619448	1.29115139399075e-05	-0.00336537867307372	-0.0300269508648338	0	0	0	0	0.505026055053155	0.766490487344159	0.806298807928383	1	1
T1254	1	147229306	147232685	*	0	1	1	0.0032727398045574	-0.00437229203736251	-0.00746385315833593	-0.00150740549432016	0	0	0	0	0.598554214021392	0.962816920738358	1	0.903820364537385	0
T1255	1	147399695	147465753	*	1	1	1	0.167730773236055	0.111874926665202	0.232736552566149	0.238915254732922	1	1	1	1	2.8318229271639e-15	0.000270843385743002	1.78026925704475e-15	2.5885509326089e-45	1
T1256	1	147484031	147484460	*	0	1	1	-0.000712157813129039	-0.00159440171290091	-0.00490903001857682	0.000736367540631507	0	0	0	0	0	0	0	0	1
T1257	1	147494090	147498172	*	0	1	1	8.13185153511465e-17	-2.15217690262445e-17	-3.36077056010236e-17	8.01306376466223e-17	0	0	0	0	0	0	0	0	0
T1258	1	147511004	147511167	*	0	1	1	8.13185153511465e-17	-2.15217690262445e-17	-3.36077056010236e-17	8.01306376466223e-17	0	0	0	0	0	0	0	0	1
T1259	1	147552868	147566198	*	0	1	1	0.00208115447014057	-0.0144717918580566	-0.00768821674542387	-0.00122961943161509	0	0	0	0	0.651683022206037	1	1	0.930386010138937	0
T1260	1	147574428	147634886	*	1	1	1	0.0389464847723079	0.0116432296916172	0.0306881542022501	0.0472454984331793	1	0	1	1	3.5942454991624e-05	0.3353416233027	0.0141840468362484	2.59812314114419e-09	1
T1261	1	147634989	147658907	*	0	1	1	0.00380765258518379	5.89817016149967e-05	0.00742029453876373	0.00976047362992267	0	0	0	1	0.359586019813331	0	0.230670303950115	0.00912339573852273	0
T1262	1	147735294	147737693	*	1	1	1	0.613679947254105	0.0507673732666086	0.372551169538232	0.631671318388317	1	1	1	1	9.59082849545011e-194	0.0101591227628042	5.60864615079093e-53	1.94293895691425e-312	1
T1263	1	147744014	147753093	*	1	1	1	0.0284541243821777	-0.033600351046082	-0.0023378528514664	0.0406345166692488	1	0	0	1	0.0871526386852493	1	0.806298807928383	0.00179732359720035	1
T1264	1	147762996	147769663	*	0	1	1	0.00680325014312779	0.00891913630960543	0.0112880958376049	0.0127173937726423	0	0	0	0	0.525859467921189	0.575217348706962	0.482873765035975	0.206890950140712	0
T1265	1	147801124	147816764	*	1	1	1	1.12250784287712	0.201008501045907	0.809219222506755	1.05280309402427	1	1	1	1	0	5.99883540288829e-11	1.53147438042005e-154	0	1
T1266	1	147835127	147931933	*	1	1	1	0.0410694967795316	0.0495935655259771	0.0695762790771209	0.0533891974129529	1	1	1	1	0.0060580636496578	0.0266604609211941	0.00111438223908969	6.70423565322054e-06	1
T1267	1	147954635	148202536	*	1	1	1	0.904829928566268	0.142402237125268	0.552067515314837	0.915492862957039	1	1	1	1	0	7.98801310678477e-06	4.21531425532737e-73	0	0
T1268	1	148240494	148242693	*	1	1	1	1.88274383149049	0.510760804389344	1.44565552871496	1.67036043544716	1	1	1	1	0	5.91452318183843e-83	0	0	0
T1269	1	148245524	148245853	*	0	1	0	0.00133684435860233	0.00499292785765142	-0.000524177358869245	-0.000887712587761756	0	0	0	0	0	0	0	0	0
T1270	1	148246959	148248104	*	0	1	1	0.0147099751409992	0.00668292200318554	0.00932685038205896	0.025707992796956	1	0	0	1	0.0126742131300467	0.395847654103923	0.219813121802473	1.95549201799888e-06	0
T1271	1	148250249	148347524	*	1	1	1	0.00389909089385714	0.0503391590662648	0.0692229008443709	0.058407030254624	0	1	1	1	0.623630540836069	0.015432546313834	0.00050749394675145	1.99227888604635e-07	0
T1272	1	148347591	148348916	*	0	1	0	0.00100140103886705	0.00510892203005596	0.0106722320628411	0.00700771504873381	0	0	0	1	0.738138832984469	0.551856683599688	0.246893337453034	0.152600289655851	0
T1273	1	148349256	148349657	*	0	1	1	0.00181548344639771	-2.15217690262445e-17	0.0054952046283405	0.00495883110294028	0	0	0	0	0	0	0	0	0
T1274	1	148352878	148354369	*	0	1	0	-0.00255788335073262	0.000136899007905949	0.00226793515954283	0.00471123694784539	0	0	0	0	1	0.853191370453873	0.67809119609027	0.244066037898609	0
T1275	1	148354429	148361353	*	0	1	0	0.0367060382584312	0.0224965288848256	0.0433512662898239	0.0254683775723523	1	0	1	1	0.00316601984057112	0.205070318830434	0.0131355063802314	0.00661318480164778	0
T1276	1	148555494	148596267	*	1	1	1	0.0115803357919142	0.00116016704859586	-0.00304166300879934	0.0115221180183672	0	0	0	0	0.468652066420141	0.745318988405039	0.802278528799644	0.364042587566365	1
T1277	1	148598464	148767102	*	1	1	1	0.748452892535517	0.0310922930043578	0.390470737740616	0.753467980198039	1	0	1	1	1.63071739482759e-237	0.306707217019991	7.65344176827846e-38	0	1
T1278	1	148806015	148806799	*	0	1	1	8.13185153511465e-17	-2.15217690262445e-17	-3.36077056010236e-17	8.01306376466223e-17	0	0	0	0	0	0	0	0	0
T1279	1	148852393	148853717	*	0	1	1	-0.00299488001002745	0.00174484268078813	-0.00541997493999701	-0.0026270224051838	0	0	0	0	0	0.733500445340812	0	0	0
T1280	1	148854138	148891740	*	0	1	1	-0.097522165909611	-0.137833589867311	-0.167970404791351	-0.163760903906508	0	0	0	0	1	1	1	1	0
T1281	1	148902342	148902913	*	0	1	1	0.0036275982096088	0.0016578020543153	0.00137614095670441	8.01306376466223e-17	0	0	0	0	0	0	0	0	0
T1282	1	148928322	148951595	*	0	1	1	-0.0508143783412667	-0.0129649295540942	-0.121152105605354	-0.07154665012574	0	0	0	0	1	0.935992975044858	1	1	0
T1283	1	148952757	148954444	*	0	1	1	0.0131164104233384	0.0116266080557136	0.0252696646068091	-0.000470881394366779	1	0	1	0	0.0902908106126414	0.303082210322359	0.0270834314519025	0.850562019689808	0
T1284	1	149036435	149067496	*	0	1	1	0.00701203548698802	-0.00765784138631921	-0.0413326566045789	-0.0281862905129356	0	0	0	0	0.57069640896394	0.893309563446617	1	1	0
T1285	1	149067550	149067934	*	0	1	1	-0.00366798340964988	-0.00322602803837782	-0.00104575594104905	-0.000945360934452603	0	0	0	0	0	0	0	0	0
T1286	1	149089875	149130302	*	0	1	1	-0.0350559110862349	-0.037431533794613	-0.0729214463862379	-0.073347500339411	0	0	0	0	1	1	1	1	0
T1287	1	149194106	149194269	*	0	1	1	0.00181548344639771	-2.15217690262445e-17	0.00137614095670441	0.00413472160372534	0	0	0	0	0	0	0	0	0
T1288	1	149215166	149215300	*	0	1	1	0.135599361799823	0.0148410944791518	0.0856334582532184	0.144880516361898	1	1	1	1	9.66859938862877e-38	0.026649670173946	3.47729415149959e-15	6.13597928328599e-54	1
T1289	1	149222293	149225743	*	1	1	1	2.10728091264657	0.547223895935428	1.65483595102448	1.80085178609452	1	1	1	1	0	3.25404231416807e-70	0	0	1
T1290	1	149239531	149265510	*	0	1	1	0.0048805653562237	-0.0244703124345274	-0.0655622750108358	-0.0368676324409547	0	0	0	0	0.636097873169307	1	1	1	0
T1291	1	149278614	149278841	*	0	1	0	0.00453239623717646	0.00331339184048467	0.00686511788907835	0.00248367427476253	0	0	0	0	0	0	0	0	0
T1292	1	149279016	149279311	*	0	1	1	8.13185153511465e-17	-2.15217690262445e-17	-3.36077056010236e-17	8.01306376466223e-17	0	0	0	0	0	0	0	0	0
T1293	1	149284645	149286975	*	0	1	1	-0.000338966752777196	0.0101143906164308	-0.0160832893747671	-0.00816006843193537	0	0	0	0	0.801910559800134	0.4519501618482	1	1	0
T1294	1	149287451	149291743	*	0	1	1	0.0303912001301362	0.0118116565751904	0.0300453685595785	-0.00641415145875156	1	0	1	0	0.0212241418579466	0.477618382592899	0.100253154327766	1	0
T1295	1	149293893	149294733	*	1	1	0	0.033099717989346	-0.00432280189209682	0.00932616631222781	0.0175308494181519	1	0	0	1	0.000871315147587007	0.954309841228996	0.418550079734583	0.0155199540405311	0
T1296	1	149297693	149299492	*	1	0	0	0.0311120797005785	-0.0545835917039188	-0.0245937952979185	0.00265102316827885	1	0	0	0	0.0229523010102464	1	1	0.619478075107433	0
T1297	1	149305910	149313076	*	0	1	1	0.016630659698499	0.010439342123966	0.00834946472503042	-0.00847919381395842	0	0	0	0	0.236029016945314	0.543261072133841	0.562408748222401	1	0
T1298	1	149369722	149399226	*	1	1	1	0.0545907118117182	-0.0435927942966509	0.0294592214622013	0.0310482716394724	1	0	0	1	0.00239255226257116	1	0.214464300599089	0.0208448497854319	0
T1299	1	149400131	149400542	*	0	1	1	0.00272196113188395	0.0016578020543153	0.00275071968705042	0.00248367427476253	0	0	0	0	0	0	0	0	0
T1300	1	149424566	149424954	*	0	1	1	0.00181548344639771	0.0016578020543153	-3.36077056010236e-17	8.01306376466223e-17	0	0	0	0	0	0	0	0	0
T1301	1	149438750	149459549	*	0	1	1	0.0139892812227393	0.0148415622724763	0.031134405204138	0.0366279285718018	1	0	1	1	0.190412279059668	0.343771535532281	0.0498350617956399	5.94573288589075e-05	0
T1302	1	149513293	149514892	*	1	1	1	0.873514756240711	0.17281465209165	0.592861276487808	0.862100227084421	1	1	1	1	0	2.58600396721776e-26	3.98847168678109e-135	0	0
T1303	1	149553003	149553787	*	0	1	1	8.13185153511465e-17	-2.15217690262445e-17	-3.36077056010236e-17	8.01306376466223e-17	0	0	0	0	0	0	0	0	0
T1304	1	149575482	149616786	*	1	1	1	0.705153804564699	0.150013574986941	0.506157632762926	0.713452817547238	1	1	1	1	1.588557899263e-219	4.67404753381726e-08	2.10246453234116e-69	0	0
T1305	1	149646785	149649302	*	0	1	1	0.00104470000551457	-0.00754581288191708	0.00536001318101605	-0.00317632881194742	0	0	0	0	0.734693467079507	1	0.574296838022708	1	0
T1306	1	149664135	149664424	*	0	1	1	0.00356708184605993	-0.00488161782454718	0.00169252245376516	0.00481685617691056	0	0	0	1	0.416927173589125	0	0.717577878458134	0.16994632139039	0
T1307	1	149664577	149664889	*	0	1	1	8.13185153511465e-17	-2.15217690262445e-17	-3.36077056010236e-17	8.01306376466223e-17	0	0	0	0	0	0	0	0	0
T1308	1	149680055	149680276	*	0	1	1	0.00564260738850059	-0.0144717918580566	-0.00361533697642008	-0.00697218788272951	0	0	0	0	0.390745622721138	1	0.971834553846354	1	1
T1309	1	149757215	149765892	*	1	1	1	0.077591353679143	0.0103542398763142	0.0368287385466468	0.0719896271444049	1	0	1	1	1.58789551707803e-07	0.52882416403862	0.0594623844196877	7.2522189211498e-10	1
T1310	1	149767293	149772692	*	1	1	1	0.0106232113494627	-0.00163297410279055	0.0177094096663463	0.052875922580333	0	0	0	1	0.385049781506978	0.82582566395356	0.325216679090271	3.582834130711e-06	1
T1311	1	149774293	149785492	*	1	1	1	1.00429387816402	0.586780717562747	0.85591684010727	1.01760832749744	1	1	1	1	0	3.93420847033447e-82	3.24596594340434e-177	0	1
T1312	1	149802876	149804109	*	0	1	1	8.13185153511465e-17	-2.15217690262445e-17	-3.36077056010236e-17	8.01306376466223e-17	0	0	0	0	0	0	0	0	0
T1313	1	149804221	149806197	*	0	1	1	0.00181548344639771	-2.15217690262445e-17	0.00137614095670441	8.01306376466223e-17	0	0	0	0	0	0	0	0	0
T1314	1	149811110	149812765	*	0	1	1	8.13185153511465e-17	-2.15217690262445e-17	0.00137614095670441	0.000828841426393625	0	0	0	0	0	0	0	0	0
T1315	1	149813505	149814478	*	0	1	1	8.13185153511465e-17	-2.15217690262445e-17	-3.36077056010236e-17	8.01306376466223e-17	0	0	0	0	0	0	0	0	0
T1316	1	149814608	149822339	*	1	1	1	0.473952428428787	0.448053241420865	0.571761384524126	0.727862328819617	1	1	1	1	1.06124484936299e-102	6.26145385263394e-48	9.22389062879613e-82	0	1
T1317	1	149822643	149823191	*	0	1	1	8.13185153511465e-17	-2.15217690262445e-17	0.00137614095670441	8.01306376466223e-17	0	0	0	0	0	0	0	0	0
T1318	1	149824181	149825836	*	0	1	1	8.13185153511465e-17	-2.15217690262445e-17	0.00275071968705042	0.000828841426393625	0	0	0	0	0	0	0	0	0
T1319	1	149830749	149832714	*	0	1	1	0.00090816359120407	-2.15217690262445e-17	-3.36077056010236e-17	8.01306376466223e-17	0	0	0	0	0	0	0	0	0
T1320	1	149851493	149861824	*	1	1	1	1.53153495823535	1.07324997380762	1.42694121398655	1.40258043541838	1	1	1	1	0	1.61539396579884e-246	0	0	1
T1321	1	149861875	149862085	*	0	1	1	0.00585247499590732	0.00992678290919025	0.00359022084315869	0.00324227708878484	1	1	0	0	0.144554631010974	0.11408802124346	0	0	1
T1322	1	149871150	149872345	*	0	1	1	0.0109961194621212	0.0132073195055668	0.0101431786908122	0.0226882563754523	1	1	1	1	0.0220973913409972	0.0631972183200995	0.115233113916226	1.4840810184996e-06	0
T1323	1	149874870	149889434	*	0	1	1	0.0913429175814633	0.0508511525115139	0.0392966045121084	0.0696812261319205	1	1	1	1	1.31135595608373e-07	0.0421232472581639	0.0888735833367247	1.79355262306243e-07	0
T1324	1	149893093	149905800	*	1	1	1	0.493121806915134	0.31916728184655	0.494230851975874	0.579653181021757	1	1	1	1	4.28923431548572e-116	1.50478647051814e-28	1.48185262666944e-66	2.14813141103074e-247	1
T1325	1	149906076	149907379	*	0	1	1	0.0158493384797242	0.0180937172188058	0.0177122299033567	0.040725012287119	1	1	1	1	0.00562817499811524	0.0307963174928198	0.0245387618337837	1.86117749052712e-11	0
T1326	1	149909705	149983492	*	1	1	1	0.200630117449759	0.492579014062373	0.558822938147581	0.441795846080169	1	1	1	1	9.74232986729508e-20	1.6402974540237e-60	4.54974171011794e-88	1.26552779879711e-164	1
T1327	1	150018006	150018383	*	0	1	1	-0.00754437951252914	-0.003107156249544	-0.000976251648085454	-0.00769254581026847	0	0	0	0	1	1	0.887156676485272	1	0
T1328	1	150018607	150019253	*	0	1	1	0.000860209767012089	0.00337432600229503	0.00578836398795103	-0.00011936516280225	0	0	0	0	0.758768985755852	0.598989626658452	0.367850819957479	0	0
T1329	1	150036457	150037739	*	0	1	1	-0.0113202565859132	-0.0244043165513312	-0.00751211191574275	0.00496542269426308	0	0	0	0	1	1	0.970304996288478	0.460755693608217	1
T1330	1	150038293	150117505	*	1	1	1	-0.00517283936527089	0.133100122097898	0.167821270747115	0.143611833958991	0	1	1	1	0.841128192503831	1.25436948020734e-05	2.72874124572837e-09	1.83859863075421e-18	1
T1331	1	150121893	150132292	*	1	1	1	0.0336291190807102	0.0596528990565316	0.0631812580821073	0.0687564335050917	1	1	1	1	0.0222354813106328	0.00756257612309231	0.0027398925566633	1.25915332726321e-08	1
T1332	1	150189293	150209504	*	1	1	1	0.370007896311549	0.237886828612604	0.412258973158306	0.435818662611538	1	1	1	1	2.70623496360669e-60	1.13806000870428e-13	1.21156564684735e-41	1.79457670487482e-136	1
T1333	1	150229554	150241892	*	1	1	1	0.409517902639144	0.344760382853311	0.375874582150422	0.632580582757894	1	1	1	1	2.84415249703072e-87	2.07313431751449e-34	2.55486317745982e-43	7.58233832867577e-295	1
T1334	1	150245102	150253327	*	0	1	1	0.000646123375412721	-0.0123668669297194	0.00626001432000557	-0.00752246690422704	0	0	0	0	0.742436113087043	0.986394193628192	0.62377430842582	1	1
T1335	1	150254953	150259505	*	0	1	1	-0.00206346924438095	0.0254928288286566	-0.0070622737150543	-0.0117614736848251	0	1	0	0	0.852666607010354	0.166224318207716	0.953681296594056	1	1
T1336	1	150265493	150283092	*	1	1	1	0.523219156156678	0.639456061131874	0.76265882642692	0.812357579012094	1	1	1	1	4.97385963337958e-122	2.84416891322016e-91	5.20051151956754e-139	0	1
T1337	1	150293293	150332492	*	1	1	1	0.357159138230547	0.715720522208694	0.819222148410259	0.723349456573167	1	1	1	1	1.27767454256559e-55	5.08410604603859e-112	7.86956603809967e-164	0	1
T1338	1	150335493	150449042	*	1	1	1	0.256910287067451	0.607069877437243	0.705376671565168	0.502961124991988	1	1	1	1	6.23173974183066e-39	1.7901924901781e-120	1.91981489533393e-188	8.03339338658299e-281	1
T1339	1	150459092	150490508	*	1	1	1	0.397508724745359	0.379713128358104	0.459797026629833	0.556138864848252	1	1	1	1	1.06853903790147e-69	1.22087800923015e-32	1.40998175600061e-51	1.27719862542286e-221	1
T1340	1	150490663	150493128	*	0	1	0	0.0092366794561822	0.000802886734218126	-0.00810095072654685	0.0372424396805889	0	0	0	1	0.359586019813331	0.770649001401044	0.990239899851961	5.88472307884231e-05	1
T1341	1	150493555	150493939	*	0	1	0	-0.00531033648778309	-0.00950602798545152	-0.00793715739358318	-0.000441958810952094	0	0	0	0	1	1	1	0.85136200687362	1
T1342	1	150494023	150495084	*	0	1	0	0.00894871235271985	0.000290296623337571	-0.00116420111081367	0.00524245952479009	0	0	0	0	0.217342993751969	0.816619799433056	0.864574517089564	0.30418988294263	1
T1343	1	150518684	150520147	*	0	1	0	0.122819569046717	0.0365298390482937	0.0981121497564989	0.140757035752351	1	1	1	1	9.93334281317007e-20	0.0268544869533579	1.35648119991113e-08	2.06100975303163e-34	1
T1344	1	150520236	150542009	*	1	1	1	0.787402764200832	0.940360776003929	0.88675105044965	1.05835914205525	1	1	1	1	1.64770878380688e-262	1.36197163785555e-189	5.63830315608588e-185	0	1
T1345	1	150542174	150553291	*	1	1	1	0.792998675340258	0.800542283738946	0.966070682108666	1.08200246818288	1	1	1	1	1.24029663532129e-266	3.03684783387052e-139	5.65575060638369e-219	0	1
T1346	1	150555248	150555508	*	0	1	1	0.0022416423861699	0.00334393959101186	0.00359022084315869	0.00816727068814	0	0	0	1	0	0	0	0.0148394788189378	1
T1347	1	150562884	150563661	*	0	1	1	0.0153478073387263	0.0197041017636288	0.0211796568653109	0.0256494777034869	1	1	1	1	0.0129450922775275	0.0330930613595562	0.01616682130195	3.76221959440378e-06	1
T1348	1	150563825	150564666	*	0	1	1	0.00291616726355809	0.00680982168833233	-0.000584477406698857	0.0351385574419319	0	0	0	1	0.605814867227254	0.513725165542675	0.829378159022177	1.36947557993189e-06	1
T1349	1	150565202	150614562	*	1	1	1	0.780574972276108	0.82168171049232	1.00843524615409	1.12568890034063	1	1	1	1	1.80833899194313e-291	1.80479543014782e-162	8.82247088487184e-283	0	1
T1350	1	150615325	150615604	*	0	1	0	0.00266562452934286	0.0148411196351215	0.00442462231050505	0.0162050895777972	0	1	0	1	0.523214670520218	0.0544872857054224	0.472155133943345	0.000276458147440311	1
T1351	1	150617092	150670691	*	1	1	1	0.122561308544396	0.325411754815725	0.46244730107012	0.456494365647044	1	1	1	1	5.36178132503287e-08	6.20166771255916e-26	1.43937888182751e-58	1.94629790177139e-173	1
T1352	1	150702672	150738691	*	1	1	1	-0.00481472817901827	-0.0494566391184044	0.0727156137391153	0.020446534152255	0	0	1	0	0.83304584822241	1	0.0198783549119425	0.20794129397106	1
T1353	1	150768684	150780799	*	0	1	1	0.0342238555991788	0.0565988621230948	0.119332536945069	0.141568808626513	1	1	1	1	0.0622297945171729	0.0403538361865082	5.77424360987775e-06	1.59892036007963e-20	1
T1354	1	150782181	150850091	*	1	1	1	0.057877441711155	0.208355926637344	0.306401433259413	0.198722748361272	1	1	1	1	0.011193491554058	2.24358801225987e-11	2.33372349370922e-26	3.79114586568334e-32	1
T1355	1	150898092	150950091	*	1	1	1	0.664149180476354	1.08125450640683	1.10480412775336	1.07330198794591	1	1	1	1	1.79137668145297e-198	2.05136776076427e-281	0	0	1
T1356	1	150954493	151009291	*	1	1	1	0.249680253300161	0.200631011843525	0.229256813200128	0.278199730817993	1	1	1	1	4.39268140134449e-28	7.42150921658697e-10	6.74953531735387e-14	2.36013211988195e-57	1
T1357	1	151011316	151098018	*	1	1	1	0.695198167277767	0.604317391639454	0.781532537216059	0.947238842831239	1	1	1	1	2.15763671408019e-255	2.29760601566577e-95	1.50342139192829e-185	0	1
T1358	1	151102551	151119202	*	0	1	1	0.0870358687602681	0.110337619204207	0.0652671647341546	0.117036333131704	1	1	1	1	2.87807289423247e-07	1.03133697144638e-05	0.00491918412034818	2.27979133032565e-17	1
T1359	1	151125261	151126383	*	0	1	1	0.00976535713491951	0.0115928425490283	0.0222341996856098	0.0255910959006715	1	0	1	1	0.106229222375919	0.202087550819772	0.0155146489960643	6.7290556737213e-06	1
T1360	1	151126508	151126889	*	0	1	1	-0.00322860627102762	0.00176211316516264	0.00253108646100644	0.00474636183593001	0	0	0	0	1	0.733500445340812	0.652616635438107	0.221678521074085	1
T1361	1	151126892	151163291	*	1	1	1	0.55039856418135	0.477766892692794	0.574746345615064	0.691369770918775	1	1	1	1	2.0346341419494e-129	8.25222542817737e-50	6.99505192466312e-79	0	1
T1362	1	151170692	151223091	*	1	1	1	0.166489400985983	0.37692307787889	0.454608083485579	0.320057988115823	1	1	1	1	3.28751073146363e-13	8.96508836156674e-32	5.03130217576598e-51	2.38489490700748e-75	1
T1363	1	151226692	151246691	*	1	1	1	0.377681746906593	0.600337025245709	0.657350479269809	0.689119275028132	1	1	1	1	1.93411770566242e-67	3.45831104604289e-81	3.87202014552447e-105	0	1
T1364	1	151252500	151301491	*	1	1	1	0.745381254484031	1.00897331294277	0.988651608056486	1.04989312675723	1	1	1	1	6.50781397103057e-242	1.93696153477903e-228	3.29327219074311e-242	0	1
T1365	1	151313116	151320503	*	1	1	1	0.142953510316054	0.0644537776399728	0.107409061213888	0.174323202369046	1	1	1	1	6.23563028373534e-17	0.00615729386443428	2.33358922240709e-06	5.48911569733673e-35	1
T1366	1	151333292	151345491	*	1	1	1	0.140879141403219	0.114709236034217	0.106408139306979	0.183356904202723	1	1	1	1	9.2152281246994e-16	3.84682481706216e-06	5.80244273598006e-06	1.44956731989031e-36	1
T1367	1	151371292	151432491	*	1	1	1	0.275000172744528	0.618377282235514	0.745558930013916	0.626987721403793	1	1	1	1	5.0610162752266e-36	7.29322494957497e-96	9.36972429744516e-160	0	1
T1368	1	151512781	151556059	*	0	1	1	0.0724368547537427	0.0464083858646419	-0.0113112225622965	-0.0347511565125416	1	1	0	0	0.00141360974422358	0.154328433379409	0.898103175983963	1	1
T1369	1	151584292	151680862	*	1	1	1	0.00278682235571552	0.187234553357907	0.211875136493174	0.125680243660954	0	1	1	1	0.681202536381542	4.99016161156214e-10	4.51120232488315e-14	2.61408262094694e-14	1
T1370	1	151720073	151720176	*	0	1	1	-0.000237884993264887	-0.0016380892916423	0.00796174782697657	0.00162488695485249	0	0	0	0	0	0	0	0	0
T1371	1	151729692	151766878	*	1	1	1	0.238238253045268	0.127096690200579	0.201159967698501	0.267500519375972	1	1	1	1	9.22158204182864e-26	0.000115106292603157	6.00777924745473e-11	1.96632900998884e-52	1
T1372	1	151770530	151771078	*	0	1	1	-0.00800724179545591	-0.0160801507382343	-0.0174833975731383	-0.00535020624271229	0	0	0	0	1	1	1	1	1
T1373	1	151844491	151883090	*	1	1	1	0.42534269704597	0.441854841179214	0.631364758500604	0.63035504184745	1	1	1	1	2.66498340321336e-79	1.74962347476866e-43	3.90170229911076e-99	6.40524132097757e-309	1
T1374	1	151955391	151958586	*	0	1	1	0.00258732423896987	-0.024604026838133	-0.0170752696522134	-0.00199180139271872	0	0	0	0	0.658746812023428	1	1	0.889284166323756	1
T1375	1	152002291	152009890	*	1	1	1	0.35678563996921	0.240400005698174	0.367774000794742	0.513369951372333	1	1	1	1	1.4552825463286e-65	2.50268512581063e-17	2.46528988600571e-39	4.97300814358935e-197	1
T1376	1	152019091	152021490	*	1	0	1	0.228078025202689	0.0133239300488147	0.0672368026234711	0.209735627918189	1	0	1	1	6.04890907518662e-42	0.436152376219753	0.000418905036236425	3.4854980384039e-54	1
T1377	1	152050428	152050687	*	0	1	1	0.0022416423861699	0.0016927566752	-0.00189875608921545	0.00159311603225758	0	0	0	0	0	0	0	0	0
T1378	1	152140601	152339163	*	0	1	1	-0.157465026844642	-0.216560649545725	-0.249240547661107	-0.264643365131373	0	0	0	0	1	1	1	1	0
T1379	1	152346430	152417932	*	0	1	1	-0.00732337617012102	-0.0911686192294568	-0.0904783652582854	-0.0861016249535955	0	0	0	0	0.88141519255226	1	1	1	0
T1380	1	152902516	152921686	*	0	1	1	-0.0119027733047447	-0.0700821109313974	-0.0569658825022803	-0.0528490948051808	0	0	0	0	1	1	1	1	0
T1381	1	153012201	153013594	*	0	1	1	0.00427719643358469	0.00355332680800349	-0.0027701582906145	0.00115597602805746	0	0	0	0	0.500425097858422	0.654370348861732	0.931723282512502	0.685858034525965	0
T1382	1	153042700	153113927	*	0	1	1	-0.150273660180814	-0.247253272436813	-0.216983702428978	-0.215011587509329	0	0	0	0	1	1	1	1	0
T1383	1	153190060	153191793	*	0	1	1	-0.00553924465910057	-0.0094742025537546	-0.0136251480846769	-0.00128568729924702	0	0	0	0	1	1	1	0.923404784015619	0
T1384	1	153302596	153321316	*	0	1	1	0.273095362580055	-0.0928076558629068	0.212195625938125	-0.0260251429561379	1	0	1	0	2.02564000105294e-35	1	8.03529359156426e-13	1	1
T1385	1	153507075	153508698	*	0	1	1	0.00781772721317056	0.0115799974267056	0.0123089817173019	0.0113037405830323	1	1	1	1	0.13017604894584	0.144403788441481	0.100253154327766	0.00833599537483496	0
T1386	1	153509633	153513170	*	0	1	1	0.0393134887160679	0.0211722812136307	0.00694494917902825	0.0214984704419084	1	1	0	1	8.98902625308031e-05	0.126561567825361	0.507045995661186	0.00341297470778629	0
T1387	1	153516089	153518361	*	0	1	1	0.0212935788588119	-0.0119461864445356	0.0137303042993975	0.0200009331941463	1	0	0	1	0.0512486137193127	1	0.329747108709236	0.0170880670449617	1
T1388	1	153520040	153520965	*	0	1	1	0.00512577781831784	0.00831026794265034	0.00688151408234166	-0.000974084483892805	0	0	0	0	0.29411688728151	0.279932583137832	0.322168156388838	1	0
T1389	1	153533584	153538341	*	0	1	1	0.0286588299265548	0.0211322135366723	0.00564399030665972	0.000732653726140099	1	1	0	0	0.00515723658864585	0.15185896146156	0.572748004090267	0.728830871971909	0
T1390	1	153579362	153585559	*	0	1	1	0.0354534426309735	0.0195625068021102	0.00300708723235258	0.0118453433466391	1	1	0	1	0.000705459298474781	0.181478829909437	0.674407254206536	0.101746603524993	1
T1391	1	153590290	153620289	*	1	1	1	0.601527323328323	0.725824916642789	0.807701941239416	0.858428465084522	1	1	1	1	2.77619685675115e-154	3.52733894450744e-113	8.50569658387971e-154	0	1
T1392	1	153630690	153645089	*	1	1	1	0.559721252942211	0.632285627112853	0.770220314600553	0.818456437569417	1	1	1	1	4.32900054325803e-137	1.52304467286233e-88	5.89139058701966e-141	0	1
T1393	1	153698728	153698829	*	0	1	1	-0.000237884993264887	1.97127626730847e-05	0.00385664892964884	0.000797944805211921	0	0	0	0	0	0	0	0	1
T1394	1	153699890	153752632	*	1	1	1	0.398420797555293	0.612308634033422	0.615313433065693	0.601719115591149	1	1	1	1	8.13226823538195e-69	4.29141140321514e-81	1.36043141097141e-90	1.8444052929687e-265	1
T1395	1	153755490	153756489	*	1	0	0	0.180354600051392	0.0430082367074593	0.0869296904489859	0.198904729505738	1	1	1	1	2.80339214692422e-37	0.00422639933278283	2.94337540856401e-08	2.27175931298986e-60	1
T1396	1	153771374	153771600	*	0	1	1	0.00699718026244505	0.00992027301335459	0.0134136530106977	0.0219963847235531	1	0	1	1	0.057591340281889	0	0.0170108471208254	2.18046785049864e-07	1
T1397	1	153774290	153896889	*	1	1	1	0.218082679963003	0.759294201509645	0.821518768761816	0.590186330332864	1	1	1	1	1.82599604134667e-27	1.52230257232111e-190	4.61103399374025e-256	0	1
T1398	1	153900690	153919289	*	1	1	1	0.388727309372429	0.597843549286477	0.516706420406882	0.613552333404409	1	1	1	1	4.14576428176782e-82	1.29244578952242e-90	1.46238346288418e-76	2.71075337529513e-281	1
T1399	1	153919490	153937469	*	1	1	1	0.494242566843502	0.415200528105311	0.477938952477708	0.64830399901055	1	1	1	1	6.98020328234925e-116	1.12790558527498e-44	2.67259236353876e-62	1.01397614135846e-304	1
T1400	1	153938090	153959289	*	1	1	1	0.748816311174002	0.476646649633401	0.628079079835387	0.864476668092413	1	1	1	1	2.62912781833051e-237	1.5203967417264e-50	4.28982929940443e-94	0	1
T1401	1	153962690	153973495	*	1	1	1	0.917404530180974	0.512768575069452	0.868774775187683	1.04710220030556	1	1	1	1	0	1.78655214979562e-62	6.75160972780844e-180	0	1
T1402	1	154126490	154156289	*	1	1	1	0.408804098983189	0.79402935746688	0.888921123782175	0.683986960359507	1	1	1	1	2.41230602188035e-72	2.22107951690337e-138	1.01944484174302e-193	0	1
T1403	1	154177490	154251289	*	1	1	1	0.648538720633393	1.30169633014767	1.43561862443076	1.18562009471894	1	1	1	1	6.98390857190818e-217	0	0	0	1
T1404	1	154284884	154323783	*	1	1	1	0.192143269641692	0.144025253980437	0.20839374244959	0.191920285065907	1	1	1	1	1.03920444261734e-17	8.87251135911623e-06	7.95641418906381e-12	2.68863991875794e-28	1
T1405	1	154350683	154351565	*	0	1	1	0.00895842135422817	0.00172752655858958	0.00169252245376516	-0.00011936516280225	1	0	0	0	0.0703595883457777	0.733500445340812	0.717577878458134	0	0
T1406	1	154386845	154387613	*	0	1	1	0.00152493038828536	-0.00155094502955695	0.00279488825284694	0.0014982461626151	0	0	0	0	0.674162917413491	0.986394193628192	0.62377430842582	0.606542873981463	0
T1407	1	154426585	154437724	*	0	1	1	0.0598453792344781	0.0260337698082933	0.01862507579771	0.000320787187030064	1	0	0	0	0.000418624910132153	0.27339095902128	0.367766478107995	0.740459636941295	0
T1408	1	154520690	154532089	*	1	1	1	0.222284568549862	0.336331336605326	0.390338445037952	0.374540698158226	1	1	1	1	4.72922359196425e-31	8.80639299258243e-33	6.16677865940548e-46	1.22726951313491e-115	1
T1409	1	154550690	154600888	*	1	1	1	0.228221915364187	0.481338252743527	0.511954461848516	0.364868793179876	1	1	1	1	1.21344073998643e-23	1.76532075863235e-51	9.02214890427747e-65	2.96655623238557e-98	1
T1410	1	154644077	154652311	*	0	1	1	0.0626262044791217	0.0416880399449668	0.0255214951453148	0.0530645547066423	1	1	1	1	8.26202052876424e-06	0.0393339811943744	0.162203076059016	1.21064819534926e-06	0
T1411	1	154895689	154910688	*	1	1	1	0.246477775528945	0.128443703383648	0.230433511408082	0.251829112173845	1	1	1	1	7.87000065250004e-37	1.03992070502021e-06	8.25266542098709e-19	1.41295035975018e-58	1
T1412	1	154916556	154928580	*	1	1	1	0.135631502115331	0.151988491181473	0.12723919073608	0.259010158361801	1	1	1	1	9.93028892047223e-18	2.02150194265705e-11	2.02315092331653e-09	6.97503868654118e-72	1
T1413	1	154929502	154966688	*	1	1	1	0.916158960062591	0.863043262474682	0.95516673911112	1.11278294781582	1	1	1	1	0	1.02685544207254e-162	3.56453862804299e-222	0	1
T1414	1	154971089	154992688	*	1	1	1	0.550478211043004	0.518373804077725	0.523786773828851	0.629946977529169	1	1	1	1	1.01069765691908e-137	2.29657374696748e-64	1.59221286180124e-71	1.37131002681266e-286	1
T1415	1	154995861	154999245	*	0	1	1	0.0215950479943419	0.0477654790048518	0.0386122443934566	0.0626186712127116	1	1	1	1	0.0199750531939741	0.00110390612524931	0.00440904583685816	9.97823769046834e-13	1
T1416	1	155017667	155018594	*	0	1	1	-0.00192385045200254	-0.00303658066937015	-0.00582629222620483	0.00858799648598558	0	0	0	1	0.953660301953306	0.97904798757583	1	0.0973327114911967	1
T1417	1	155022689	155035251	*	1	1	1	0.144199872048331	0.0759372892276732	0.077808490129381	0.128367328682592	1	1	1	1	1.37202697250794e-17	0.00106521048864549	0.000394550129109747	7.2866848102291e-22	1
T1418	1	155036089	155042688	*	1	1	1	0.0808240898389159	0.0344305002949562	0.0517897607469697	0.068497804308528	1	1	1	1	8.7744632679829e-09	0.0753181840387462	0.00542415346124522	4.94159081534862e-10	1
T1419	1	155043156	155043386	*	0	1	1	-0.000280484374045496	0.0050318982886214	-0.00404695489308136	0.0023204779848802	0	0	0	0	0.890537076745941	0.483273057301801	0	0.477446547267243	1
T1420	1	155051348	155060088	*	1	1	1	0.111404560496055	0.0652532937347978	0.0325180346310888	0.0717054851225274	1	1	1	1	6.45320800687129e-14	0.0013050815350486	0.0769052488368673	1.63840297647258e-10	1
T1421	1	155099936	155113488	*	1	1	1	0.750905065968106	0.525686364267743	0.606084803370739	0.877202194880256	1	1	1	1	2.61547220620693e-248	1.31419198351777e-69	5.26508986712944e-97	0	1
T1422	1	155115747	155115808	*	0	1	1	0.00181548344639771	0.0016578020543153	0.00137614095670441	0.00248367427476253	0	0	0	0	0	0	0	0	0
T1423	1	155140689	155145951	*	1	1	1	0.275008005650094	0.215523225475668	0.251354826988876	0.405724451865836	1	1	1	1	5.46985322441082e-54	4.21524338875627e-20	1.26807185490411e-27	6.6269225475366e-148	1
T1424	1	155158300	155198288	*	1	1	1	0.907732761340963	0.668760425360304	0.782298438953675	1.07681114642781	1	1	1	1	0	3.20547971224673e-96	9.26229635473067e-145	0	1
T1425	1	155201006	155215288	*	1	1	1	0.410912426973202	0.212491145542075	0.273786865960753	0.477331738136392	1	1	1	1	3.93644570177585e-85	1.87207050611456e-14	3.44611230005788e-24	4.30936605167275e-174	1
T1426	1	155215889	155244688	*	1	1	1	0.728981838809056	0.889106556005527	0.844564475808142	0.997482215775716	1	1	1	1	1.25507413184269e-225	1.40565572887138e-169	5.33854093314182e-168	0	1
T1427	1	155247089	155271888	*	1	1	1	0.255254335841895	0.326958722030545	0.270657328164178	0.477889945177271	1	1	1	1	7.47613468700996e-35	7.00955868275249e-28	6.9669080822631e-22	2.00324201822963e-169	1
T1428	1	155277489	155542688	*	1	1	1	0.327507828407232	1.00321602437843	1.05361508994301	0.770212738027534	1	1	1	1	1.29094405845389e-104	0	0	0	1
T1429	1	155556289	155561288	*	1	0	1	0.0202777939984701	0.0117892248818766	0.0116062383216858	0.00382583186514661	1	0	0	0	0.101771723803071	0.466806763176778	0.43689265226638	0.544814370948483	1
T1430	1	155572215	155572694	*	0	1	0	0.00602391900269699	-0.00155094502955695	0.0109543938513455	0.00641764502374893	0	0	1	1	0.227567471881578	0.986394193628192	0.13772794943442	0.0981219043965214	1
T1431	1	155579089	155830888	*	1	1	1	0.495923763930327	0.974613915426044	1.03133603941899	0.957903503959944	1	1	1	1	5.46269254397957e-206	0	0	0	1
T1432	1	155865089	155881888	*	1	1	1	0.308126586280962	0.459619402647672	0.595096455306788	0.727373815700854	1	1	1	1	9.4191532161757e-45	6.27229393418173e-48	1.66906845947281e-85	0	1
T1433	1	155882089	155905088	*	1	1	1	0.597493159018545	0.884998516127228	1.07391186801982	0.869874226442463	1	1	1	1	2.74146023160708e-152	7.17971021008079e-170	1.05642314970377e-280	0	1
T1434	1	155911480	155912625	*	0	1	1	0.0441595624594039	0.137398129003338	0.0785229692977674	0.217090718657772	1	1	1	1	8.46571566491043e-10	1.32355325682126e-22	1.55330116136002e-12	6.5769753514546e-84	1
T1435	1	155915889	155954210	*	1	1	1	0.507458721943375	0.958652257085441	0.871099503390958	0.778284326233312	1	1	1	1	2.08050973094515e-110	3.22359565090726e-199	1.78197651006e-180	0	1
T1436	1	155976088	155991287	*	1	1	1	0.468535750050777	0.674064508337224	0.763805776645963	0.799887631742238	1	1	1	1	6.56504907963448e-102	1.64493075753594e-102	5.12070937102954e-141	0	1
T1437	1	156002194	156003133	*	0	1	1	0.00701242266391105	0.0180642299400979	0.0170997962287718	0.0815313030034457	0	1	1	1	0.283112394236086	0.0923167097393142	0.0877295880046224	4.76404423088558e-22	1
T1438	1	156003288	156029487	*	1	1	1	0.448565301530861	0.440057485628237	0.496433640297491	0.623897464596147	1	1	1	1	9.95539155392816e-90	2.23431972453878e-44	5.84999253028111e-61	2.10364464459471e-278	1
T1439	1	156038003	156040156	*	0	1	1	0.0136087048572302	0.00838682676521088	0.0044895521142827	0.0189144366776516	1	0	0	1	0.0673373826036046	0.414937273462539	0.572441456388374	0.0018938717276427	1
T1440	1	156041804	156053625	*	1	1	1	0.0419459064050403	0.0345832684171585	0.00221745826657663	0.0235181032802832	1	1	0	1	0.0102677264962049	0.147694130330884	0.716471640566325	0.051341179028737	1
T1441	1	156054147	156058075	*	0	1	1	0.0220662856909766	0.0242776163196464	0.00458376804292377	0.031336567501623	1	1	0	1	0.0258494702233051	0.0999346817718522	0.610391979144256	0.000105413037955721	1
T1442	1	156058133	156059380	*	0	1	1	0.00499233207984367	0.00188174371381	0.0101319715134616	0.00531332489545246	0	0	0	0	0.426539380387509	0.733500445340812	0.291838461848527	0.279944190370453	1
T1443	1	156059652	156064242	*	1	1	1	0.0194642289657577	0.0454813647880901	0.021657888500569	0.0128590853901028	1	1	1	1	0.0826621520475289	0.00967705759970906	0.165066313888565	0.117920496911876	1
T1444	1	156076783	156077105	*	0	1	1	0.00895842135422817	0.00337432600229503	0.00851124813999963	0.0113464042537937	1	0	0	1	0.0703595883457777	0.598989626658452	0.207327697555557	0.00554644954038897	1
T1445	1	156078808	156079461	*	0	1	1	0.0028483788416308	0.000136899007905949	-0.00455847896917527	0.00715841943437521	0	0	0	1	0.545703390009199	0.853191370453873	1	0.0971693060366983	1
T1446	1	156084088	156110287	*	1	1	1	0.382097380801893	0.592629618312548	0.543986188605584	0.450578296406587	1	1	1	1	3.77233570776776e-66	4.3055771071193e-77	5.69551842738375e-72	7.01892765370195e-147	1
T1447	1	156130741	156147535	*	0	1	1	0.0656742714547357	0.0243302098433092	0.0308136782926407	0.00515996974940606	1	0	1	0	0.000270788833965554	0.325462975233622	0.196220635767827	0.545519843571586	1
T1448	1	156161288	156213123	*	1	1	1	0.610281191453165	0.774930920852653	0.750832284637018	0.906758456089168	1	1	1	1	2.75634670046754e-161	2.25269191714535e-132	1.7116988142771e-137	0	1
T1449	1	156213207	156265887	*	1	1	1	0.569910629487023	0.949026525653542	0.919737402380322	0.972430313848202	1	1	1	1	6.61004710121914e-139	1.55147612245482e-197	1.74469121464723e-204	0	1
T1450	1	156273288	156316786	*	1	1	1	0.430375825728368	0.866445206167913	1.01210088273667	0.863434660105461	1	1	1	1	2.11867854423611e-81	3.08726956376688e-173	4.85472521395987e-269	0	1
T1451	1	156374042	156399215	*	0	1	1	0.0787943759803558	0.0673246905304958	0.0454311554478106	0.0226317599243503	1	1	1	1	3.87491773943759e-05	0.0170906069647858	0.0810102750204928	0.100620846543639	1
T1452	1	156433522	156471687	*	1	1	1	0.288766833920836	0.459393370957977	0.376767118596922	0.319120427168572	1	1	1	1	7.28122519597918e-40	5.65930487971684e-48	1.61604896790853e-36	8.8459662342324e-77	1
T1453	1	156474488	156475687	*	1	0	0	0.0536215526990194	0.00355332680800349	0.00798838265349424	0.0468070607532909	1	0	0	1	1.60566364020249e-08	0.654370348861732	0.412090878346284	5.98598140766212e-10	1
T1454	1	156494288	156542487	*	1	1	1	0.178648861382911	0.386510649651003	0.333338347410697	0.343422937214282	1	1	1	1	1.37778079625065e-15	2.84164058649714e-33	7.95532721436156e-28	1.55050485387325e-85	1
T1455	1	156560488	156571887	*	1	1	1	0.63681219039733	0.533298545469625	0.576108160794958	0.82646583532852	1	1	1	1	4.78784575181759e-184	6.78180522156433e-71	3.04965093357672e-88	0	1
T1456	1	156584534	156591752	*	0	1	1	0.0576217379636167	-0.0369865743568584	0.0882170364388613	0.023872810542301	1	0	1	1	0.000613934594156692	1	0.000203100448186987	0.0522123073536208	1
T1457	1	156592826	156593210	*	0	1	1	0.0047091099019007	0.00829300793560519	0.00332445300457772	0.00156141909794377	0	0	0	0	0.269373043701922	0.21833310361133	0	0	1
T1458	1	156593688	156595887	*	1	1	1	0.0468210145760543	0.0196663498834822	0.00878939926934697	0.0478141716746202	1	1	0	1	1.08320175644675e-07	0.0761714991309533	0.350244862313522	6.20936300722575e-11	1
T1459	1	156601847	156602437	*	0	1	0	0.00911809030048205	-0.00150771741593341	0.00905607948609557	0.0288175061738329	1	0	0	1	0.114071079266615	0.954309841228996	0.251162676530394	4.767419347346e-07	1
T1460	1	156607575	156632287	*	1	1	1	0.851044388776031	1.06045857144389	0.964241918085449	1.21408272040998	1	1	1	1	3.73083966273491e-307	1.42387340111283e-241	4.48702460559745e-219	0	1
T1461	1	156638555	156647189	*	0	1	1	0.0735472048148105	0.0449243006421009	0.0584813638023795	0.070807206282731	1	1	1	1	9.13104726941453e-08	0.0208212602934205	0.0016434062772758	1.08966695020325e-10	1
T1462	1	156662288	156664487	*	1	0	0	0.0968103521423568	0.0288978415502062	0.0474341220845355	0.101659633175745	1	1	1	1	1.2606557706133e-14	0.0643489068384585	0.00191879018054084	2.10759977016997e-22	1
T1463	1	156669398	156675608	*	0	1	1	0.0779306194378252	0.0994266907923808	0.0593992467675297	0.165650211945451	1	1	1	1	6.0338496379598e-09	4.53294620092957e-07	0.0008830520697055	7.48600769943232e-40	1
T1464	1	156681088	156724505	*	1	1	1	0.854660082609203	0.963934405340127	1.05105862681752	1.15031111396857	1	1	1	1	0	3.21201830980673e-208	2.01343225995414e-277	0	1
T1465	1	156724652	156726578	*	0	1	1	0.077879087016027	0.0363686216619144	0.0815027698225623	0.106489228569678	1	1	1	1	1.27010974825457e-09	0.0362444251142158	3.28133217859778e-06	6.41186380676169e-22	1
T1466	1	156735088	156772687	*	1	1	1	0.35550021442951	0.626807970020906	0.715692650587471	0.620058295874631	1	1	1	1	2.6053306951862e-55	7.28476378044116e-87	1.41050540425452e-126	1.3063581506495e-293	1
T1467	1	156774888	156786654	*	1	1	1	0.230132206169767	0.265844125491938	0.199227147062944	0.353309794147371	1	1	1	1	2.47388550309408e-38	6.34682109058256e-26	1.04464070705405e-17	4.15878881303074e-114	1
T1468	1	156830088	156857074	*	1	1	1	0.22645243555744	0.193144669896616	0.164018588264942	0.210536820786854	1	1	1	1	5.39702385803991e-27	1.15773380837234e-10	6.91250814569796e-09	2.72751791529448e-37	1
T1469	1	156857155	156859297	*	0	1	0	0.0104730364484972	0.00193234710561215	0.00127550492707853	0.0188134885959166	1	0	0	1	0.165782795323658	0.733500445340812	0.743624002917551	0.00289350249774488	1
T1470	1	156877341	156887087	*	1	1	1	0.190028227389341	0.143999172102929	0.169045680595171	0.240625495678098	1	1	1	1	4.83379237024687e-26	7.07002146731475e-09	1.97966210113233e-12	7.1945607410061e-58	1
T1471	1	156893885	156897448	*	0	1	1	0.0352642610958367	0.0243741961321661	0.0356105296193518	0.0554541723183052	1	1	1	1	0.000179202524229484	0.065460850519861	0.00575233558204245	2.53231378297984e-11	0
T1472	1	156897829	156898301	*	0	1	1	0.00451508298924411	-0.00296655766170229	-0.00386883911786732	0.0116845861143328	0	0	0	1	0.476631121936272	0.955299874162961	0.974350509091812	0.0433694741615724	0
T1473	1	156901890	156902881	*	0	1	1	0.0125361834182265	0.0310405618736253	0.0233786356471307	0.0392383966383803	1	1	1	1	0.0164274252950885	0.000422669172674782	0.00302187981234694	1.88006478238128e-11	1
T1474	1	156903688	157016287	*	1	1	1	0.190757456677552	0.412808642272495	0.44658798546395	0.225253259790924	1	1	1	1	3.42739466155762e-19	3.57724787637975e-46	5.22473671305472e-61	2.63372789587709e-44	1
T1475	1	157029024	157030554	*	0	1	1	0.00669756136273429	-0.00292017944488152	-0.0111469445756751	-0.00212843062086549	0	0	0	0	0.351749674848399	0.943039022686404	1	0.985114966643726	0
T1476	1	157043049	157044602	*	0	1	1	0.00118875818594535	0.00514698250687768	-0.00361533697642008	0.00121756305491477	0	0	0	0	0.723416060525757	0.571188449325344	0.971834553846354	0.676938121952377	0
T1477	1	157089088	157109287	*	1	1	1	0.234409521154897	0.282422346426951	0.329904490481	0.380826663746899	1	1	1	1	4.86186011082123e-27	1.73511471698668e-19	2.12802950361049e-28	1.93000602906825e-106	1
T1478	1	157245383	157254926	*	1	1	1	0.187644475145077	0.00128170801747147	0.171066251197301	0.0386115214567937	1	0	1	1	3.79522855690348e-22	0.745318988405039	6.97306003533276e-11	0.00509000997915355	1
T1479	1	157255976	157256680	*	0	1	1	0.0145706077582625	0.0132073195055668	0.00742029453876373	0.0202818695376817	1	1	0	1	0.00414573865167992	0.0631972183200995	0.230670303950115	8.32238516218955e-06	1
T1480	1	157256763	157258294	*	0	1	1	0.012581524574997	0.0148412066490542	0.00122178685117249	0.00862727138685756	1	1	0	1	0.0659533542020982	0.147549982988722	0.750244107023361	0.0875426864059237	1
T1481	1	157644111	157670647	*	0	1	1	-0.0516677634935981	-0.0581297933908418	-0.0466589350245272	-0.0707580843946568	0	0	0	0	1	1	1	1	0
T1482	1	157678876	157680341	*	0	1	1	-0.00013004224152898	-0.00467468262215507	0.0050165469956634	-0.00117329269957472	0	0	0	0	0.825977364005459	1	0.530581419742392	0.939599638167508	0
T1483	1	157680866	157681135	*	0	1	0	-0.000280484374045496	-0.0048555113598846	-0.00679455367034308	-0.00180008025554313	0	0	0	0	0.890537076745941	0	0	0	0
T1484	1	157764193	157789895	*	0	1	1	-0.0351656375885834	-0.0286536201940307	-0.0579427837241501	-0.0655976359505188	0	0	0	0	1	1	1	1	0
T1485	1	157800704	157868046	*	0	1	1	-0.116487041205795	-0.171979669337642	-0.169423975403155	-0.176676247095587	0	0	0	0	1	1	1	1	0
T1486	1	157894855	157918861	*	0	1	1	-0.0558788943905882	-0.107633775614694	-0.141916762230311	-0.0798149677945345	0	0	0	0	1	1	1	1	0
T1487	1	157963063	158070052	*	0	1	1	0.0602455238280457	0.0755971922303556	-0.0622344653747788	-0.076722812028755	1	1	0	0	0.00930301668950992	0.0243315511844037	1	1	0
T1488	1	158101834	158110429	*	0	1	1	-0.00489175636137662	0.00421677001436704	-0.0104509065083555	-0.0181929102928253	0	0	0	0	0.932462577585999	0.678744805329132	0.999598230033455	1	0
T1489	1	158145640	158147545	*	0	1	1	0.00286011324755831	0.00203237835700152	-0.00428357272281326	-0.00959590333093831	0	0	0	0	0.618686854858109	0.733500445340812	0.958090155390245	1	0
T1490	1	158165423	158165921	*	0	1	1	0.00404872749964078	-0.00161621652548525	-0.00189875608921545	-0.000887712587761756	0	0	0	0	0	0	0	0	0
T1491	1	158423988	158425063	*	0	1	1	-0.00255788335073262	0.00505770784592891	-0.00182329333258579	0.000614069908976652	0	0	0	0	1	0.514260164782728	0.958090155390245	0.751956227581362	0
T1492	1	158493462	158495628	*	0	1	1	0.00421485024005076	-0.0093477282166449	0.00292389070433654	-0.00791922597929853	0	0	0	0	0.525061909309471	1	0.667572424740052	1	0
T1493	1	158580454	158656488	*	1	1	1	0.069084690848897	0.348631862370735	0.476344833935164	0.384324197219597	1	1	1	1	0.00215405137656607	3.49775194722833e-31	8.51834530325479e-66	6.05632041429194e-127	1
T1494	1	158693903	158694857	*	0	1	1	-0.0064365606190304	0.000309246722401037	-0.0109022639326282	-0.0103097933885384	0	0	0	0	1	0.814192748031877	1	1	0
T1495	1	158735466	158736492	*	0	1	1	0.00512577781831784	-0.0032021279453688	6.27883961072185e-05	-0.000149032926580515	0	0	0	0	0.29411688728151	0	0.856275134717068	0.885028995485589	0
T1496	1	158801107	158819296	*	0	1	1	-0.0951192881569531	-0.184061423896253	-0.140714694093978	-0.104322024976038	0	0	0	0	1	1	1	1	0
T1497	1	158900586	158946844	*	0	1	1	-0.0958190659625125	-0.112878870407533	-0.104598671918208	-0.163577022229872	0	0	0	0	1	1	1	1	0
T1498	1	158979682	159024945	*	0	1	1	0.0113608329194951	-0.070311509267996	0.029206239884488	-0.00226648661734734	0	0	0	0	0.509675309303948	1	0.308546416466771	0.792780655738327	0
T1499	1	159032274	159116886	*	0	1	1	-0.0741923387211939	-0.109035850822215	-0.124084467692264	-0.12659918262467	0	0	0	0	1	1	1	1	1
T1500	1	159173097	159176290	*	0	1	1	0.0131564608579188	0.00686154024635202	-0.00453367180169064	0.00335706573243868	1	0	0	0	0.132660139704412	0.534587719953659	0.95860342674839	0.504416067089078	0
T1501	1	159259504	159278014	*	0	1	1	-0.00355776908304485	-0.0529493878435732	-0.0291426424495665	-0.0587881242165622	0	0	0	0	0.834198695891706	1	1	1	0
T1502	1	159315956	159438858	*	0	1	1	-0.233049542579664	-0.296730604916677	-0.287702533217048	-0.267534216706087	0	0	0	0	1	1	1	1	0
T1503	1	159750750	159752333	*	0	1	1	0.0321353348491852	0.0132223297598073	0.010943354213246	0.0254747303486584	1	1	0	1	2.84325492062934e-05	0.178701220594281	0.223319232741137	1.81643712700154e-05	1
T1504	1	159770302	159786041	*	0	1	1	0.0144855071082968	0.0119531917704947	-0.0351299729663701	-0.0177415583739254	0	0	0	0	0.308072109422662	0.519265199035785	1	1	0
T1505	1	159827690	159869953	*	0	1	1	0.0463832564749983	0.0741202067846371	-0.045004496141035	0.0197722259440484	1	1	0	1	0.0334233686544166	0.0209827705314817	1	0.197023747489873	1
T1506	1	159879884	159880159	*	0	1	1	0.00272196113188395	0.00826694643745199	0.004123739733966	0.0098838247022954	0	0	0	1	0	0	0	0.000634821483539455	1
T1507	1	159884086	159896897	*	1	1	1	0.438870700458339	0.539231981850785	0.559233221988987	0.617284916181525	1	1	1	1	3.61860128121008e-99	7.83797873999006e-75	2.09633949340626e-86	6.9856583374174e-283	1
T1508	1	159921282	159923974	*	0	1	1	0.000718987517817932	-0.00783826063782186	-7.15481116131188e-05	0.000343005691439494	0	0	0	0	0.757371912106974	1	0.810466298148338	0.764202082502671	0
T1509	1	159931008	159948851	*	0	1	1	-0.0040635788037461	-0.0284146246192863	-0.0199052401792083	-0.0506420214334518	0	0	0	0	0.854325830021779	1	1	1	0
T1510	1	159991565	159993001	*	0	1	1	0.0220979360918603	0.00364074944290521	0.0117122429341665	0.0271263010110248	1	0	0	1	0.0145551102206118	0.663311179426679	0.310903533665989	0.000208062988545098	1
T1511	1	159994743	160002964	*	1	1	1	0.122378980994229	0.00687187169754567	0.0994800482410366	0.193266159696407	1	0	1	1	1.77420358240486e-10	0.648564869470341	0.000151660513809344	8.1427044496704e-35	1
T1512	1	160004340	160005669	*	0	1	0	0.00782712999905764	-0.0107441851144764	-0.0108775813205564	-0.00400934554103381	0	0	0	0	0.357498535228199	1	1	1	1
T1513	1	160006886	160007127	*	0	1	0	0.000669434861928807	0.00332868596335833	-0.00026241474198722	0.0041000437830302	0	0	0	0	0	0	0	0	1
T1514	1	160007257	160040038	*	0	1	1	0.0678364362316495	0.00350215357670668	0.0422981360278021	0.0438086422706268	1	0	1	1	0.00170892201190999	0.72250353324867	0.143661274897717	0.00735455709813068	1
T1515	1	160061130	160068733	*	1	1	1	0.0225319791216089	0.0488818972773371	0.00461435866307446	0.0148084123170285	1	1	0	1	0.0314772242772079	0.00280017349736087	0.61829124886805	0.0561568744088997	1
T1516	1	160085549	160113381	*	0	1	1	0.029057138805359	0.0409115139175368	-0.0113960580637754	-0.0345847855443494	1	1	0	0	0.11371156334267	0.136060718470818	0.939827649522681	1	0
T1517	1	160175085	160233284	*	1	1	1	0.452358356995724	0.851333773925127	0.934781024018439	0.79543538328725	1	1	1	1	6.87370592957878e-92	8.62389227481431e-173	1.19074473286813e-235	0	1
T1518	1	160236130	160237015	*	0	1	1	0.0100104865846772	0.0115885720668569	0.0171519368318081	0.0256494777034869	1	1	1	1	0.0859039444359508	0.183755750020807	0.044875889413917	3.76221959440378e-06	1
T1519	1	160244729	160256138	*	1	1	1	0.252694435278478	0.253334207871105	0.346873263769509	0.526878037688468	1	1	1	1	1.08305851218015e-37	7.94417793592474e-20	7.31649071768783e-37	2.26653313393761e-209	1
T1520	1	160257685	160331484	*	1	1	1	0.278533785530307	0.784300779951846	0.898915095242162	0.668260853279413	1	1	1	1	5.72587964632672e-38	1.2529341716295e-165	1.45350219161093e-250	0	1
T1521	1	160335619	160335895	*	0	1	0	0.00675310098592913	0.00663972730135682	0.0117773116634694	0.0163016404572911	1	0	1	1	0.0990771390347548	0	0.0519569643737762	5.67216409549394e-05	1
T1522	1	160369685	160398484	*	1	1	1	0.098056050677644	0.108368785686182	0.0710867474982049	0.0445889755421415	1	1	1	1	4.76709409905954e-07	0.000148594196697725	0.00791232499355255	0.00233754928195572	1
T1523	1	160454820	160493052	*	0	1	1	-0.0211311625809852	-0.152672511515464	-0.0257162205695728	-0.0479942465386771	0	0	0	0	1	1	1	1	1
T1524	1	160504885	160509884	*	1	0	1	0.0614220037873783	-0.0370708261841937	0.0574101840180484	0.0736325591374989	1	0	1	1	0.000522353851866059	1	0.0193087963165731	1.18959557765132e-07	1
T1525	1	160510885	160549306	*	0	1	1	0.0619872680025206	-0.0619435649570304	0.049932505074902	-0.0130726333344964	1	0	1	0	0.00784044260991173	1	0.104923608874338	1	1
T1526	1	160577890	160617085	*	0	1	1	0.0551962107179521	-0.0983940528007232	-0.00807792601780527	-0.110981213208577	1	0	0	0	0.0177229056891642	1	0.856275134717068	1	1
T1527	1	160640568	160681641	*	0	1	1	0.00231435691250934	-0.0719713379023279	-0.0666883939996294	-0.0844917313039638	0	0	0	0	0.699447745368594	1	1	1	1
T1528	1	160846329	160854960	*	0	1	1	0.0185968919762373	-0.0152405827969084	-0.0224795334388376	0.00843458692348137	1	0	0	0	0.172649969245595	1	1	0.351243414452596	0
T1529	1	160864770	160865866	*	0	1	1	0.00733084764883783	0.00669364976186159	0.00634538666223157	0.00225572877991636	1	0	0	0	0.192152019405023	0.41475750001908	0.396776470237168	0.515537620204073	0
T1530	1	160902255	160924589	*	0	1	1	0.19461748710836	0.0197189899790072	0.176659629069138	-0.0386443630499295	1	0	1	0	2.16498379918592e-20	0.446151841445504	6.59877720328509e-10	1	0
T1531	1	160956603	160957550	*	0	1	1	0.00368595062237661	-0.00142194219087214	0.00663106961244419	0.00781794748739425	0	0	0	1	0.508934763848725	0.913968326510987	0.432290274125576	0.116471155710999	1
T1532	1	160960409	160961350	*	0	1	1	0.0108088801411098	0.0132244517268277	0.0173776748285491	0.0277836747470653	1	1	1	1	0.108461238006334	0.192266085761163	0.0753985313352784	7.11384347057787e-06	1
T1533	1	160962395	160962837	*	0	1	1	0.00554032823648355	0.00669364976186159	0.0198385716023811	0.0264427894246585	0	0	1	1	0.305595420509362	0.41475750001908	0.0229645241437282	2.25649307342501e-06	1
T1534	1	160965001	160995070	*	1	1	1	0.399368762735659	0.270189681784745	0.416386294866677	0.354208376042948	1	1	1	1	3.80455944510009e-69	6.7273584874064e-17	3.36881955271284e-42	1.03469452240793e-90	1
T1535	1	160995743	160996052	*	0	1	1	0.0029053624056341	0.00665056875161125	-0.00353288906187264	0.00403093000940455	0	0	0	0	0.467866916488204	0.314442032883446	0	0.207013804425135	1
T1536	1	160996836	160997169	*	0	1	1	0.000622640208735777	9.80432370826057e-05	0.00279488825284694	-0.000974084483892805	0	0	0	0	0.784860945963748	0.869523252602566	0.62377430842582	1	1
T1537	1	160997852	160998211	*	0	1	1	-0.000712157813129039	0.00335915288406648	0.000586174609763447	0.00320869818713933	0	0	0	0	0	0	0	0.299535349531962	1
T1538	1	160998285	160999174	*	0	1	1	0.0112438145040756	0.00992678290919025	0.00495858597723492	0.0106172221215488	1	1	0	1	0.0122268221263706	0.11408802124346	0	0.00300006247314696	1
T1539	1	161006085	161039760	*	1	1	1	0.475729222543278	0.269787319417701	0.389134995271511	0.57864409800727	1	1	1	1	8.88807388285132e-99	1.07405519895937e-17	4.430084505079e-38	1.27787127552026e-239	1
T1540	1	161040785	161059389	*	0	1	1	0.0684669013518883	0.0554845965997248	0.0279308362048047	0.00760154286331085	1	1	0	0	0.00010957306886157	0.0333061567048817	0.226173294871189	0.448376962902644	0
T1541	1	161068085	161107684	*	1	1	1	0.527025410362974	0.634295397595996	0.733758833942288	0.783108948853497	1	1	1	1	7.68212148991781e-120	7.19899705374453e-88	5.27403406167893e-131	0	1
T1542	1	161110810	161148284	*	1	1	1	0.947400555240972	0.64943932249733	0.815440496215293	1.03202857677891	1	1	1	1	0	3.49841458112664e-91	8.19267078044078e-160	0	1
T1543	1	161149558	161149875	*	0	1	0	-0.000516723129989104	-0.00152930270238209	0.00116734478356032	-0.00182779281995246	0	0	0	0	0.899951622665736	0.969918347843862	0.760671524497972	1	0
T1544	1	161160685	161185684	*	1	1	1	0.378276911244374	0.328287423621396	0.366819100480816	0.457622743508758	1	1	1	1	1.44695454269765e-66	1.78572203724943e-26	1.72727459375798e-35	6.82599986261982e-153	1
T1545	1	161188048	161188935	*	0	1	1	0.00945000629360197	0.0115670506104342	0.0158501914324735	0.0114320280264292	1	1	1	1	0.0291183531822117	0.0712673202239132	0.0134878073441924	0.00173143300638988	0
T1546	1	161192082	161193403	*	0	1	1	0.0113954892771691	0.0229566618603502	0.0123089817173019	0.00560007017198973	1	1	1	1	0.035549095678585	0.00817704497652761	0.100253154327766	0.140479348101851	0
T1547	1	161195685	161201084	*	1	1	1	0.0956814396112999	0.020757807027434	0.050769081578113	0.109467087837966	1	0	1	1	5.82760474656714e-10	0.305478545528907	0.0128842278024658	3.70635736124879e-18	1
T1548	1	161228517	161255240	*	0	1	1	0.0191794098988752	0.017232124810557	-0.00662067301904083	-0.000720288513138415	0	0	0	0	0.310638573599704	0.489722439828595	0.855708108579152	0.759308559650317	1
T1549	1	161270285	161277284	*	1	1	1	0.118953385820967	0.050931713504254	0.106405958437629	0.152811299330488	1	1	1	1	1.33186763210433e-11	0.0407963213845113	9.18804286866056e-06	2.30176584066849e-26	1
T1550	1	161283285	161340084	*	1	1	1	0.312535906233503	0.550683381514134	0.689622807773029	0.576819884454519	1	1	1	1	1.38792654795085e-44	3.4169933037085e-71	6.26835144141736e-127	1.00464947674928e-272	1
T1551	1	161344552	161345130	*	0	1	1	0.0162345317493742	0.0213208566858552	0.0251940236145196	0.0513790453646	1	1	1	1	0.00915036048560249	0.0225029397302617	0.00533930098411352	4.66479279272711e-14	1
T1552	1	161356247	161356676	*	0	1	0	-0.00441302052785321	-0.0127887348706895	0.000185855777448235	-0.00452984356053054	0	0	0	0	1	1	0.800456756112824	1	0
T1553	1	161359085	161361015	*	1	1	0	0.134659322768119	0.000873182406344454	0.0544623618702906	0.149369447098889	1	0	1	1	9.96741143159354e-21	0.766866224964987	0.00163830905881244	5.25248682792408e-35	1
T1554	1	161362028	161363590	*	0	1	0	0.00533590315110366	0.0228108640548642	0.0111898864947543	0.0083155739774562	0	1	0	1	0.450155942672597	0.0727659514694832	0.307701137712266	0.162129247964943	1
T1555	1	161367885	161392587	*	1	1	1	0.412927567636508	0.0605226427459411	0.228686809254179	0.340039536978858	1	1	1	1	4.85083696481533e-74	0.0645801325298489	5.97307071574783e-14	7.16379595384933e-84	1
T1556	1	161394315	161394931	*	0	1	0	0.00701242266391105	0.00186478770159408	0.0063651002864026	-0.00117329269957472	0	0	0	0	0.283112394236086	0.733500445340812	0.456245089402846	0.939599638167508	1
T1557	1	161395001	161395488	*	0	1	0	-0.00145676064930157	-0.0047260084399736	-0.00805314033269521	-0.00276023331706948	0	0	0	0	0.936983938293878	1	1	1	1
T1558	1	161396485	161398284	*	1	0	0	0.0405256196390995	-0.0233410730752903	0.0175544100229962	0.0348518816700174	1	0	0	1	0.00321420910986626	1	0.313567367844355	0.000982138015809569	1
T1559	1	161401921	161440495	*	1	1	0	0.0421093786477391	0.00302443787046682	0.0392654113208796	0.0541674241329611	1	0	1	1	0.0047780570534092	0.722794461333908	0.0572931265615048	4.71278773834557e-06	1
T1560	1	161442589	161443923	*	0	1	0	0.0118440679642429	0.0035238821236666	0.00852174300582171	0.00850971626751232	1	0	0	1	0.106586784643288	0.650211891670897	0.370977855516595	0.116615999726257	0
T1561	1	161446167	161446461	*	0	1	0	0.00429030818339711	0.00167530254884252	0.00385664892964884	0.00574544519527594	0	0	0	1	0	0	0	0.0406260781999666	0
T1562	1	161474085	161648444	*	1	1	1	0.182403604936	-0.168611051368969	0.0105849048844643	0.0876547200399591	1	0	0	1	8.66325068130617e-22	1	0.542736613395202	3.69446826772159e-09	1
T1563	1	161691353	161698283	*	1	1	1	0.40895183507525	0.0935622851000706	0.219833779261116	0.384365521399181	1	1	1	1	3.41981064072092e-93	7.35322431381e-05	9.39958215644332e-20	3.66724741486153e-128	1
T1564	1	161698316	161699518	*	0	1	0	0.0393626548266529	0.00532073616151991	0.0218984674865608	0.0533461055584567	1	0	1	1	0.000148434049582574	0.610241789982762	0.106009745119223	1.19138180901751e-09	1
T1565	1	161700116	161701018	*	0	1	0	0.011747388076753	-0.00452230738232607	0.00745760937601252	0.00594247807089224	1	0	0	0	0.140290588924436	0.99196784775935	0.449095879741417	0.281840598548594	0
T1566	1	161718210	161731483	*	1	1	1	0.216963573203594	0.192243182638079	0.310419973147464	0.359843919035243	1	1	1	1	4.09181669673999e-24	3.57525923855923e-10	6.54163077698726e-26	1.14744500614051e-96	1
T1567	1	161731670	161734079	*	0	1	1	0.0331225247461398	0.024159611739651	0.0150227209170342	0.0553512740962975	1	1	0	1	0.00338021289759057	0.138820025088304	0.294962506181609	7.1038903829337e-09	1
T1568	1	161735084	161937683	*	1	1	1	-0.102735837511585	0.336055104149209	0.452818211900021	0.20150798098543	0	1	1	1	1	3.53195189179685e-54	6.23190629775114e-115	5.65964471146925e-61	1
T1569	1	161952982	161993644	*	0	1	1	0.0693427460341534	0.0410671323839665	0.0218246418791928	0.0118754275468172	1	1	0	0	0.00081566544424701	0.169480680084963	0.380364772914129	0.361680704269206	0
T1570	1	162332773	162356861	*	1	1	1	0.546649047600574	0.251448923051443	0.448637666117373	0.46629216156561	1	1	1	1	2.66089893445902e-129	7.64712719034554e-16	4.23269486071544e-50	7.05514349576263e-157	0
T1571	1	162364084	162382083	*	1	1	1	0.0695612270435545	-0.0687878764663995	0.0153890266485781	0.00937990674099449	1	0	0	0	0.00202913975345935	1	0.504341192292507	0.457781568473369	0
T1572	1	162404677	162405529	*	0	1	1	-0.00559186055530841	-0.0253193068321002	0.000871408199540352	-0.0121499644773959	0	0	0	0	1	1	0.756561231506076	1	0
T1573	1	162415339	162415676	*	0	1	1	0.00356708184605993	-0.00157264462386195	-0.00241722083542348	0.00235296548370573	0	0	0	0	0.416927173589125	0	0	0.452262391575464	0
T1574	1	162466884	162505483	*	1	1	1	0.212477274640856	0.537151725095209	0.678129745886954	0.538425724804689	1	1	1	1	1.98970348926959e-21	2.1230421145595e-69	3.27019797357657e-126	1.40970095859049e-241	1
T1575	1	162530017	162588683	*	1	1	1	0.16557732789665	0.465249671166859	0.599557877893766	0.47778666732112	1	1	1	1	1.26815609458289e-14	1.44743621483616e-58	5.90308114518237e-112	5.38823739199754e-213	1
T1576	1	162724956	162742225	*	0	1	1	-0.0414516228747846	-0.0613174673631907	-0.0578372194866931	-0.0533558683208404	0	0	0	0	1	1	1	1	0
T1577	1	162759884	162783421	*	1	1	1	0.0825379671277873	0.0483810269142989	0.117392536937783	0.0835455048991618	1	1	1	1	0.000130214627334707	0.122181992363556	7.50277789298611e-05	4.88005116566866e-07	1
T1578	1	163117264	163327482	*	1	1	1	-0.0128272029859	0.0566286360152367	0.169208979241343	0.215907459727004	0	1	1	1	0.994924277934371	0.0233474486732381	2.99694934546709e-14	5.17333819854677e-63	1
T1579	1	164326004	164326601	*	0	1	1	0.0022416423861699	0.0148410944791518	-0.00189875608921545	0.00324227708878484	0	1	0	0	0	0.026649670173946	0	0	0
T1580	1	164528872	164821068	*	0	1	1	-0.0818724827706401	-0.257365726777962	-0.213449690038552	-0.273511393875726	0	0	0	0	1	1	1	1	1
T1581	1	165446078	165551392	*	0	1	1	-0.0320624953770394	-0.0925124966772987	-0.115880409452239	-0.141729284201668	0	0	0	0	1	1	1	1	0
T1582	1	165567700	165592568	*	0	1	1	-0.0263551820696105	-0.119482952385302	-0.0807127079110045	-0.044391869092949	0	0	0	0	1	1	1	1	1
T1583	1	165599282	165668281	*	1	1	1	0.247115143906677	0.363366828740111	0.443291854951614	0.45692165023395	1	1	1	1	3.00503091186855e-30	9.16643941885779e-34	1.31236422100928e-56	2.73460725840096e-183	1
T1584	1	165675793	165676521	*	0	1	1	-0.00823903595659454	-0.0109772240666086	-0.01323199727304	-0.00465077252501223	0	0	0	0	1	1	1	1	1
T1585	1	165690419	165691286	*	0	1	1	0.000859392100476082	0.0586038975975261	0.0427820426201733	0.0952710206562116	0	1	1	1	0.744798586590395	7.64114176390821e-05	0.0015777039541894	7.27649973813587e-23	1
T1586	1	165692178	165692752	*	0	1	1	-0.00441302052785321	0.0196538960965236	0.0242329636942469	0.0453590170610795	0	1	1	1	1	0.0907702920456528	0.0298083447222972	9.20355657950981e-10	1
T1587	1	165692869	165694211	*	0	1	1	0.0149512249773702	0.0638690517839027	0.0773797606482087	0.106629912256187	1	1	1	1	0.149991989022428	0.000200505190356302	3.59285594136219e-06	4.20646033639676e-23	1
T1588	1	165694482	165744680	*	1	1	1	0.30872249090595	0.401731074535965	0.54732269516784	0.522491421469344	1	1	1	1	1.17546201256618e-46	6.40341426347709e-41	1.46078984049688e-86	4.99032976531577e-243	1
T1589	1	165788590	165789024	*	0	1	1	-0.00102653449207269	-0.0145489765573893	-0.00174884072351625	-0.00858188325587065	0	0	0	0	0.892733715217756	1	0.907547398704853	1	0
T1590	1	165796681	165881880	*	1	1	1	0.1845942737015	0.525743384810499	0.524496220655857	0.269344073583998	1	1	1	1	1.01114694717022e-18	6.37084434191096e-80	1.34810066504138e-89	1.37877190694191e-66	1
T1591	1	165882012	165882305	*	0	1	1	0.00519343276617846	0.024624531127533	0.0161304278217937	0.014728707793428	0	1	1	1	0	0.00038469737862444	0.00607823293426051	6.09266024938072e-05	1
T1592	1	165991452	165992264	*	0	1	1	-0.00687971739619946	-0.00789766910527392	-0.00904889343701658	-0.00450549028172577	0	0	0	0	1	1	1	1	0
T1593	1	166026674	166136206	*	0	1	1	-0.000627311781104801	0.0141544314482831	-0.0531143062491033	-0.0573421678062946	0	0	0	0	0.757371912106974	0.553158851780471	1	1	0
T1594	1	166244866	166246834	*	0	1	1	-0.000516723129989104	0.0115842903741499	-0.00156475507317927	0.00474636183593001	0	1	0	0	0.899951622665736	0.165392666991405	0.958090155390245	0.221678521074085	0
T1595	1	166356964	166421869	*	0	1	1	-0.0818663184766614	-0.11899786464532	-0.0729653648440247	-0.128937173532094	0	0	0	0	1	1	1	1	0
T1596	1	166445009	166460080	*	1	1	1	0.0363599368737406	-0.079494569441693	-0.0153071163371253	-0.013340816642297	1	0	0	0	0.0969377876674722	1	0.954108823725912	1	1
T1597	1	166716616	166717897	*	0	1	1	-0.0100340919167251	0.00678894628617176	0.00127550492707853	-0.00128568729924702	0	0	0	0	1	0.501584805121404	0.743624002917551	0.923404784015619	0
T1598	1	166807881	166846280	*	1	1	1	0.359994526985187	0.501534975976425	0.591906967722394	0.667909027142831	1	1	1	1	3.29640211150992e-57	2.58665884144455e-56	1.17705334959197e-87	0	1
T1599	1	166882443	166944719	*	0	1	1	0.0242858533381669	0.02143683746153	-0.0455067980512412	-0.090700141620802	0	0	0	0	0.266860287454043	0.453351927291735	1	1	0
T1600	1	166958346	166991451	*	0	1	1	-0.0936181812165889	-0.0981547098412225	-0.0730169905436154	-0.0707419846795425	0	0	0	0	1	1	1	1	0
T1601	1	167022073	167059868	*	0	1	1	0.0333434419524976	-0.02697173561238	-0.0748786635432658	-0.0562839539301816	1	0	0	0	0.131214773339747	1	1	1	0
T1602	1	167145311	167164717	*	0	1	1	0.0250887459928446	0.0283106664007917	0.011358176626184	-0.0148854038228325	1	0	0	0	0.196678802252444	0.314442032883446	0.551963284402043	1	1
T1603	1	167187080	167396582	*	1	1	1	-0.0536842865998281	0.219452037690782	0.341638796383747	0.100670633742934	0	1	1	1	1	8.71252527953883e-29	1.53925305935902e-80	3.97405033386386e-19	1
T1604	1	167509880	167523879	*	1	1	1	0.394839426450805	0.278921812195632	0.532826689167813	0.445159356817797	1	1	1	1	1.16177659147346e-67	6.19694470967628e-18	4.22236543407198e-68	7.87589603086183e-143	1
T1605	1	167547406	167548539	*	0	1	0	0.00838422638916803	0.0100472846046261	0.013305521019666	0.0146095778158928	0	0	0	1	0.293554484206178	0.400330520119665	0.251162676530394	0.0272765532658497	1
T1606	1	167549889	167550097	*	0	1	0	0.0015759125474151	0.00497986887917018	0.00522656219038682	0.0041000437830302	0	0	0	0	0	0	0	0	1
T1607	1	167550418	167552039	*	0	1	0	0.00631481548807398	0.00529629615600168	0.00536001318101605	0.0222262247543097	0	0	0	1	0.429511139046469	0.608947432080259	0.574296838022708	0.00290859433717	1
T1608	1	167552119	167676279	*	1	1	1	0.620215503305952	0.792211232399984	0.874441611435664	0.921819253501539	1	1	1	1	3.39745363682889e-274	8.39783326745939e-240	0	0	1
T1609	1	167682880	167686079	*	1	0	1	0.123574932216552	-0.0886791145133671	0.0252536435039399	0.067711696238775	1	0	0	1	2.82879594400202e-11	1	0.275062548577727	1.4055374651466e-06	1
T1610	1	167690680	167765079	*	1	1	1	0.0498736166673967	0.0859470981117934	0.121364055857544	0.0480897092810513	1	1	1	1	0.0194316098179505	0.00392943055487926	9.1806450503365e-06	0.00278536822321563	1
T1611	1	167788680	167790879	*	1	1	1	0.101238146379115	0.0103811849401405	0.0474746802990225	0.0625120439499413	1	0	1	1	6.42143784400723e-11	0.534274572826101	0.0191023500068323	8.96490771361736e-08	1
T1612	1	167832080	168106821	*	1	1	1	0.0659547084419243	0.536877531843244	0.673264964463732	0.456272871789706	1	1	1	1	6.86661567677287e-07	3.08718271476151e-238	0	0	1
T1613	1	168147480	168189885	*	1	1	1	0.18085604650492	0.253802313341658	0.37994409687196	0.4140493015049	1	1	1	1	7.23711281491771e-16	7.47588013223658e-16	1.05360055812556e-38	3.47134922425393e-138	1
T1614	1	168193443	168194593	*	0	1	0	0.0673861790704739	0.00692273103590923	0.0409878666954244	0.083875217950889	1	0	1	1	3.0670967675992e-09	0.552503144503228	0.0046354007864799	7.71351234560118e-18	1
T1615	1	168194668	168235279	*	1	1	1	0.134129068958087	0.381711568064657	0.448621010064163	0.3201572122368	1	1	1	1	4.75673506813314e-09	2.70338069004625e-33	3.92378050979952e-51	3.55863847339948e-77	1
T1616	1	168260398	168283662	*	0	1	1	0.025406162455033	0.0479927837784532	0.053870557157052	0.00193392815693517	0	1	1	0	0.218573550245795	0.12724206554925	0.0681213496560326	0.677155702700738	1
T1617	1	168317280	168318079	*	1	0	0	-0.0239499713106659	-0.0304556132798731	-0.0245888754892779	-0.0172930002546874	0	0	0	0	1	1	1	1	1
T1618	1	168318103	168318595	*	0	1	0	0.0135719395030371	0.0164642575052957	0.0225192584372579	0.0144505726469727	1	1	1	1	0.0251595098539606	0.0687310403459667	0.0112864842364906	0.00295066455839537	1
T1619	1	168418910	168420449	*	0	1	1	-0.00645015642513731	0.00522221817189511	-0.00378155206137132	0.000224321911266665	0	0	0	0	1	0.596126877050678	0.952856848180618	0.76954841430318	0
T1620	1	168511975	168512592	*	0	1	1	0.00404872749964078	0.0016927566752	0.00359022084315869	0.00159311603225758	0	0	0	0	0	0	0	0	0
T1621	1	168539694	168539934	*	0	1	0	-0.000948548791245095	0.00501894242613425	0.00169252245376516	0.00152979589372501	0	0	0	0	0	0.463464118154565	0.717577878458134	0.59113774307026	0
T1622	1	168545711	168551315	*	0	1	1	-0.00384882713151011	-0.0171916324728499	-0.0111409336753608	-0.00804945759188046	0	0	0	0	0.899725265348535	1	1	1	0
T1623	1	168873143	169056243	*	0	1	1	-0.0514133454988697	-0.166408518027065	-0.0766768106300703	-0.193621160023122	0	0	0	0	1	1	1	1	0
T1624	1	169074879	169368078	*	1	1	1	-0.137395291380984	-0.0768033069204096	0.0264380405159679	-0.0417003471711878	0	0	1	0	1	1	0.154314797809324	1	1
T1625	1	169432879	169456846	*	1	1	1	0.110610808053597	0.0782172049039558	0.120070648097926	0.155407576509924	1	1	1	1	1.43634333051351e-06	0.0197476103633368	0.000111574479698483	1.02697486954181e-18	1
T1626	1	169463451	169464219	*	0	1	0	0.0054715593870607	0.00184778729318319	0.00392944888172072	0.00457154604180186	0	0	0	0	0.371529592101824	0.733500445340812	0.587744388301476	0.315948467876694	1
T1627	1	169465188	169465598	*	0	1	0	0.0028483788416308	-0.00150771741593341	-0.00319011383509917	-0.00268049255979641	0	0	0	0	0.545703390009199	0.954309841228996	1	1	1
T1628	1	169631245	169864078	*	1	1	1	0.155535167311584	0.297588287809298	0.409972058228003	0.447682381399386	1	1	1	1	8.71693065301011e-21	1.14894142743878e-40	1.63031409721683e-89	0	1
T1629	1	169890467	170054349	*	1	1	1	-0.228576945264578	-0.158369447088491	-0.0858728093091159	-0.164519747057083	0	0	0	0	1	1	1	1	1
T1630	1	170063478	170064877	*	1	0	0	-0.00693664361131108	-0.0282536868673925	-0.020560467341856	-0.00981369686764249	0	0	0	0	1	1	1	1	0
T1631	1	170115142	170136931	*	0	1	1	-0.0664004657932624	-0.0908453245557483	-0.0901469727677804	-0.0717710293639026	0	0	0	0	1	1	1	1	0
T1632	1	170143544	170210428	*	0	1	1	-0.0919647159995152	-0.0913663827389275	-0.0634182069618034	-0.11085139615366	0	0	0	0	1	1	1	1	0
T1633	1	170240744	170253349	*	0	1	1	-0.0137641941135844	-0.029452257233279	-0.0216142449295348	-0.0321064158665314	0	0	0	0	1	1	1	1	0
T1634	1	170429594	170486847	*	0	1	1	-0.137821970732436	-0.151616886907121	-0.19616681492181	-0.17544167908647	0	0	0	0	1	1	1	1	0
T1635	1	170500078	170524077	*	1	1	1	0.216563479664858	0.110619440444805	0.3021406094783	0.338039799118303	1	1	1	1	1.39011927146724e-21	0.000825968700558274	6.11544932518178e-23	7.909080484425e-83	1
T1636	1	170619078	170620077	*	1	0	1	-0.00395212559975312	-0.009569929345141	0.000702553561768204	-0.00365978453392625	0	0	0	0	1	1	0.777597455518725	1	0
T1637	1	171060018	171086959	*	0	1	1	-0.0688273472340214	-0.119138616778859	-0.0785723035597748	-0.0882495647135267	0	0	0	0	1	1	1	1	0
T1638	1	171168383	171196927	*	0	1	1	-0.0501407985684265	-0.0420469795416299	-0.0804578549670908	-0.0857874107461929	0	0	0	0	1	1	1	1	0
T1639	1	171239061	171239285	*	0	1	1	0.00404872749964078	-0.00161621652548525	-0.000524177358869245	-0.00171655401415539	0	0	0	0	0	0	0	0	0
T1640	1	171239357	171239580	*	0	1	1	-0.00527227898671457	-0.00810807145660612	-0.00592839222991321	-0.00516132117981573	0	0	0	0	1	1	1	0	0
T1641	1	171283347	171320501	*	0	1	1	-0.0414845205851495	-0.0593696632704472	-0.0600329000703093	-0.0182214661336656	0	0	0	0	1	1	1	1	0
T1642	1	171342277	171343276	*	1	0	0	0.0315299138950411	0.00997187524448299	0.0165943847947529	0.0223578503583016	1	0	1	1	2.4545864651507e-05	0.281943344277592	0.0697796608604375	7.38373562859709e-05	0
T1643	1	171453677	171564676	*	1	1	1	0.0658033420594408	0.852079094088182	0.965513604192808	0.523730705822017	1	1	1	1	0.000671883932384892	1.69387780304666e-300	0	0	1
T1644	1	171604557	171621823	*	0	1	1	0.0217085635771562	0.0297332504728406	-0.0170307296448518	-0.0160682829107655	0	0	0	0	0.24787142730463	0.289071240414013	0.9883119227686	1	0
T1645	1	171639657	171640079	*	0	1	1	0.00181548344639771	0.0016578020543153	0.0054952046283405	0.000828841426393625	0	0	0	0	0	0	0	0	0
T1646	1	171652268	171653578	*	0	1	1	0.0135040894482239	0.0164413658422498	0.0417023326631352	0.00915635385153082	1	1	1	1	0.0944762731124567	0.176331302941168	0.000900218478994685	0.12234514131336	0
T1647	1	171669300	171714570	*	1	1	1	0.0988848969499575	0.0817967482652787	0.151594657286526	0.191031715850581	1	1	1	1	1.12983881600736e-05	0.011508050626331	2.91907664027574e-07	9.44617831156806e-30	1
T1648	1	171724943	171725463	*	0	1	1	0.00733084764883783	0.00505770784592891	-0.000458013978359387	-0.000208161913288532	1	0	0	0	0.192152019405023	0.514260164782728	0.872636274161076	0.870600140586537	0
T1649	1	171731214	171731664	*	0	1	1	0.0251586993152571	-0.00637062486381287	0.00689769099555311	0.0199154108994151	1	0	0	1	0.000596600059540132	1	0.408843051461739	0.000412127864559401	0
T1650	1	171749677	171783163	*	1	1	1	0.406259219555275	0.448126113044373	0.583923702977713	0.656622435285596	1	1	1	1	1.9042317620089e-71	5.76554530671282e-44	4.56532680457298e-82	1.13635098543487e-322	1
T1651	1	171810035	171810245	*	0	1	0	0.00200223782285294	-0.00324999149907018	-0.00490903001857682	0.000736367540631507	0	0	0	0	0	0	0	0	1
T1652	1	172344257	172344953	*	0	1	1	0.000295545705456399	0.0035238821236666	0.00314249907559102	0.00770310580134253	0	0	0	1	0.788083667787037	0.650211891670897	0.644509921852498	0.149502392426938	0
T1653	1	172356328	172358362	*	0	1	1	-0.00913715234319624	0.0132596973405749	-0.00844401219822207	-0.00403388902522914	0	0	0	0	1	0.332522832514317	1	1	1
T1654	1	172362274	172413476	*	1	1	1	0.0963489083815074	0.0784879393188716	0.201084573409156	0.193948063760524	1	1	1	1	1.94749250674312e-05	0.0155167165488032	6.94202771924844e-12	1.3744011378883e-30	1
T1655	1	172500677	172581276	*	1	1	1	-0.00350283019109128	0.244471527172398	0.368689161737609	0.161772821719017	0	1	1	1	0.814339128587811	3.08231902828341e-21	1.11575617845755e-54	2.2936136887385e-29	1
T1656	1	172628154	172636014	*	0	1	1	-0.00630832159565984	-0.0290599365851053	0.0259371933319664	-0.01325217209657	0	0	0	0	0.932098257677687	1	0.218415072270949	1	0
T1657	1	172717700	172718642	*	0	1	1	0.00152493038828536	0.0115799974267056	-0.00404695489308136	0.0014982461626151	0	1	0	0	0.674162917413491	0.144403788441481	0	0.606542873981463	0
T1658	1	172745045	173033155	*	0	1	1	-0.114469586325763	-0.199343655273095	-0.173403856821137	-0.236155966163229	0	0	0	0	1	1	1	1	0
T1659	1	173110239	173111489	*	0	1	1	0.000104908788323508	0.000213999725060451	-0.00830299810155269	-0.00443209198164854	0	0	0	0	0.810428500823441	0.830915320831166	1	1	0
T1660	1	173152873	173176452	*	0	1	1	-0.0435316222535725	-0.0962093542688058	-0.0975722910346132	-0.0854003072740705	0	0	0	0	1	1	1	1	0
T1661	1	173189750	173190854	*	0	1	1	0.000718987517817932	0.00193234710561215	0.0106631478307559	-0.00619393473100723	0	0	0	0	0.757371912106974	0.733500445340812	0.301852373820943	1	0
T1662	1	173384876	173463875	*	1	1	1	0.19356827107504	0.165730332775312	0.328077507194932	0.308728530860558	1	1	1	1	1.0396262315575e-20	1.68035608197241e-08	1.08311567784193e-34	1.83102542333376e-89	1
T1663	1	173468239	173469284	*	0	1	1	0.00492652424559552	0.00518474673904065	0.0143911874551874	0.00112528835676843	0	0	1	0	0.464034813952756	0.585073508528791	0.189701622045267	0.690033156736737	1
T1664	1	173671108	173671849	*	0	1	1	0.00279192045122134	0.0132244517268277	0.00528101272418242	0.0126603337920511	0	1	0	1	0.583297387915012	0.192266085761163	0.509249840875145	0.0177405455948344	1
T1665	1	173683276	173872687	*	1	1	1	0.661636882346667	0.851990051301581	1.04898905326459	1.09289428677117	1	1	1	1	0	0	0	0	1
T1666	1	173872947	173886516	*	0	1	1	0.0812729040705961	0.139027555742759	0.154705622701426	0.142172499175895	1	1	1	1	2.27862586713575e-05	9.82294829706084e-07	1.02813214198558e-08	3.94018795873822e-20	1
T1667	1	173899476	173992875	*	1	1	1	0.0369182982244054	0.522817905128461	0.652582775457206	0.380014969346344	1	1	1	1	0.0596137381424676	2.72504188456267e-100	2.97788426224213e-183	6.01347770828802e-173	1
T1668	1	174127475	174993474	*	1	1	1	-0.0181380766477668	0.224375967692481	0.32430599110476	0.188846434036722	0	1	1	1	1	8.61672903123187e-80	2.68428488241467e-196	1.36881463077942e-177	1
T1669	1	175013762	175014784	*	0	1	1	-0.00438993846930111	-0.00306004414365712	-0.00557397706988017	-0.00443209198164854	0	0	0	0	1	0.986394193628192	1	1	0
T1670	1	175069848	175077469	*	0	1	1	0.0993678032291224	0.1072399109074	0.0674099104996806	0.126316596586853	1	1	1	1	1.82566176622166e-13	2.47795075601157e-08	0.000105825749202612	1.0120311752642e-27	0
T1671	1	175077785	175078140	*	0	1	1	8.13185153511465e-17	-2.15217690262445e-17	-3.36077056010236e-17	0.000828841426393625	0	0	0	0	0	0	0	0	0
T1672	1	175126123	175162474	*	1	1	1	0.0763943553849891	0.0535756313749151	0.0762302155554668	0.0130913650810596	1	1	1	0	0.00073291996183537	0.102168636029527	0.013342563341497	0.359718080717319	1
T1673	1	175284330	175712906	*	0	1	1	-0.00607087748678222	-0.0534015285389753	-0.102236243876038	-0.204205361123394	0	0	0	0	0.885221307545355	1	1	1	0
T1674	1	175873898	175889649	*	0	1	1	0.0119275035294147	0.126961375457514	0.079450641813466	0.117581434788777	0	1	1	1	0.460435682358784	1.79834487230247e-05	0.00427888715516023	1.18152032393153e-13	1
T1675	1	175891111	175891281	*	0	1	1	0.000669434861928807	0.00167530254884252	0.0106907688586489	0.00902503738238539	0	0	1	1	0	0	0.0458897478073636	0.00415951783844732	1
T1676	1	175895296	175895920	*	0	1	0	0.00822487781999302	0.00832743732998413	0.0117607174931492	0.0264427894246585	1	0	1	1	0.148326702551383	0.323541259496274	0.15019722621581	2.25649307342501e-06	1
T1677	1	175905474	176178403	*	1	1	1	-0.0536654826236269	0.385888616666772	0.500211875564482	0.211094826751945	0	1	1	1	1	4.81956678538283e-96	2.0366214475478e-190	1.86128126167243e-88	1
T1678	1	176178517	176180469	*	0	1	1	0.082338588445577	0.0583299971047297	0.0716722848713633	0.139655671140317	1	1	1	1	2.22112265702677e-12	0.000195957456465715	2.9288533608148e-06	1.15075766883371e-36	1
T1679	1	176241619	176242538	*	0	1	1	0.00838666495837062	0.00997824967420492	0.014975545104785	0.0021591655440644	1	0	1	0	0.186437291200723	0.297662599539804	0.108661725397051	0.554716034191604	0
T1680	1	176432307	176814735	*	0	1	1	-0.164128395215533	-0.251523352575575	-0.291157233561331	-0.307254567049402	0	0	0	0	1	1	1	1	0
T1681	1	176849199	176853826	*	0	1	1	0.0725826813829137	-0.0267708630433163	0.0247770497582323	0.0530678631737954	1	0	0	1	3.50393918098947e-06	1	0.218000157621551	9.74677483257538e-06	0
T1682	1	177140633	177251558	*	0	1	1	-0.0182703310679547	-0.0421522254670411	-0.110091564510544	-0.157749284290814	0	0	0	0	1	1	1	1	0
T1683	1	177362423	177566844	*	0	1	1	-0.0981623269719586	-0.130335247948344	-0.164896995904997	-0.213691631453527	0	0	0	0	1	1	1	1	0
T1684	1	177975271	178007085	*	0	1	1	-0.0352287729357496	-0.0551736818673577	-0.0659635285430241	-0.0752829281982537	0	0	0	0	1	1	1	1	0
T1685	1	178062864	178448644	*	0	1	1	-0.273845403482401	-0.283782244899747	-0.325261165044508	-0.341883717987451	0	0	0	0	1	1	1	1	0
T1686	1	178511950	178517579	*	0	1	1	0.00454397474338484	0.0225920585324582	0.0132029290945622	0.0051354366130027	0	1	0	0	0.565628053226699	0.171331906351711	0.352876365137809	0.439340987166468	1
T1687	1	178693441	178889238	*	1	1	1	-0.267915465411135	-0.261047745301919	-0.249899939324623	-0.27549098655677	0	0	0	0	1	1	1	1	1
T1688	1	178890419	178890940	*	0	1	1	-0.000557792721226193	-0.0047260084399736	0.00148236016463547	0.00297581532485538	0	0	0	0	0.871180991791988	1	0.736002334867444	0.460023855263032	0
T1689	1	178985872	178988562	*	1	1	0	0.104200483456068	-0.00586373453913639	0.0482019038309346	0.0978713547313257	1	0	1	1	7.69265367878684e-11	0.902682323249781	0.0220682951944312	1.30045983264314e-14	1
T1690	1	178988623	178990803	*	0	1	0	-0.0058966364541808	-0.0354276293998481	-0.0199847274298262	-0.00296136124253462	0	0	0	0	0.987038960536702	1	1	0.932028429933822	1
T1691	1	178994272	179046271	*	1	1	1	0.337896404608834	0.396194292461129	0.654073923654416	0.348095321823031	1	1	1	1	1.84100947250172e-57	5.52749308625253e-41	2.17597830476728e-130	7.46131537931513e-105	1
T1692	1	179047408	179047657	*	0	1	1	0.000860209767012089	0.0115756931800899	0.0125841279090036	0.0186222216674247	0	1	1	1	0.758768985755852	0.121530691572254	0.0761597044948	5.67216409549394e-05	1
T1693	1	179047780	179048031	*	0	1	1	-0.000280484374045496	0.0164684905986544	0.0204048390630144	0.020977804350928	0	1	1	1	0.890537076745941	0.0463786497242354	0.0113431902928084	2.31411431705751e-05	1
T1694	1	179050072	179200071	*	1	1	1	0.0803435149422439	0.455891442361686	0.481506276574734	0.344447475017066	1	1	1	1	1.8891126405123e-05	1.04255152954156e-80	1.0781247557041e-102	4.51222064638284e-150	1
T1695	1	179262672	179327815	*	1	1	1	-0.0366032271028762	0.0616935388385421	0.116748075229125	-0.00789793365938504	0	1	1	0	1	0.0513577816001042	5.77516501966297e-05	0.934649561986444	1
T1696	1	179334272	179335471	*	1	0	1	0.123587121299461	0.00227580757775038	0.0474926582355864	0.103883767517859	1	0	1	1	6.60416550893122e-20	0.733500445340812	0.00273502961168263	2.96980221120196e-22	1
T1697	1	179416713	179426450	*	0	1	1	-0.0417425403497078	-0.0600396283207254	-0.0470609100048803	-0.0506327190319465	0	0	0	0	1	1	1	1	0
T1698	1	179560748	179660407	*	0	1	1	-0.184256227695283	-0.234336154240604	-0.257193310813968	-0.253132537957488	0	0	0	0	1	1	1	1	0
T1699	1	179712298	179785333	*	0	1	1	0.0346317343548262	0.0458563925348598	-0.0104647467331744	-0.0530969698755928	1	1	0	0	0.131056554990609	0.165187918586977	0.882586973423286	1	0
T1700	1	179798744	179805862	*	0	1	1	0.0222186629475746	0.0777171477065925	0.125386850046402	0.201708728704717	1	1	1	1	0.169455432739616	0.00216209162319401	2.7555123887848e-07	2.45191516990861e-41	1
T1701	1	179808071	179847070	*	1	1	1	0.223825562283033	0.420017127573992	0.597586795967017	0.551699142784392	1	1	1	1	6.40257842199554e-24	9.64650764957109e-43	1.33433543437018e-98	1.5417059213806e-259	1
T1702	1	179848971	179894135	*	1	1	1	0.100056112344782	0.0736292223734663	0.188062275820238	0.295994876925131	1	1	1	1	5.13183508266127e-06	0.0194309470055671	3.58569085370932e-11	3.36606523489059e-76	1
T1703	1	179895776	179910931	*	0	1	1	-0.005002346805356	-0.075455209845315	-0.0132855103817481	0.0290555738644501	0	0	0	1	0.846285535752403	1	0.928804949130111	0.0744966713279846	1
T1704	1	179922319	180085270	*	1	1	1	-0.0827415037934388	0.412535676163897	0.534726820993303	0.241763977013364	0	1	1	1	1	5.84041210119425e-93	2.62243878043233e-184	2.41694359630364e-99	1
T1705	1	180086275	180093025	*	0	1	1	0.0387585496265895	0.0376847284436183	0.104111320181862	0.135932590460488	1	1	1	1	0.0300279995191881	0.150365413061443	4.38865667973919e-05	5.82013631409817e-20	1
T1706	1	180123071	180173165	*	1	1	1	0.181729097689851	0.237336159773825	0.163114980368544	0.223229604285701	1	1	1	1	1.40881500735758e-15	2.93642080427926e-13	1.26203450208445e-07	5.4305121150995e-37	1
T1707	1	180238788	180472870	*	1	1	1	-0.113824080416245	0.269343356764729	0.402940026497897	0.107242888798579	0	1	1	1	1	1.82922864470837e-45	1.91656393964074e-119	1.52757195839398e-22	1
T1708	1	180528112	180535654	*	0	1	1	0.032328731017355	-0.0462269541062448	0.0259063165770577	-0.00790205649420609	1	0	0	0	0.0779257255192981	1	0.280625375150933	0.993191215745332	0
T1709	1	180553871	180557270	*	1	0	0	0.0491347475278041	-0.0720661085442716	-0.0222213719600837	0.0331942403133316	1	0	0	1	0.00386197968901842	1	1	0.00960950873436508	1
T1710	1	180578671	180581070	*	1	0	0	0.464010271668673	0.0407651327508602	0.292407706653975	0.317076443839004	1	1	1	1	5.96195303182741e-107	0.112233710075823	6.85338635607068e-28	2.42764963872523e-86	1
T1711	1	180601071	180859387	*	1	1	1	-0.127523239548988	0.178651139083187	0.306953630209997	-0.0204638361326919	0	1	1	0	1	3.05910595859005e-22	4.10444912047146e-75	1	1
T1712	1	180859773	180860984	*	0	1	1	-0.010017119528868	-0.013504055229023	0.0121738900661745	0.00438326960880202	0	0	0	0	1	1	0.378966916696707	0.482615484339835	0
T1713	1	180913471	180992670	*	1	1	1	0.0767039778603521	0.39140791774012	0.382739838024985	0.278414815037667	1	1	1	1	0.000599598357220712	8.49202519383705e-40	1.01890530842772e-42	1.20017296185288e-65	1
T1714	1	181002471	181031074	*	1	1	1	0.179739090969536	0.140094055187381	0.195901564714315	0.298105308486339	1	1	1	1	2.01064941583639e-15	1.91207045606156e-05	1.75092821823905e-10	9.86066122258641e-65	1
T1715	1	181056670	181064469	*	1	1	1	0.768779812087166	0.236563174345283	0.526470250164239	0.729981929998214	1	1	1	1	6.65696328106597e-251	5.92577447279055e-15	3.12335597090547e-69	0	1
T1716	1	181073270	181074869	*	1	0	1	0.119389510271959	0.0321962493911947	0.0437681600457918	0.0801467146089384	1	1	1	1	7.96579580152791e-22	0.022897673483941	0.00145531412417143	7.89420291601534e-18	1
T1717	1	181382238	181777219	*	0	1	1	-0.0483629164138765	-0.109048001167065	-0.202036761050504	-0.204200387688033	0	0	0	0	1	1	1	1	0
T1718	1	181998070	181999469	*	1	0	0	0.118823304977591	0.0243741961321661	0.0498272743823794	0.117174062551211	1	1	1	1	1.51558946891472e-22	0.065460850519861	0.000210939300067662	5.43374344986508e-31	1
T1719	1	182023705	182030847	*	0	1	1	0.0111135113829135	0.0313566209512161	0.0035271178529215	0.00666282932925678	0	1	0	0	0.344446089431729	0.111123908129767	0.67453043747668	0.408073301925073	0
T1720	1	182031812	182038388	*	0	1	1	-0.000586736152847588	0.0103811849401405	-0.0315979870332131	-0.0253453807817695	0	0	0	0	0.785467466146425	0.534274572826101	1	1	0
T1721	1	182098445	182284869	*	1	1	1	0.176845374263971	0.0301232200019015	0.161773790939739	0.0979941839005836	1	0	1	1	2.16511379604423e-26	0.202010781455172	6.90204717104247e-14	3.99449046282253e-14	1
T1722	1	182294670	182298269	*	1	0	1	0.014084144949815	0.00876664879498678	0.0103330249464319	0.00443378698835145	0	0	0	0	0.24811297813199	0.55693056253645	0.481896661419315	0.517754776781571	0
T1723	1	182305136	182305475	*	0	1	1	-0.000557792721226193	0.0164579492379757	0.000124734712783576	-0.00111670530604626	0	1	0	0	0.871180991791988	0.101326396701008	0.818326940285605	0.952445601003347	1
T1724	1	182350470	182362469	*	1	1	1	0.659304940616446	0.797206208738482	0.926984647126066	0.837937727538767	1	1	1	1	2.60050952670113e-185	1.20656926131373e-136	1.05135168409476e-201	0	1
T1725	1	182362594	182363637	*	0	1	0	0.031621872945571	0.00224388591196237	0.0095867480148343	0.0340052399747503	1	0	0	1	0.00361688472534561	0.733500445340812	0.443700668002908	8.10666015535939e-05	1
T1726	1	182376756	182383950	*	0	1	1	-0.016366714535232	-0.0207139449475744	-0.0266059213150549	-0.0179442666193213	0	0	0	0	1	1	1	1	0
T1727	1	182419256	182529734	*	0	1	1	-0.159111338160913	-0.219285569102616	-0.240250185587185	-0.239775572190869	0	0	0	0	1	1	1	1	0
T1728	1	182542769	182558468	*	1	1	1	0.07069065302702	-0.0523024901365705	0.0225731729315128	0.0475331403877444	1	0	0	1	0.00132103327759144	1	0.38778193934004	0.00437625767248672	1
T1729	1	182567758	182573543	*	0	1	1	0.0337974343439405	0.0371731690828871	-0.0115983199404356	-0.00268298522572796	1	1	0	0	0.0135271281016134	0.0683578473511042	1	0.888329897959223	1
T1730	1	182758269	182800468	*	1	1	1	0.369572774779503	0.318748171066138	0.511113321467987	0.429443835073356	1	1	1	1	1.16751846800727e-61	1.08518535075633e-23	2.13818556713626e-67	4.96348924007824e-143	1
T1731	1	182806269	182860268	*	1	1	1	0.416589285357058	1.35564000096616	1.54257670847381	1.08853221663497	1	1	1	1	8.04031125393322e-95	0	0	0	1
T1732	1	182869000	182922660	*	0	1	1	-0.0606750956420913	-0.196300816747484	-0.0778709646024567	-0.1731961816767	0	0	0	0	1	1	1	1	0
T1733	1	182928209	182929540	*	0	1	1	-0.00238900387805302	-0.0029898376684337	-0.00361533697642008	-0.00532678647048377	0	0	0	0	0.969040967534337	0.962816920738358	0.971834553846354	1	0
T1734	1	182951347	182951453	*	0	1	1	8.13185153511465e-17	-2.15217690262445e-17	-3.36077056010236e-17	8.01306376466223e-17	0	0	0	0	0	0	0	0	0
T1735	1	182992595	183114727	*	0	1	1	-0.150183380032637	-0.198714156016093	-0.228364223113256	-0.243528884622921	0	0	0	0	1	1	1	1	0
T1736	1	183155373	183214035	*	0	1	1	-0.0321063097542367	-0.0470760791882236	-0.104477293344624	-0.105507134744249	0	0	0	0	1	1	1	1	0
T1737	1	183418563	183431740	*	0	1	1	-0.0125503208865316	-0.0351959909755993	-0.0099261219357439	-0.0247327476606566	0	0	0	0	0.99028477516471	1	0.900422371917837	1	0
T1738	1	183436118	183436341	*	0	1	1	0.00332701369502423	0.00338945910462743	0.00142960889862054	0.00478156815111208	0	0	0	1	0.467065848511691	0.60959929707601	0.740900462664879	0.197381418153757	1
T1739	1	183439269	183526668	*	1	1	1	0.046611563680895	0.460905276184008	0.582889942359263	0.301740255344028	1	1	1	1	0.0213327171531025	6.34599204038052e-72	6.62862650050602e-134	6.08505567557502e-99	1
T1740	1	183589981	183590626	*	0	1	1	-0.00891905015102876	-0.0120830256155777	-0.00881182049397141	0.039302269173533	0	0	0	1	1	1	1	8.1007850621155e-06	1
T1741	1	183592069	183605468	*	1	1	1	0.227789120458861	0.224178110023101	0.313466357590004	0.403694116021642	1	1	1	1	1.61606004369653e-24	2.30857660703983e-12	5.23311136145856e-25	1.79205853802153e-117	1
T1742	1	183898796	184007467	*	1	1	1	0.109125102844778	0.224748788409844	0.387455178192108	0.242360124714116	1	1	1	1	3.47136513869369e-09	1.77745556603182e-19	8.74767992392618e-66	6.16280744473693e-72	1
T1743	1	184019668	184047067	*	1	1	1	0.126692676483231	0.0338863475156989	0.196916747378444	0.273273908292435	1	0	1	1	2.55415014021904e-08	0.282399080018371	5.70485599819076e-11	7.27961700637104e-58	1
T1744	1	184354887	184355838	*	0	1	1	0.000340348463153066	-0.00308356925597952	0.00148236016463547	-0.000296342623864606	0	0	0	0	0.793957028078794	0.996825457009032	0.736002334867444	0.859727708950759	0
T1745	1	184356192	184598154	*	0	1	1	-0.107651887346247	-0.16896498417632	-0.221524913050826	-0.26279652508545	0	0	0	0	1	1	1	1	0
T1746	1	184659268	184725467	*	1	1	1	-0.0200245891060806	0.203108201225835	0.373793304659182	0.287532157647141	0	1	1	1	1	7.82103390378987e-14	8.42578369180861e-52	6.22515716501748e-88	1
T1747	1	184759858	184944067	*	1	1	1	0.0333336883183067	0.568181416761548	0.6327567102657	0.383343740165511	1	1	1	1	0.0611056585123704	1.25032959636846e-148	1.73961369558174e-213	3.61860100903002e-217	1
T1748	1	185006040	185291066	*	1	1	1	0.105330430110825	0.265470747955613	0.436286906247559	0.402262197621518	1	1	1	1	7.74240931183033e-15	5.26302028331503e-50	7.03895023075494e-161	0	1
T1749	1	185291281	185294350	*	0	1	1	0.0256665680556057	0.0133069321360083	0.0167063451305469	0.0140142995049667	1	0	0	1	0.0357720042998563	0.417500870263184	0.294647935062127	0.113566278378055	1
T1750	1	185296767	185297606	*	0	1	1	0.0117928365212277	0.0197041017636288	0.0104091536506877	0.0120280318652371	1	1	1	1	0.0475266905451686	0.0330930613595562	0.195928415078533	0.010384714099025	0
T1751	1	185304807	185306120	*	0	1	1	-0.012914182421693	-0.00745954303318673	-0.00203372296349459	-0.00810047396992049	0	0	0	0	1	1	0.861753773236262	1	0
T1752	1	185312811	185313927	*	0	1	1	0.00291616726355809	0.00196586387936965	-0.00462563985709587	-0.00378591787461265	0	0	0	0	0.605814867227254	0.733500445340812	0.983338877012364	1	0
T1753	1	185318458	185318951	*	0	1	1	-0.000280484374045496	-0.00155094502955695	0.0082406634415859	0.00067507657263456	0	0	0	0	0.890537076745941	0.986394193628192	0.247063936459092	0.749608364990261	0
T1754	1	185327211	185327452	*	0	1	1	0.000669434861928807	0.00332868596335833	-0.00026241474198722	0.000797944805211921	0	0	0	0	0	0	0	0	0
T1755	1	185343848	185345428	*	0	1	1	0.0077441269067444	0.0100410896428362	0.000246167972131349	-0.000585910527393717	0	0	0	0	0.318121911505328	0.394514282002253	0.789804888001893	0.848689047003998	0
T1756	1	185861667	185862866	*	1	0	1	0.0325798398531551	-0.0171824866567887	0.000871408199540352	0.0337011941585679	1	0	0	1	0.00133290972298406	1	0.756561231506076	3.09875629944533e-05	0
T1757	1	186279667	186390866	*	1	1	1	-0.0951354275000929	0.296423812465775	0.420218758586972	0.280205343353449	0	1	1	1	1	7.4838436339979e-39	1.18124513913827e-90	9.90706212834189e-113	1
T1758	1	186393521	186394075	*	0	1	0	0.0169991097741503	0.0388430581783749	0.0542570003436257	0.0874730708735251	1	1	1	1	0.0164977901671405	0.000694066235532684	3.13785586288804e-06	1.46886450882048e-24	1
T1759	1	186412698	186430254	*	0	1	1	-0.121590636313016	-0.196605746086782	-0.0806889399308869	-0.0854998109497979	0	0	0	0	1	1	1	1	0
T1760	1	186642025	186649555	*	0	1	1	-0.0376545775342659	-0.0884428413807249	-0.0809496882565198	-0.0511527413613835	0	0	0	0	1	1	1	1	0
T1761	1	186798093	186862239	*	0	1	1	-0.178238959193182	-0.201595876455844	-0.269644902259594	-0.236426515088318	0	0	0	0	1	1	1	1	0
T1762	1	186912868	186913881	*	0	1	1	0.00686300272663658	0.0100410896428362	0.00426053472134012	0.0194019349671505	0	0	0	1	0.365305587071168	0.394514282002253	0.604008668335203	0.00415770684469191	0
T1763	1	186914228	186914615	*	0	1	1	0.00266562452934286	0.00337432600229503	0.00578836398795103	0.00645478949308031	0	0	0	1	0.523214670520218	0.598989626658452	0.367850819957479	0.0791631152922029	0
T1764	1	186914692	186915165	*	0	1	1	-0.00709681054834908	0.000213999725060451	0.00663106961244419	0.00212712625025678	0	0	0	0	1	0.830915320831166	0.432290274125576	0.565573414589359	0
T1765	1	186916819	186918429	*	0	1	1	-0.00140752787454175	0.0164191146109551	0.0164048707477805	0.0142491370928084	0	0	0	1	0.858857969260505	0.248812727302649	0.215926856354304	0.0517359708460012	0
T1766	1	186918744	186948637	*	0	1	1	-0.0823857155708423	-0.0304847497052184	-0.000666933658457396	0.046968024289655	0	0	0	1	1	1	0.755185610971923	0.00703066367016542	0
T1767	1	186950715	186953575	*	0	1	1	-0.000419924268348347	0.0303136969156966	0.0160470088168127	0.0106505826454102	0	1	0	1	0.798061683062129	0.0699623875750834	0.272727450230791	0.173086694070727	0
T1768	1	186954466	186959265	*	1	1	1	-0.0322983261220718	-0.0238696310595437	-0.00506801015577648	0.000426780515279459	0	0	0	0	1	1	0.86013665172851	0.735851592667119	0
T1769	1	187001466	187007742	*	1	1	0	-0.0210080993790088	0.0288001881196612	0.0218494752198103	0.000294423460397119	0	0	0	0	1	0.232344823739534	0.309101280246639	0.741552407093	0
T1770	1	187017292	187017521	*	0	1	0	-4.37507636774633e-05	0.00337432600229503	0.00169252245376516	-0.00011936516280225	0	0	0	0	0	0.598989626658452	0.717577878458134	0	0
T1771	1	187030266	187036665	*	1	1	0	-0.0313855531378482	-0.00478685042508185	0.029030879867695	0.0274225763748678	0	0	0	1	1	0.863790594924878	0.203673344894288	0.0319084181049588	0
T1772	1	187039866	187377206	*	1	1	1	-0.172381586953006	-0.0922983580996775	-0.0422164945450673	-0.123828731935978	0	0	0	0	1	1	1	1	1
T1773	1	187412738	187447951	*	0	1	1	-0.0205508050389465	0.0550781361651767	0.0110953997639696	-0.0491570209497061	0	1	0	0	1	0.087288586047848	0.570923991047048	1	0
T1774	1	187449425	187449746	*	0	1	1	0.00200223782285294	-0.00159440171290091	0.0019560878705015	0.000736367540631507	0	0	0	0	0	0	0	0	0
T1775	1	187454038	187456031	*	0	1	1	-0.0028821977239028	0.0228006503613815	0.00158576954407843	0.0066736441148359	0	1	0	0	0.959386204594922	0.0779392801342051	0.729901140873518	0.251262781239161	0
T1776	1	187532193	187533263	*	0	1	1	0.000385567049560476	-0.00317829096902173	-0.00293312020725563	-0.000178631763425035	0	0	0	0	0.806071913341781	1	1	0.876716867361083	0
T1777	1	187610358	187613142	*	0	1	1	-0.00183046068759845	-0.00108765187399362	0.00245220582641444	0.000822235367540521	0	0	0	0	0.886190555881075	0.849590476861806	0.695956424444673	0.721613753042953	0
T1778	1	187981075	187982218	*	0	1	0	0.0341379913880556	0.00997187524448299	0.0312652572046537	0.0191688252087915	1	0	1	1	7.14885529654421e-06	0.281943344277592	0.0017389068445639	0.000444106934542502	0
T1779	1	187982266	188113219	*	1	1	1	-0.177376361701982	-0.125410579146808	-0.129085620805643	-0.204235842507872	0	0	0	0	1	1	1	1	0
T1780	1	188132511	188133476	*	0	1	0	0.00392467608598083	0.000194800398049369	-0.00123441464646074	0.0021591655440644	0	0	0	0	0.479390979255292	0.835739286099149	0.893927132750067	0.554716034191604	0
T1781	1	188135447	188135678	*	0	1	0	0.00404872749964078	0.00499292785765142	0.00222030758242084	-5.98218890334597e-05	0	0	0	0	0	0	0	0	0
T1782	1	188143961	188144845	*	0	1	0	0.00118875818594535	0.0132307845741736	-0.00226074911046384	-0.003685127599544	0	0	0	0	0.723416060525757	0.226674446097354	0.919564672165666	1	0
T1783	1	188145910	188146437	*	0	1	0	-0.00665151571306851	-0.017814899809653	-0.0156349923188328	-0.00777564319145731	0	0	0	0	1	1	1	1	0
T1784	1	188150308	188150622	*	0	1	0	0.00109827729216336	5.89817016149967e-05	-0.00353288906187264	-8.96282310189457e-05	0	0	0	0	0	0	0	0	0
T1785	1	188187531	188189807	*	0	1	1	-0.00294131232828379	0.0132596973405749	0.000871408199540352	-0.00322727855905937	0	0	0	0	0.929644208832247	0.332522832514317	0.756561231506076	0.999033864696191	0
T1786	1	188192255	188193163	*	0	1	0	-0.00620847767216227	-0.00950602798545152	-0.00386883911786732	-0.00452984356053054	0	0	0	0	1	1	0.974350509091812	1	0
T1787	1	188211684	188211919	*	0	1	1	-0.00390135769551385	-0.0032021279453688	-0.00404695489308136	-0.00428375453030569	0	0	0	0	0	0	0	0	0
T1788	1	188218891	188219478	*	0	1	0	0.00308744655151742	0.000117496741323385	0.00661311997229949	-0.000178631763425035	0	0	0	0	0.508934763848725	0.860911853291985	0.36249603744753	0.876716867361083	0
T1789	1	188231266	188231524	*	0	1	0	0.000669434861928807	1.97127626730847e-05	0.00111216398835892	-2.99458935164905e-05	0	0	0	0	0	0	0	0	0
T1790	1	188278871	188279070	*	0	1	0	0.0036275982096088	0.00331339184048467	0.00275071968705042	0.001656732125122	0	0	0	0	0	0	0	0	0
T1791	1	188321688	188321911	*	0	1	0	8.13185153511465e-17	0.0016578020543153	0.0054952046283405	0.001656732125122	0	0	0	0	0	0	0	0	0
T1792	1	188334663	188335389	*	0	1	0	-0.00415864015125865	0.00346452988210468	0.000124734712783576	-0.00605855973522775	0	0	0	0	1	0.640017246328781	0.818326940285605	1	0
T1793	1	188335547	188336005	*	0	1	0	-0.00552138174969728	-0.00467468262215507	0.00366649010740163	-0.00363438286580657	0	0	0	0	1	1	0.606454210680716	1	0
T1794	1	188336373	188337199	*	0	1	0	0.0044036172085447	0.00507056180895692	0.000644755247636456	0.00385954342385825	0	0	0	0	0.41510024572865	0.525408599390685	0.792552125083448	0.340484089868433	0
T1795	1	188337843	188338383	*	0	1	0	0.00213415667362663	-0.0113175954899698	-0.00395729879850947	-0.00605855973522775	0	0	0	0	0.636425907922661	1	1	1	0
T1796	1	188452606	188452905	*	0	1	0	-0.00436664190898964	-0.00315451685963872	-0.00455847896917527	-0.00268049255979641	0	0	0	0	1	1	1	1	0
T1797	1	188456186	188456473	*	0	1	0	0.00272196113188395	0.00661795817081235	0.004123739733966	0.000828841426393625	0	0	0	0	0	0	0	0	0
T1798	1	188457197	188457461	*	0	1	0	-0.00299488001002745	-0.0032021279453688	-0.00267548999870699	-0.00345491310391216	0	0	0	0	0	0	0	0	0
T1799	1	188474164	188474387	*	0	1	0	0.000193479264595674	-0.00159440171290091	-0.0021583103315264	-0.000916570380659431	0	0	0	0	0	0	0	0	0
T1800	1	188477669	188505596	*	0	1	1	-0.133809400083357	-0.130537143897924	-0.177785480929986	-0.154116455257074	0	0	0	0	1	1	1	1	0
T1801	1	188640484	188640890	*	0	1	1	-0.00436664190898964	-0.00645468804209025	-0.00319011383509917	-0.00268049255979641	0	0	0	0	1	1	1	1	0
T1802	1	188838608	188856565	*	0	1	1	-0.0592034299504847	-0.0849738098040395	-0.0721805724729563	-0.0937159161281557	0	0	0	0	1	1	1	1	0
T1803	1	188874819	189006393	*	0	1	1	-0.262009042535352	-0.276626239186269	-0.313904579619617	-0.322314484625545	0	0	0	0	1	1	1	1	0
T1804	1	189118265	189546778	*	1	1	1	-0.267425530216289	-0.16315582990699	-0.0410352797448882	-0.0952790963836851	0	0	0	0	1	1	1	1	1
T1805	1	189546897	189547098	*	0	1	1	0.00133684435860233	0.00992678290919025	0.00359022084315869	0.00241816758956982	0	1	0	0	0	0.11408802124346	0	0	0
T1806	1	189558338	189558698	*	0	1	1	-0.00459855490936091	0.000156250238995275	-0.00481329374700538	-0.0010598554372756	0	0	0	0	1	0.846991864058419	1	0.969045151287511	0
T1807	1	189575202	189575744	*	0	1	1	-0.00258951628406107	-0.00142194219087214	0.00392944888172072	-0.00360892239166801	0	0	0	0	1	0.913968326510987	0.587744388301476	1	0
T1808	1	189634463	189636668	*	0	1	1	-0.00737212629367374	0.00219569837107768	0.00249677449259689	-0.00332848752336121	0	0	0	0	1	0.733500445340812	0.696898004349582	0.992687120445816	0
T1809	1	189637746	189638874	*	0	1	1	0.00894871235271985	0.000290296623337571	-0.0106569834444199	-0.00535020624271229	0	0	0	0	0.217342993751969	0.816619799433056	1	1	0
T1810	1	189645968	189646964	*	0	1	1	-0.00169054835598555	0.0132244517268277	0.00257637471712863	-0.00114503169846313	0	1	0	0	0.945647512820483	0.192266085761163	0.66884856103313	0.945700180948022	0
T1811	1	189648187	189649430	*	0	1	1	0.00686300272663658	0.000384556402353449	-0.00512710818233738	-0.00465077252501223	0	0	0	0	0.365305587071168	0.804252383483525	0.989893463712385	1	0
T1812	1	189659942	189660341	*	0	1	1	-0.000752468588401656	-0.00150771741593341	-0.00319011383509917	-0.00103133150326901	0	0	0	0	0.909615350820194	0.954309841228996	1	0.979834561448198	0
T1813	1	189660961	189662762	*	0	1	1	0.00344771982246931	0.0180642299400979	0.00366649010740163	0.00372385374539806	0	1	0	0	0.536191338088733	0.0923167097393142	0.606454210680716	0.404624484713108	0
T1814	1	189664517	189664882	*	0	1	1	-0.00188917961634067	-0.0031308053688381	-0.00892303703619389	-0.00518512400507445	0	0	0	0	0.990875270142978	1	1	1	0
T1815	1	189665043	189665371	*	0	1	1	0.00147441950019552	-0.00804756038372845	-0.00233845910854138	-0.0060358136851465	0	0	0	0	0.693044232991114	1	0.960367088384079	1	0
T1816	1	189668086	189669066	*	0	1	1	-0.0164821411229275	-0.0268989952445032	-0.0261606928615534	-0.0195402810003029	0	0	0	0	1	1	1	1	0
T1817	1	189670764	189670978	*	0	1	1	0.00380765258518379	0.00335915288406648	0.000586174609763447	-8.96282310189457e-05	0	0	0	0	0.359586019813331	0	0	0	0
T1818	1	189702596	189703697	*	0	1	0	-0.00666417151783877	-0.0127165040536705	-0.0125060939349192	-0.00785797424138365	0	0	0	0	1	1	1	1	0
T1819	1	189721719	189722761	*	0	1	0	0.000530343207453802	0.0035091021488861	0.00205411740422979	-0.00530331254494934	0	0	0	0	0.774128995006281	0.647986089833879	0.704328057053063	1	0
T1820	1	189744595	189784048	*	0	1	1	-0.0986274817736082	-0.15346207479051	-0.106423847288296	-0.162032715068199	0	0	0	0	1	1	1	1	0
T1821	1	190066792	190446759	*	1	1	1	-0.24252835720392	-0.277293809095956	-0.195969461339653	-0.305657585571362	0	0	0	0	1	1	1	1	0
T1822	1	190446864	190449865	*	1	1	1	0.0233853843377484	-0.00412736366587259	0.00198889075340682	-0.000980359467900033	1	0	0	0	0.0259192452288151	0.928829813852981	0.717359165375353	0.848453706414362	0
T1823	1	190553657	190554763	*	1	1	0	0.0141352953003569	-0.00774972748867548	0.0045213728510281	-0.00136930762052413	1	0	0	0	0.0867485955619963	1	0.589259223831305	0.914111413765279	0
T1824	1	190594020	190770788	*	0	1	1	-0.291081131756699	-0.400664066343756	-0.339789597246664	-0.349746939648383	0	0	0	0	1	1	1	1	0
T1825	1	190805863	190806862	*	1	0	0	0.000207164941392166	-0.0109102095964624	-0.0137129906745069	-0.00145235544037321	0	0	0	0	0.784687018399775	1	1	0.907343971149193	0
T1826	1	191115155	191116091	*	0	1	1	-0.000322689612259257	0.00508338207253412	0.00174357440275156	0.00382550352457718	0	0	0	0	0.857040401967836	0.535415073513863	0.717577878458134	0.359203492588224	0
T1827	1	191120640	191123764	*	0	1	1	-0.033032526128654	-0.0358748158956031	-0.0460385944681974	-0.0325368166962787	0	0	0	0	1	1	1	1	0
T1828	1	191337263	191339262	*	1	0	0	0.0278948889057277	-0.00574753237736345	0.00880265727452138	0.00144049179471302	1	0	0	0	0.00819309234283601	0.971667907235987	0.464195963196547	0.672465578978014	0
T1829	1	191792263	191980390	*	1	1	1	-0.249979025941559	-0.415467040770777	-0.307172241658076	-0.387018898100556	0	0	0	0	1	1	1	1	1
T1830	1	192127587	192154945	*	0	1	1	-0.149795901365026	-0.233377751891304	-0.171459709334139	-0.176163734833494	0	0	0	0	1	1	1	1	1
T1831	1	192215352	192215580	*	0	1	0	8.13185153511465e-17	0.00991374588115745	0.00137614095670441	0.00248367427476253	0	0	0	0	0	0	0	0	0
T1832	1	192215838	192216617	*	0	1	1	0.00757403392649787	0.00668292200318554	0.00525397061305517	0.00228806583757864	1	0	0	0	0.160601595022076	0.395847654103923	0.449095879741417	0.498135131722361	0
T1833	1	192216635	192217077	*	0	1	1	0.00176333434979339	0.00337432600229503	-0.00241722083542348	0.000705686394510065	0	0	0	0	0.636425907922661	0.598989626658452	0	0.748397793894195	0
T1834	1	192469262	192470261	*	1	0	1	0.00189707109091927	-0.00470031184490105	-0.000134318106735332	-0.00114503169846313	0	0	0	0	0.659245096025075	1	0.829378159022177	0.945700180948022	0
T1835	1	192486769	192536347	*	0	1	1	-0.0501502514545669	-0.0880696033936488	-0.0884266782094906	-0.139679459374958	0	0	0	0	1	1	1	1	0
T1836	1	192544857	192549161	*	0	1	1	-0.0486783377289474	-0.0625936666865191	-0.0254373507785541	-0.0355486432730303	0	0	0	0	1	1	1	1	0
T1837	1	192685313	192685783	*	0	1	1	0.00765289718114739	0.00663972730135682	0.00495858597723492	0.00159311603225758	1	0	0	0	0.0665865524950418	0	0	0	0
T1838	1	192777862	192781403	*	1	1	1	0.0833636768625113	0.00278011153151276	0.0415901278489123	0.0867880745996827	1	0	1	1	1.38550451826233e-08	0.727259915873195	0.0316070208964489	2.1223280456943e-13	1
T1839	1	192880113	192880455	*	0	1	1	0.00314560291685937	3.93732606841944e-05	-0.000524177358869245	0.00570897468978858	0	0	0	1	0	0	0	0.0666289576799062	1
T1840	1	192891193	192891575	*	0	1	0	0.0047091099019007	0.00500595232777184	0.00332445300457772	0.00567258888034432	0	0	0	1	0.269373043701922	0.436152376219753	0	0.0925143776903522	1
T1841	1	192905022	192927818	*	0	1	1	0.0123453439673922	0.135383740105024	0.166654062599195	0.173156316707486	0	1	1	1	0.479944697475649	2.84973887113777e-05	4.21449894677953e-08	1.58077633395114e-23	1
T1842	1	192927945	192928566	*	0	1	0	-0.0227576080293653	-0.0155223308108587	-0.0153782007452677	-0.012165335967539	0	0	0	0	1	1	1	1	1
T1843	1	192934692	192935059	*	0	1	0	0.00602391900269699	0.00994620985858296	0.0163636766126173	0.00396213685582002	0	0	1	0	0.227567471881578	0.203362307050929	0.0354268516154846	0.271701458389251	1
T1844	1	192950443	192950799	*	0	1	0	0.00578187162390202	0.0164663712793411	0.0241446171991776	0.0153032723868167	0	1	1	1	0.268301881184706	0.0575100179170221	0.00526506643703973	0.00127859491456507	1
T1845	1	192951944	192953672	*	0	1	0	0.00494338488084582	0.0590261931430088	0.0668165502100776	0.0787340201145448	0	1	1	1	0.54918138934978	0.000959042445326187	9.68433014475375e-05	4.06274220395941e-14	1
T1846	1	192954430	192955551	*	0	1	0	0.0221118684723703	0.0225439971664377	0.0670923450300203	0.0619974336128508	1	1	1	1	0.0566432310606776	0.188692034174573	0.000125478214607326	1.00862064429769e-09	1
T1847	1	192956062	193075261	*	1	1	1	0.165592106848352	0.527670542038794	0.718101834658316	0.630308081658043	1	1	1	1	2.70040377586196e-22	3.49227663286135e-127	1.08814328993915e-283	0	1
T1848	1	193082062	193085461	*	1	1	0	0.00718024438752355	-0.0813063035645215	-0.0388281209554297	-0.00887829571343194	0	0	0	0	0.557277409814103	1	1	1	0
T1849	1	193087062	193237391	*	1	1	1	-0.123164065156843	0.332905541770635	0.489461405517152	0.19324647246306	0	1	1	1	1	2.49437253774247e-55	1.71642835383301e-141	3.57316411632006e-58	1
T1850	1	193238233	193239001	*	0	1	0	-0.00779519653073923	0.0275194070870473	0.0327165046671209	0.0310075476276847	0	1	1	1	1	0.0426875371941783	0.0116985144865758	3.35530166965617e-05	0
T1851	1	193239813	193241088	*	0	1	0	0.00479669719612363	0.0584939242903048	0.0838999941558914	0.064734788294426	0	1	1	1	0.510304391594027	0.000114714421890341	4.12240387570425e-08	3.97538869156992e-13	0
T1852	1	193244681	193245091	*	0	1	0	0.000431207280877368	0.0262326819249772	0.0199094173054834	0.0154923165578276	0	1	1	1	0	0.000552924894007403	0.00320463536838224	0.000101594070610049	0
T1853	1	193249023	193249917	*	0	1	0	-0.00149333382600081	0.0355891665042412	0.0376878580872993	0.0354115121621917	0	1	1	1	0.910108709011751	0.003209659354441	0.00109775691280417	2.72240550740274e-07	0
T1854	1	193250013	193250474	*	0	1	0	0.00213415667362663	0.000194800398049369	0.0309713607617647	0.0286323638216638	0	0	1	1	0.636425907922661	0.835739286099149	0.00249078997487846	2.76194924063011e-06	0
T1855	1	193250981	193252021	*	0	1	0	-0.0026826850459788	0.0275032450319296	0.0414923790922429	0.0500234221257242	0	1	1	1	0.935677690415222	0.045893316408293	0.00210026663288674	1.5364609194162e-09	0
T1856	1	193252660	193253217	*	0	1	0	0.0118909688224232	0.0406932734702142	0.0396976162238312	0.0540295485734091	1	1	1	1	0.0147411664961906	6.79291244105517e-06	4.1081969508618e-06	3.48386831693751e-17	0
T1857	1	193253491	193253981	*	0	1	0	0.00862996763704387	0.0229144631979469	0.0232850069382619	0.039649985337593	1	1	1	1	0.161682911664898	0.0232889421857665	0.0147531944356797	1.21715067693672e-09	0
T1858	1	193255384	193256137	*	0	1	0	1.79581689596941e-05	0.0228108640548642	0.0348969490216787	0.0690223677637896	0	1	1	1	0.798241247109476	0.0727659514694832	0.00517041468017525	1.09079802811494e-15	0
T1859	1	193648024	193696165	*	0	1	1	-0.0689017150125336	-0.202613779914231	-0.118308737975764	-0.132060183083834	0	0	0	0	1	1	1	1	0
T1860	1	194158097	194159472	*	0	1	1	0.00749589660000134	0.0132223297598073	0.00824774788381492	0.0143129380334728	0	1	0	1	0.230741218591919	0.178701220594281	0.338751022314356	0.00697721259221993	0
T1861	1	194313661	194327860	*	1	1	1	0.0795319559149774	0.0173626992363158	0.0919276321696995	0.0876781198466347	1	0	1	1	6.5468683152864e-05	0.475686544709841	0.000869949262347814	1.54686113269322e-08	0
T1862	1	194560861	194561460	*	1	0	1	-0.00418281208852654	-0.00953793680651781	-0.00226074911046384	-0.00204719428337435	0	0	0	0	1	1	0.919564672165666	0.999033864696191	0
T1863	1	194614345	194831610	*	1	1	1	-0.199567735682754	-0.0483372435397311	0.0931255768413686	0.0585319218958684	0	0	1	1	1	1	1.65103353426533e-06	5.12232059597375e-07	1
T1864	1	195525656	195540624	*	0	1	0	-0.091780073147845	-0.113853689263274	-0.0935555665223199	-0.0835302587047294	0	0	0	0	1	1	1	1	0
T1865	1	195731660	195733259	*	1	0	1	-0.00979839350346463	-0.0231467772268391	-0.0243627544912491	-0.0187954108061522	0	0	0	0	1	1	1	1	1
T1866	1	195817387	195817967	*	0	1	0	-0.000516723129989104	-0.00317829096902173	-0.00430303346799358	0.00228806583757864	0	0	0	0	0.899951622665736	1	1	0.498135131722361	1
T1867	1	195820137	195821457	*	0	1	0	-0.0053661260085226	-0.00429815225903099	0.0064226941053868	-0.00643731927468924	0	0	0	0	1	0.951111365791757	0.533559990184428	1	1
T1868	1	195826414	195827480	*	0	1	0	-0.00690280024654409	-0.0076618825930998	-0.00562614496692795	-0.0104153346262304	0	0	0	0	1	1	0.996073571276057	1	1
T1869	1	195833460	195836084	*	1	1	0	-0.0052181385899662	-0.0514323675922245	-0.0198010995447341	-0.00997995166232189	0	0	0	0	0.917543405680935	1	1	1	1
T1870	1	195871060	195871859	*	1	0	0	-0.0383529536588143	-0.0487244458203509	-0.0428477094387615	-0.0269682690314253	0	0	0	0	1	1	1	1	1
T1871	1	196254868	196309674	*	0	1	1	-0.180169267015473	-0.285366306009654	-0.19829335005752	-0.232862046656833	0	0	0	0	1	1	1	1	0
T1872	1	196463259	196467185	*	1	1	1	0.0528754931027817	-0.0571519547006144	-0.00564043308784958	0.0534828784521138	1	0	0	1	0.00192714093732768	1	0.866102360570022	5.16544289542675e-05	0
T1873	1	196467258	196468835	*	0	1	1	0.00269497049248706	0.0101263907712198	0.00984827759821463	-0.000980359467900033	0	0	0	0	0.644708392418442	0.459096751868418	0.430839877752253	0.848453706414362	0
T1874	1	196515540	196515844	*	0	1	1	0.00773838605886259	-0.003107156249544	0.0152518125506382	-0.00273371470732828	0	0	1	0	0.203682556104186	1	0.0921588801967731	1	0
T1875	1	196515905	196516152	*	0	1	1	-0.00212311179749916	-0.00804756038372845	-0.00643430064272722	-0.00355782420654324	0	0	0	0	0.993259392333019	1	1	1	0
T1876	1	196517482	196518099	*	0	1	1	-0.00185418586896997	-0.00157264462386195	0.00169252245376516	0.00235296548370573	0	0	0	0	0	0	0.717577878458134	0.452262391575464	0
T1877	1	196537958	196538243	*	0	1	1	-0.00777281347184664	-0.00966641257415789	-0.00942150546677157	-0.00688550188486835	0	0	0	0	1	1	1	1	0
T1878	1	196576859	196578058	*	1	0	1	0.00505874712302331	0.00181365258847884	-0.00506748014021404	0.002191278892027	0	0	0	0	0.374869564938225	0.733500445340812	1	0.543118725047899	0
T1879	1	196618859	196801026	*	1	1	1	-0.257407076018666	-0.273739933011384	-0.19000805232916	-0.165867257021897	0	0	0	0	1	1	1	1	1
T1880	1	196854782	196855055	*	0	1	1	-0.00208924293230263	0.00338945910462743	-0.00404695489308136	-0.000149032926580515	0	0	0	0	0	0.60959929707601	0	0.885028995485589	0
T1881	1	196867764	196868309	*	0	1	1	-0.000987722299623573	0.00507056180895692	0.00878597373878119	0.0127922686568159	0	0	0	1	0.918662380690886	0.525408599390685	0.282091522498006	0.00913356269917704	0
T1882	1	196873309	196903458	*	1	1	1	0.0325583024269153	-0.00310309208637765	0.0600625644515257	0.120434676224948	1	0	1	1	0.147659839935873	0.808180249902538	0.0525909118309944	6.87007266727463e-12	0
T1883	1	196978259	196979058	*	1	0	1	-0.00102653449207269	0.000233148814685194	0.00366649010740163	-0.00610389377726724	0	0	0	0	0.892733715217756	0.827158997367857	0.606454210680716	1	0
T1884	1	197008321	197036397	*	0	1	1	-0.167327333518566	-0.229840750130544	-0.17294216401171	-0.149219706542764	0	0	0	0	1	1	1	1	0
T1885	1	197051259	197116458	*	1	1	1	0.0701541383697996	0.634278568332846	0.785334989566966	0.656260779096363	1	1	1	1	0.000954566105106072	9.91836988418225e-125	3.48642032463028e-224	0	1
T1886	1	197122742	197171858	*	1	1	1	-0.0424016602631425	0.0153868317413757	0.163809847272993	0.104134201036001	0	0	1	1	1	0.52096000838289	6.93644698995576e-09	3.13276376847637e-10	1
T1887	1	197173315	197173941	*	0	1	1	-0.00734418659629253	-0.00285106307581505	-0.00647416122102906	-0.000585910527393717	0	0	0	0	1	0.928829813852981	1	0.848689047003998	1
T1888	1	197174177	197174865	*	0	1	1	0.0138208287798857	0.00504482005040073	0.0187772955937277	0.00719631326933889	1	0	1	1	0.0179679465919666	0.500878040712495	0.0239399099065731	0.0822259148909376	1
T1889	1	197177376	197179317	*	0	1	1	0.00814386594430725	0.0260998799383182	0.00663106961244419	0.00700771504873381	0	1	0	1	0.210337029117931	0.0162430620416327	0.432290274125576	0.152600289655851	1
T1890	1	197191352	197192385	*	0	1	1	-0.00557448184428017	-0.018980362172955	-0.0101504879289088	-0.0071854353207139	0	0	0	0	1	1	1	1	1
T1891	1	197473878	197745257	*	1	1	1	-0.313149218305248	-0.156854346589777	-0.0581519294172036	-0.199197205162845	0	0	0	0	1	1	1	1	1
T1892	1	197870858	197876497	*	1	1	1	0.214613221728223	-0.0146857286395707	0.112140587428254	0.166900575032511	1	0	1	1	1.71329129470122e-29	1	5.25782243771688e-06	1.39072180757172e-29	1
T1893	1	197951658	197965257	*	1	1	1	0.173890694059381	0.0298420762023206	0.205568686050734	0.28573210492636	1	0	1	1	6.26652958457531e-16	0.310876430130434	3.01277694363598e-12	3.70027510860927e-62	1
T1894	1	198125058	198291550	*	1	1	1	-0.059023531713731	0.10828507460461	0.231446362313428	-0.0023072581314247	0	1	1	0	1	1.99874070412733e-06	1.88342270333522e-29	0.809548283584359	1
T1895	1	198543786	198726545	*	1	1	1	-0.329385955120087	-0.490024693681824	-0.357070160439545	-0.33855973447339	0	0	0	0	1	1	1	1	1
T1896	1	198776622	198906558	*	0	1	1	-0.309879591722317	-0.315025766938338	-0.354145333763576	-0.343448411246605	0	0	0	0	1	1	1	1	0
T1897	1	199356269	199357603	*	0	1	1	-0.00258951628406107	0.00673628046513194	0.00257637471712863	-0.00443209198164854	0	0	0	0	1	0.463720035098532	0.66884856103313	1	0
T1898	1	199996730	200146552	*	0	1	1	-0.100721188755279	-0.204016877669786	-0.169180970477748	-0.222466985074003	0	0	0	0	1	1	1	1	1
T1899	1	200182656	200183643	*	0	1	1	0.000193479264595674	0.00500595232777184	-0.0021583103315264	-8.96282310189457e-05	0	0	0	0	0	0.436152376219753	0	0	0
T1900	1	200311672	200343482	*	0	1	1	-0.0312398780491877	-0.0424326067997125	-0.0564835620289943	-0.0396590137021439	0	0	0	0	1	1	1	1	1
T1901	1	200365457	200380056	*	1	1	1	0.142555793995437	0.183011239295617	0.26394614408648	0.29980388624144	1	1	1	1	1.597305884899e-10	1.27885516171713e-08	3.98140929969625e-18	6.91405074050991e-66	1
T1902	1	200519856	200590855	*	1	1	1	0.0131790494626985	0.438622276505276	0.546901463838135	0.370588108206297	0	1	1	1	0.448470242460919	1.64307468158586e-57	6.00459184415108e-103	2.28894902669956e-136	1
T1903	1	200593024	200663378	*	1	1	1	0.337750841406692	0.0874619116584358	0.332012938107916	0.441043892487369	1	1	1	1	2.24869723827647e-64	0.00334680199331519	1.39496370962428e-36	9.96820416457327e-198	1
T1904	1	200708686	200829832	*	1	1	1	-0.0979696069679556	-0.0486241124532687	-0.0358478229548918	-0.117034230999965	0	0	0	0	1	1	1	1	1
T1905	1	200832936	200833280	*	0	1	1	0.010100449410069	0.00335915288406648	0.00742029453876373	0.00731052219651396	1	0	0	1	0.0329450102085067	0	0.230670303950115	0.0382206758510134	1
T1906	1	200881087	200884856	*	0	1	1	-0.00623765586347751	-0.00925373222347153	-0.0207255674566218	-0.00553563718463373	0	0	0	0	1	1	1	1	0
T1907	1	200890122	200935658	*	0	1	1	-0.027286303436735	-0.0361260302583449	-0.049785725407392	-0.075975079163011	0	0	0	0	1	1	1	1	1
T1908	1	200938513	200992828	*	1	1	1	0.150619042959215	0.142165031048415	0.0161130479840349	0.082272014605675	1	1	0	1	1.71478202815618e-11	1.16426981929302e-05	0.491536390524354	1.73204607265235e-06	1
T1909	1	200993071	200999070	*	0	1	1	0.018716165572475	0.0193134332803595	0.0246272658308099	0.00100901711566376	1	0	1	0	0.162554006583989	0.323204318884817	0.191073759927968	0.708514494700982	0
T1910	1	201083081	201096312	*	0	1	1	0.0028432488797274	-0.00863503602947677	-0.0145330046403798	-0.0173930466303358	0	0	0	0	0.677016729825681	0.920986894686537	0.988227606629246	1	0
T1911	1	201103656	201140702	*	1	1	1	0.266471139726834	0.224650225597531	0.244909412457448	0.258996014645771	1	1	1	1	7.50738142733891e-32	4.59835141306517e-12	1.37785450697692e-15	2.71361930609338e-49	1
T1912	1	201373625	201398994	*	0	1	1	0.0271747987919348	0.0253140748681186	-0.0229403676076153	-0.0149130741772733	1	0	0	0	0.138006505408287	0.330348265698482	1	1	0
T1913	1	201452660	201476387	*	0	1	1	0.0980250748852303	0.12499658466109	0.0861052778145896	0.0486191778004003	1	1	1	1	1.12132018098668e-06	2.30483060951437e-05	0.00192717873802138	0.00141614985820622	1
T1914	1	201484594	201485727	*	0	1	1	0.0246921575222192	0.0290950946623012	0.0248825423586641	0.00820014500670375	1	1	1	1	0.00692922748727979	0.0329267756662101	0.0490386872941988	0.186566093241775	0
T1915	1	201485966	201487615	*	0	1	1	0.0203646187553833	-0.00604090289070855	0.0130357379730153	0.00899872325436422	1	0	0	1	0.0231653115542762	1	0.267056141941125	0.153201561237059	0
T1916	1	201489184	201489677	*	0	1	1	0.00128702436627746	0.00176211316516264	-0.00430303346799358	-0.000178631763425035	0	0	0	0	0.706973191988132	0.733500445340812	1	0.876716867361083	0
T1917	1	201502441	201503362	*	0	1	1	0.000953630070884093	-0.0111462956866954	-0.00929630675282739	-0.00535020624271229	0	0	0	0	0.740657767878148	1	1	1	0
T1918	1	201553037	201553337	*	0	1	0	-0.00462075575967544	-0.0112488053749379	-0.000392735765608399	-0.00527978427805228	0	0	0	0	1	1	0.840881618018847	1	0
T1919	1	201592013	201592738	*	0	1	1	0.0105947115601396	0.0115627121973486	0.00111216398835892	0.00820653536150784	1	1	0	1	0.00869306297762525	0.0448802957333028	0	0.00745299184184325	0
T1920	1	201617056	201796097	*	1	1	1	0.234225776069293	0.488759045043134	0.426064832356655	0.280151528710861	1	1	1	1	8.48889984852036e-35	1.54108922508044e-82	4.95751193807181e-70	9.00925218081658e-86	1
T1921	1	201798033	201853422	*	1	1	1	0.27409304934321	0.782156416689827	0.873832765247587	0.767461593959183	1	1	1	1	3.89020078521717e-37	6.29099067024539e-167	7.30155240203283e-239	0	1
T1922	1	201855791	201862006	*	0	1	1	0.0610432000102004	0.163835558880584	0.141109094140906	0.27672018325192	1	1	1	1	1.32930126691982e-05	2.30038243919706e-13	1.68007684587722e-11	1.68213036637033e-81	0
T1923	1	201913871	201915663	*	0	1	1	0.021866880220164	-0.0148340291632412	-0.0129737306689405	-0.00054927106997458	1	0	0	0	0.061038166908493	1	1	0.799879818191967	0
T1924	1	201923545	201941054	*	1	1	1	0.487013295416808	0.674995604311081	0.85144960142094	0.740304026265097	1	1	1	1	6.60699915729726e-102	4.85884294257837e-98	1.97635599246861e-172	0	1
T1925	1	201947589	201947723	*	0	1	1	-0.00138259025980256	3.93732606841944e-05	-0.00189875608921545	0.00159311603225758	0	0	0	0	0	0	0	0	0
T1926	1	201947770	201948077	*	0	1	1	0.00585247499590732	0.00334393959101186	0.00359022084315869	0.00570897468978858	1	0	0	1	0.144554631010974	0	0	0.0666289576799062	0
T1927	1	201951655	201976854	*	1	1	1	0.376223206115872	0.601703466322523	0.603891672871505	0.61359957113267	1	1	1	1	7.6116805743342e-63	1.99270200668611e-78	5.80860837205813e-87	1.53130636916348e-270	1
T1928	1	201979753	201980936	*	0	1	1	0.00255450734198042	0.00349428355155785	-0.00174884072351625	0.0182190295284128	0	0	0	1	0.608005865898145	0.645806878299956	0.907547398704853	0.00169831848465704	0
T1929	1	201981092	201981983	*	0	1	1	0.010100449410069	0.0132073195055668	0.00469127350709121	0.00731052219651396	1	1	0	1	0.0329450102085067	0.0631972183200995	0.422315173001658	0.0382206758510134	0
T1930	1	202101055	202114454	*	1	1	1	0.171898600261725	0.2575690974185	0.203648678427353	0.30477272959187	1	1	1	1	6.47052440920164e-21	1.59490250365236e-21	7.24879660832976e-16	9.94808814733833e-83	1
T1931	1	202115855	202239122	*	1	1	1	0.646506395552578	0.62857659248599	0.568532187749781	0.740244673489565	1	1	1	1	6.97813527720788e-217	4.56572638244426e-103	1.2427444700167e-93	0	1
T1932	1	202245429	202250141	*	0	1	1	-0.00184136540164134	0.00254075226516019	-0.00811600306394627	-0.0181101276968748	0	0	0	0	0.844119070231082	0.731655690853567	0.969224585752741	1	0
T1933	1	202297655	202311654	*	1	1	1	0.403433391826175	0.339864130928466	0.553886645628194	0.622775149026347	1	1	1	1	4.63846400016214e-72	9.34383374601518e-27	8.56887777676313e-74	2.55744821220537e-278	1
T1934	1	202316855	202561834	*	1	1	1	0.0256834565089926	0.178220470800063	0.338831872775756	0.0594134677410117	1	1	1	1	0.0871640974612892	2.01815134080855e-19	3.01560229238358e-80	1.6843738683114e-07	1
T1935	1	202693655	202781284	*	1	1	1	0.185981564842438	0.511750992586568	0.585565718243482	0.358040086038813	1	1	1	1	6.93452269448513e-20	5.08606260144965e-80	3.86749577374482e-120	9.6192999649854e-128	1
T1936	1	202789394	202796353	*	0	1	1	0.000347676504921789	0.0062153438122998	-0.0178878920439984	-0.0238354274872015	0	0	0	0	0.754027544100218	0.647137900669297	1	1	0
T1937	1	202819555	202820692	*	0	1	0	0.00208115447014057	0.0018986555035151	-0.00361533697642008	0.00203145014072097	0	0	0	0	0.651683022206037	0.733500445340812	0.971834553846354	0.59113774307026	0
T1938	1	202820904	202830748	*	0	1	1	0.0569134394928397	0.0219694495155651	-0.00261322416581259	0.0152119669484684	1	0	0	1	0.000483885543716253	0.325709915413942	0.816971482844796	0.177786673272765	0
T1939	1	202830871	202844369	*	0	1	1	0.0611748601412979	0.0601516718064713	0.0775043712334441	0.18151604458128	1	1	1	1	0.00172050545323311	0.0370297759382306	0.00425118455813156	7.39203948983873e-30	1
T1940	1	202847455	202897054	*	1	1	1	0.331858694478001	0.348938543822542	0.447868886884925	0.518932764428125	1	1	1	1	2.39479203068504e-51	3.01608450900638e-29	7.72729740090286e-54	4.62223801469907e-224	1
T1941	1	202908255	202928454	*	1	1	1	0.294148567361967	0.488446952890643	0.59049808641681	0.542925077767468	1	1	1	1	3.00808844524318e-39	3.15214756466103e-52	3.98387307397881e-83	1.29474142132558e-211	1
T1942	1	202928855	202937254	*	1	1	1	0.163397258103004	0.128989861279223	0.153585094084639	0.202040321119378	1	1	1	1	1.48658403283216e-21	5.7605883136092e-08	2.48993722877633e-11	2.28327773819548e-45	1
T1943	1	202974655	202995054	*	1	1	1	0.434986580482241	0.339640855543568	0.562531010550823	0.523438374960441	1	1	1	1	1.16038840048992e-81	8.24507512130598e-26	3.7393308860724e-76	3.99022102569322e-200	1
T1944	1	202995628	203047863	*	0	1	1	0.0899632766950897	0.11707241166039	0.0155624929715519	0.114543788441299	1	1	0	1	6.25846397525441e-05	0.000332278725737129	0.50148063473336	3.5445800423718e-11	1
T1945	1	203121774	203135243	*	0	1	1	0.0085804790694997	0.0247182909292938	-0.0199759900292609	-0.0261100924963189	0	0	0	0	0.496644261687647	0.28722487101186	1	1	0
T1946	1	203148059	203155877	*	0	1	1	0.0092366794561822	0.0256517935062086	0.00492763606437082	-0.00201814249404259	0	1	0	0	0.359586019813331	0.130171584317526	0.618541629946397	0.889022468580505	0
T1947	1	203181955	203242769	*	0	1	1	-0.0617418926306248	-0.0961063424820359	-0.135751581028245	-0.149879292032838	0	0	0	0	1	1	1	1	0
T1948	1	203256280	203257929	*	0	1	1	0.0229249432784802	-0.00585325433795816	0.0203197309516537	0.0212884149201378	1	0	1	1	0.0210794164761081	0.986394193628192	0.135242662989177	0.00556155035958188	1
T1949	1	203265771	203265972	*	0	1	0	0.0015759125474151	0.00497986887917018	0.00385664892964884	0.000797944805211921	0	0	0	0	0	0	0	0	1
T1950	1	203267886	203279854	*	1	1	1	0.525556576818479	0.228200243466679	0.444358262256997	0.433236011955334	1	1	1	1	2.3124877637536e-121	9.45973933680115e-14	4.73750853405852e-50	2.20346653853255e-137	1
T1951	1	203309756	203320617	*	0	1	1	0.0326832069546112	0.0162842130913916	-0.0252190177502542	-0.0124611379522932	1	0	0	0	0.0358096503658711	0.429360363802967	1	1	0
T1952	1	203463271	203477992	*	0	1	1	0.0241285388679293	-0.00608254808024982	-0.0396667679131894	-0.0231577989277149	1	0	0	0	0.14873940218791	0.881870944027765	1	1	0
T1953	1	203594854	203713253	*	1	1	1	0.221510235026593	0.379773667658943	0.420507690149779	0.273528056152352	1	1	1	1	9.39328104743361e-28	7.07659798990874e-43	1.44637115931845e-59	5.40553244132458e-72	1
T1954	1	203764254	203826653	*	1	1	1	0.28452894031053	0.91592321644819	1.0155107009599	0.729893471005631	1	1	1	1	1.22673538674769e-41	5.17290756286563e-250	0	0	1
T1955	1	203830054	203849453	*	1	1	1	0.369655617630711	0.536114273873345	0.626490617953206	0.687963338339372	1	1	1	1	3.57556195200368e-60	1.94822130433402e-62	2.6133267505746e-93	0	1
T1956	1	203872851	203873147	*	0	1	1	-0.00212311179749916	-0.00969874329954032	-0.000976251648085454	-0.00273371470732828	0	0	0	0	0.993259392333019	1	0.887156676485272	1	0
T1957	1	204100190	204121131	*	0	1	1	-0.00397943741434028	0.0161936768627139	-0.00989989414921294	-0.0304322796916905	0	0	0	0	0.856374816609233	0.471210524047607	0.9246655184177	1	0
T1958	1	204123947	204135450	*	0	1	1	0.0316781799863765	0.0444576479121171	0.00682915149156621	0.00338208033013975	1	1	0	0	0.0213575704205631	0.0324513249714684	0.587744388301476	0.583405904656409	0
T1959	1	204152134	204152665	*	0	1	1	0.00171166781369193	0.00343461989302418	-0.00344647324449199	-0.00188302502725623	0	0	0	0	0.666972690977932	0.630808672017114	1	1	0
T1960	1	204159469	204165614	*	0	1	1	0.0187400561088494	0.0148415393983413	0.0176034230500356	0.00677591016453453	1	0	0	0	0.0829863614716909	0.336481213133267	0.231123609899228	0.339644735079288	0
T1961	1	204167288	204183220	*	0	1	1	0.0186579609290866	0.0027633494246203	-0.0487923174285158	-0.0260850310319672	0	0	0	0	0.272855035634956	0.733500445340812	1	1	0
T1962	1	204315904	204316386	*	0	1	1	-0.00392685929376586	-0.00639857211708872	-0.00506748014021404	-0.00191054511734769	0	0	0	0	1	1	1	1	0
T1963	1	204364654	204381853	*	1	1	1	0.456616438438265	0.494732863570359	0.699614257340407	0.778681408004824	1	1	1	1	5.19775676201611e-90	1.80981753780067e-53	1.12806162913929e-118	0	1
T1964	1	204391728	204426200	*	0	1	1	0.0513915059404239	0.0300071703191837	0.0123365023917859	0.0139052817434332	1	0	0	0	0.0227443344863301	0.328859870662998	0.551880277103834	0.337962410689943	1
T1965	1	204426597	204464053	*	1	1	1	0.180288188116833	0.123560013279662	0.11025339218062	0.0444883948562861	1	1	1	1	1.20445813189212e-15	0.000158812232183552	0.000339931889175559	0.00929436459624097	1
T1966	1	204474654	204477853	*	1	1	0	0.105236692906117	-0.133264232488001	-0.013177270214698	0.00936196138975266	1	0	0	0	5.50010571768067e-08	1	0.958090155390245	0.412132364196372	1
T1967	1	204484454	204542871	*	1	1	1	0.377506815501783	0.769873447826655	0.902930051593826	0.753562975470802	1	1	1	1	7.36294395078998e-69	1.28690054383853e-155	4.64530470579237e-247	0	1
T1968	1	204543005	204543690	*	0	1	1	0.0162345317493742	0.0277668895413007	0.0265291937458902	0.0452252844491474	1	1	1	1	0.00915036048560249	0.0041831352188977	0.00364941422917896	4.66811488294354e-12	1
T1969	1	204548775	204550806	*	0	1	1	-0.00957843932240248	0.0039226321296628	0.0193679629125013	0.0183120661862508	0	0	0	1	1	0.675325660279712	0.204803450110647	0.0314445862797486	1
T1970	1	204586298	204654861	*	0	1	1	0.170006369148704	0.108355214424842	0.0646609459327115	0.00169922527566318	1	1	1	0	9.61572343617842e-14	0.00111683405026042	0.0377283873602316	0.683517162409298	0
T1971	1	204673735	204674081	*	0	1	0	0.00308744655151742	0.00995265148724095	0.0120345124126072	0.0055639366876894	0	0	1	1	0.508934763848725	0.22605141286862	0.12468563658539	0.162693595095694	0
T1972	1	204676448	204676558	*	0	1	1	0.00404872749964078	3.93732606841944e-05	0.00495858597723492	0.00159311603225758	0	0	0	0	0	0	0	0	0
T1973	1	204913379	204986066	*	0	1	1	0.0618998008691826	0.0626751271185402	-0.0487806202853418	-0.0491123480542209	1	1	0	0	0.00753182639801029	0.0614152992027032	1	1	0
T1974	1	205012325	205047627	*	0	1	1	0.138213054835171	0.22346721200438	0.119771567681664	0.223695296492422	1	1	1	1	1.24797269648908e-11	7.9758525304942e-14	1.82265199269319e-05	6.56667376147184e-42	1
T1975	1	205051253	205092452	*	1	1	1	0.227342330263307	0.425653386061348	0.568094763805904	0.443425033945599	1	1	1	1	4.66842818624178e-24	2.22157134233033e-42	4.15362270328059e-85	1.5555333817781e-155	1
T1976	1	205111633	205181452	*	1	1	1	0.229992715417422	0.412955572772394	0.497380235941581	0.256859996384462	1	1	1	1	1.12340318476655e-26	1.88628687038773e-44	4.08483171999205e-73	8.27539255807409e-56	1
T1977	1	205197304	205242471	*	1	1	1	0.260404245706274	0.166522398939612	0.222503886179376	0.0707199713117042	1	1	1	1	1.83608228791995e-30	3.52086698763652e-07	4.25253583075102e-13	5.08847251509205e-05	1
T1978	1	205271187	205290883	*	0	1	1	0.0509610155837409	0.0948386876970628	0.0668469608160724	0.0112446723790954	1	1	1	0	0.00473721318162094	0.000433834548183149	0.00803492855531382	0.332199695821506	1
T1979	1	205320375	205320599	*	0	1	1	0.00176333434979339	7.85382919499578e-05	-0.00104575594104905	0.000705686394510065	0	0	0	0	0.636425907922661	0	0	0.748397793894195	0
T1980	1	205404014	205419109	*	0	1	1	0.108527994862676	0.116550709756481	0.0565252374347487	0.14088889348824	1	1	1	1	3.94062530019358e-10	3.88671920898357e-06	0.0151371808993344	2.85187908069749e-23	1
T1981	1	205473723	205501921	*	0	1	1	0.0851199746976385	0.0870186835456978	0.0263766188491771	0.0159480610659211	1	1	0	0	6.20103977400256e-06	0.00169250387784276	0.272727450230791	0.214300999653966	0
T1982	1	205561165	205604266	*	1	1	1	0.339437060470048	0.492356115012943	0.562474592882939	0.575025191478269	1	1	1	1	4.08580358072803e-52	4.56398242670468e-56	4.04484335399138e-82	2.07426032730424e-267	1
T1983	1	205604702	205605666	*	0	1	0	0.000120380314240587	-0.0106455937042641	0.000364429139989474	0.0134189947110366	0	0	0	1	0.781767754278432	1	0.77522305705346	0.0678965941218454	1
T1984	1	205626979	205649607	*	1	1	1	0.248007386072597	0.142994762127979	0.245408290429659	0.133774838924509	1	1	1	1	1.89974167354859e-31	1.8921283196042e-06	1.69300518670842e-17	1.14689609249538e-16	1
T1985	1	205671253	205720052	*	1	1	1	0.429255017041773	0.973383300746098	1.14223753580202	1.02593327505736	1	1	1	1	9.57923865171511e-97	1.15397273326546e-287	0	0	1
T1986	1	205737053	205744852	*	1	1	1	0.0713672664260173	0.0534062592378207	0.0405196405722358	0.0732167570312788	1	1	1	1	3.44607107312366e-05	0.034743852249512	0.0826561548281276	5.94202381547444e-08	1
T1987	1	205758221	205865579	*	1	1	1	0.0499359136735864	0.0537858384744168	-0.00762189462682561	-0.0480466742098697	1	1	0	0	0.0249261357642302	0.086425435653761	0.854633768695856	1	1
T1988	1	206122551	206124759	*	0	1	0	0.00410156372147445	0.0276667452554775	0.00205411740422979	0.00206326880271423	0	1	0	0	0.493133880308061	0.0159890318160997	0.704328057053063	0.583405904656409	1
T1989	1	206129174	206129695	*	0	1	1	-4.37507636774633e-05	-0.00157264462386195	0.00442462231050505	0.00317519730597084	0	0	0	0	0	0	0.472155133943345	0.335821227200583	1
T1990	1	206130652	206155151	*	1	1	1	0.137330622425763	0.111749073915583	0.160478647337881	0.149164490008906	1	1	1	1	1.9505287956054e-13	3.08463655098648e-05	5.16672266415041e-10	1.58698065627072e-23	1
T1991	1	206238872	206288647	*	0	1	1	0.116525161760609	-0.0276283635943106	0.0590510459762605	-0.0979863513406439	1	0	1	0	3.66553818350653e-07	1	0.0552285270920439	1	0
T1992	1	206483797	206484598	*	0	1	0	0.000576278315816284	0.00181365258847884	0.000384425043507216	-0.00108831329508255	0	0	0	0	0.778044745741818	0.733500445340812	0.806298807928383	0.96044384242412	0
T1993	1	206489755	206490702	*	0	1	0	-0.00415864015125865	-0.00308356925597952	0.000124734712783576	-0.000296342623864606	0	0	0	0	1	0.996825457009032	0.818326940285605	0.859727708950759	0
T1994	1	206490852	206493051	*	1	0	0	0.00862996763704387	0.0213040043151414	0.01390775002418	0.00951632476171458	1	1	1	1	0.161682911664898	0.0333608400911965	0.1205946692521	0.0487970016893342	0
T1995	1	206496679	206497748	*	0	1	0	0.013928364087585	0.0343059631726873	0.0253006366441421	0.0163016404572911	1	1	1	1	0.00310838929788935	2.82536252218499e-05	0.000433461803172147	5.67216409549394e-05	0
T1996	1	206506678	206506789	*	0	1	1	8.13185153511465e-17	0.0016578020543153	-3.36077056010236e-17	0.000828841426393625	0	0	0	0	0	0	0	0	0
T1997	1	206516052	206637783	*	1	1	1	0.0496190495870322	0.275108509743818	0.234998739316503	0.0741092275752715	1	1	1	1	0.0249703621015307	1.32165060806558e-20	4.08561682792863e-17	8.85554964356395e-06	0
T1998	1	206643791	206670223	*	1	1	1	0.137777095190707	0.139669725685689	0.046759179321738	0.105177158685431	1	1	1	1	2.57848990371366e-11	3.25516926184846e-06	0.0917896698611936	4.40155787709456e-11	1
T1999	1	206680879	206786251	*	1	1	1	0.365845755743282	0.520094665159114	0.494209739751222	0.559210673042319	1	1	1	1	1.02991858386e-72	8.48476510043512e-78	9.21148301298155e-79	4.52272632859535e-319	1
[truncated: 22,875 more rows]
