# Supplementary material for: EPIGENE: genome-wide transcription unit annotation using a multivariate probabilistic model of histone modifications
Source: Epigenetics Chromatin. 2020 Apr 7;13:20. doi: 10.1186/s13072-020-00341-z (PMC7137282; doi:10.1186/s13072-020-00341-z)
Supplement: Supplementary file 3 — Additional file 3. Cell specific TUs. Additional details about cell specific TUs that lack RNA-seq evidence. [file 13072_2020_341_MOESM3_ESM.csv]

chr	start	end	strand	enr_PolII8WG16	enr_PolIIS2PH5	enr_PolIIS5P4H8	enr_PolIIS7P4E12	class_PolII.8WG16	class_PolIIS2P.H5	class_PolIIS5P.4H8	class_PolIIS7P.4E12	RNA-Seq_rpkm
1	13000	17799	+	0.048432359	0.26044885	0.149227568	0.231198061	1	1	1	1	4.322136935
1	118400	120399	+	0.088451679	-0.031050338	0.045278241	0.071122122	1	0	0	1	0.100355686
1	661600	676399	+	0.018435068	0.103943529	0.090189692	0.037770963	0	1	1	1	0.644791448
1	687400	693999	+	-0.010771685	-0.006868676	-0.023973347	-0.00120769	0	0	0	0	0.124407875
1	715000	720599	+	-0.051591512	-0.118918584	-0.110093122	-0.054487904	0	0	0	0	1.453202468
1	753000	755999	+	0.030010266	0.041008036	0.023791818	0.044303269	1	0	0	1	0.273697326
1	763800	792599	+	0.08139178	0.217581922	0.073681543	0.083741082	1	1	1	1	0.617719659
1	896400	901399	+	0.080293044	0.073104782	0.052735492	0.07385761	1	1	1	1	9.119594893
1	955000	963799	+	0.270229617	0.300269004	0.251365507	0.238221291	1	1	1	1	0.422986776
1	968800	991799	+	0.14225005	0.484916862	0.165230347	0.182593205	1	1	1	1	3.103489676
1	1014800	1028199	+	0.167138626	0.53890489	0.273811935	0.428162296	1	1	1	1	2.136473154
1	1168200	1170999	+	0.27797118	0.312239652	0.23101832	0.397519657	1	1	1	1	4.424773432
1	1244400	1249999	+	0.353170232	1.139735495	0.675098372	0.730856912	1	1	1	1	15.20323478
1	1260600	1264399	+	0.348069994	0.642101041	0.375949076	0.605989429	1	1	1	1	1.781433471
1	1311800	1313399	+	0.118209139	0.148872866	0.197762446	0.24047215	1	1	1	1	0.159656773
1	1343200	1346599	+	0.42235372	0.437191809	0.454662483	0.583745173	1	1	1	1	7.862089847
1	1374200	1375599	+	0.01135299	0.003289926	0.024137375	0.008964619	0	0	0	0	0.560427857
1	1406199	1432598	+	0.414143057	0.970014335	0.734977053	0.588932049	1	1	1	1	2.559346457
1	1446199	1449598	+	0.520219645	0.413030964	0.46065344	0.697403886	1	1	1	1	0.482995281
1	1551599	1554998	+	0.111739678	0.144622771	0.114651786	0.137686905	1	1	1	1	0.864024891
1	1562999	1566398	+	0.027636632	0.103968095	0.052891362	0.071371992	1	1	1	1	0.944524104
1	1634599	1640798	+	0.01335629	0.203100182	0.135807311	0.096171196	0	1	1	1	1.091846321
1	1713599	1789798	+	0.134819781	1.039403956	0.991204586	0.549367777	1	1	1	1	5.381037886
1	2130199	2134998	+	0.290284587	0.086816314	0.159323114	0.220456674	1	1	1	1	0.490374375
1	2158199	2186998	+	0.282477115	0.638389918	0.41172323	0.199784512	1	1	1	1	0.140016456
1	2323999	2328598	+	0.273922202	0.438390011	0.402782837	0.428121398	1	1	1	1	5.275615119
1	2518599	2521598	+	0.004892536	0.010596992	-0.027266755	0.004470235	0	0	0	0	1.435390419
1	3540798	3564597	+	0.185016202	0.43361642	0.264618701	0.356874039	1	1	1	1	3.094236433
1	4035798	4049997	+	0.265639793	0.205611946	0.168401211	0.267082776	1	1	1	1	0.863495788
1	4052598	4065397	+	0.059614685	0.173375045	0.07072787	0.027032217	1	1	1	0	0.651456655
1	4068798	4073197	+	-0.011381551	0.001004043	-0.003585437	-0.011999485	0	0	0	0	3.180694679
1	5921396	5928395	+	0.024436298	0.141622601	0.045292871	0.015013968	0	1	0	0	1.292894034
1	5929796	5944195	+	0.032987579	0.20536864	0.070211774	0.00455061	1	1	1	0	0.45616221
1	5946596	5976195	+	0.097390459	0.267764155	0.112703951	-0.004953301	1	1	1	0	0.171985482
1	5977996	6050595	+	0.138520239	0.184066715	0.04257943	0.115813172	1	1	0	1	0.151048754
1	6051596	6064395	+	0.234806128	0.141847164	0.09379891	0.158330327	1	1	1	1	0.086955921
1	6072996	6079395	+	0.067474721	0.158866793	0.049814691	0.091123006	1	1	0	1	0.14255069
1	6332796	6341395	+	-0.001522267	0.052508404	-0.063443157	-0.027506379	0	0	0	0	1.020530339
1	6349596	6355795	+	0.007692036	0.053059457	-0.048055684	-0.048654568	0	0	0	0	1.074188429
1	6359996	6367395	+	0.02131728	0.085024408	-0.00053835	0.015152236	0	1	0	0	0.01479445
1	6370396	6409795	+	0.096852874	0.201447876	-0.039924475	-0.063782332	1	1	0	0	0.448289359
1	6639996	6657195	+	0.682978673	1.331765551	1.118264556	1.135245736	1	1	1	1	5.346645433
1	6843596	6848195	+	0.3021185	-0.007463276	0.027964858	0.203530763	1	0	0	1	0.325263489
1	6851796	6858595	+	-0.09590179	-0.162413257	-0.103102604	-0.144732834	0	0	0	0	0.064399371
1	6867996	6871195	+	0.006390196	0.088374424	0.047623228	0.003376075	0	1	0	0	0.034212166
1	6880196	6908395	+	-0.183888978	-0.053844928	-0.099161706	-0.27460955	0	0	0	0	0.130701796
1	6910796	6916195	+	-0.046472673	0.056421713	0.020169419	-0.068705441	0	0	0	0	0.037168773
1	6920196	6926395	+	-0.02277377	0.115520881	0.107622153	-0.042770859	0	1	1	0	0.085346478
1	6931596	6941395	+	-0.007553938	0.194250791	0.094976841	-0.002781096	0	1	1	0	1.206502497
1	7829795	7833594	+	0.192773881	-0.046286596	-0.013959011	0.117114559	1	0	0	1	2.487284469
1	7844595	7852794	+	0.004354734	-0.047039314	-0.087447113	-0.049691394	0	0	0	0	0.287048415
1	7858395	7874194	+	-0.074272014	-0.108282317	-0.169175797	-0.001203654	0	0	0	0	0.547394651
1	7889595	7905794	+	-0.09706539	-0.170900716	-0.19040538	-0.181905082	0	0	0	0	4.240619059
1	8013395	8017594	+	0.364329856	0.027085685	0.163049913	0.284305746	1	0	1	1	0.125987658
1	8020395	8052394	+	0.523010322	0.583574029	0.689455871	0.656401952	1	1	1	1	8.595806636
1	8412794	8448393	+	-0.020594328	0.376740077	0.248535787	-0.055253508	0	1	1	0	0.269596991
1	8488794	8498993	+	-0.011941796	0.089384019	0.056948299	-0.047529728	0	1	0	0	0.080499213
1	8500394	8546593	+	-0.074235985	0.111181509	0.031351899	-0.201250188	0	1	0	0	0.116114017
1	8548194	8561193	+	-0.052241758	0.092709822	0.057810611	-0.10106047	0	1	0	0	0.152989787
1	8603394	8618193	+	-0.069011164	0.033476175	-0.06338447	-0.178256266	0	0	0	0	0.157807467
1	8635994	8644593	+	-0.117982118	-0.159652274	-0.209209806	-0.191228894	0	0	0	0	0.082745703
1	8669194	8684393	+	-0.085185664	-0.053496555	-0.079287289	-0.231116842	0	0	0	0	0.207673848
1	8691394	8720393	+	-0.114649607	0.094967666	-0.012232402	-0.254089994	0	1	0	0	0.090603253
1	8791994	8805593	+	-0.079245044	0.02210721	0.084033413	-0.054391885	0	0	1	0	0.105990631
1	8854794	8868793	+	-0.062247266	0.022899564	-0.076965112	-0.072274949	0	0	0	0	0.143365266
1	9598994	9647593	+	0.186321988	0.566618792	0.51360176	0.293299418	1	1	1	1	1.006560398
1	9648794	9674993	+	0.218556223	0.669636695	0.48689056	0.395118623	1	1	1	1	0.397662018
1	9749193	9761192	+	0.035281937	-0.05179983	-0.151713645	-0.057246134	1	0	0	0	0.056260006
1	9763393	9765792	+	0.008598866	-0.05183068	-0.048677659	-0.010578611	0	0	0	0	0.068424331
1	9778393	9815792	+	0.225371334	0.433627409	0.114485745	0.266912213	1	1	1	1	1.249933242
1	9821393	9823592	+	0.008753298	0.012625354	-0.035815991	-0.003656249	0	0	0	0	0.008293858
1	9912993	9919992	+	0.023544882	-0.036713644	-0.055483789	-0.026593886	0	0	0	0	0.046919542
1	9923993	9932192	+	0.050941462	0.069882666	-0.005659933	0.005292329	1	1	0	0	0.505116203
1	9939593	9943592	+	0.038091427	0.033609321	0.022568829	0.04446152	1	0	0	1	0.155095151
1	10004193	10024992	+	0.2203887	0.296766904	0.270505932	0.356478778	1	1	1	1	0.315804607
1	10031593	10045992	+	0.068216537	0.192916541	0.06006392	0.1046007	1	1	0	1	1.485061415
1	10092393	10105192	+	0.230567092	0.066333364	0.125237174	0.153198043	1	0	1	1	0.550245665
1	10126793	10242792	+	-0.047280387	0.379604788	0.325574912	0.091993423	0	1	1	1	0.657817366
1	10292193	10299992	+	-0.079231985	-0.203597747	-0.208034375	-0.185868011	0	0	0	0	0.074857388
1	10315993	10372592	+	-0.17140929	-0.245362061	-0.363643884	-0.360673709	0	0	0	0	0.633791452
1	10381193	10416992	+	-0.201830718	-0.374721257	-0.471332579	-0.375848166	0	0	0	0	0.221200446
1	10419993	10444592	+	-0.014025117	0.01625572	-0.170108456	-0.062221373	0	0	0	0	1.17415411
1	10458193	10483592	+	0.380831003	0.5554502	0.534585232	0.506858794	1	1	1	1	9.346655918
1	10489993	10508792	+	0.350792388	0.174981345	0.237712452	0.46051657	1	1	1	1	0.623098167
1	10535993	10567592	+	0.061701472	0.216127845	0.130307522	-0.013342341	1	1	1	0	0.109132478
1	10571393	10590592	+	-0.010918136	0.147677105	0.135954495	-0.120986049	0	1	1	0	0.186266236
1	10594993	10611992	+	-0.036919368	0.198314935	0.172219459	-0.002928843	0	1	1	0	0.795332229
1	10621993	10623792	+	-0.019597318	0.005200448	0.019769075	-0.030229905	0	0	0	0	0.15205407
1	10627193	10632192	+	-0.085788609	-0.026686757	-0.074576425	-0.09256207	0	0	0	0	0.20436067
1	10635593	10642592	+	-0.071611394	-0.10136985	-0.048292853	-0.005118502	0	0	0	0	0.56564114
1	10656593	10673992	+	-0.039482634	0.095077536	-0.037847081	-0.077001815	0	1	0	0	0.199243264
1	10675793	10694192	+	0.036348587	0.398659129	0.166603179	0.06156837	1	1	1	1	1.024381657
1	11071393	11090392	+	0.48962213	0.789831962	0.936427076	0.781117999	1	1	1	1	15.01205823
1	11333192	11356591	+	0.246937721	0.285386797	0.182900678	0.308614073	1	1	1	1	2.044542416
1	11795992	11812591	+	0.310530142	0.188983326	0.085372926	0.25884166	1	1	1	1	3.103002211
1	11866792	11907991	+	0.270912187	0.547810091	0.503145852	0.444224126	1	1	1	1	1.885765717
1	11993792	12038191	+	0.338444231	0.39578848	0.193547331	0.340011727	1	1	1	1	5.221207993
1	12039992	12075191	+	0.412557934	0.83013063	0.844717571	0.599621573	1	1	1	1	7.869834847
1	12078592	12093991	+	0.471657298	0.349072203	0.355717967	0.448495145	1	1	1	1	5.513046132
1	12123392	12205191	+	0.125468388	-0.004954669	-0.21606846	-0.114157455	1	0	0	0	0.314740771
1	12226792	12232791	+	0.339084193	0.128927517	0.263761923	0.227199259	1	1	1	1	0.285861651
1	12235192	12242791	+	0.114891378	0.193049664	0.085604106	0.066727495	1	1	1	1	0.184865738
1	12679391	12682390	+	0.157618526	0.062595952	-0.024092853	0.154557074	1	1	0	1	0.705530884
1	14075190	14082989	+	0.185848495	-0.07212775	-0.012474981	0.038554921	1	0	0	1	0.292411673
1	14092190	14119789	+	-0.059314706	0.340589805	0.248896136	0.034186709	0	1	1	0	2.134045815
1	14693590	14708589	+	-0.083874874	0.003237347	0.006668892	-0.010952637	0	0	0	0	1.480398424
1	14713590	14727589	+	-0.021488118	0.098770891	-0.018670702	0.008248691	0	1	0	0	0.931874228
1	15256790	15257989	+	0.009661129	0.000680244	-0.00427569	-0.005888822	0	0	0	0	0.045616221
1	15286190	15292789	+	-0.018497466	-0.061258804	-0.138338418	-0.061819968	0	0	0	0	0.171406406
1	15361189	15363588	+	0.008814844	0.009099896	-0.029648118	-0.002922556	0	0	0	0	0.182464884
1	15370189	15372388	+	0.0056732	0.00940637	-0.015539527	-0.00877781	0	0	0	0	0.199052601
1	15381589	15393188	+	0.048588316	0.019173531	-0.059230202	-0.021560672	1	0	0	0	0.430994639
1	15735989	15742588	+	0.251407262	0.127151085	0.136065582	0.138526963	1	1	1	1	0.243286512
1	15854789	15902188	+	0.060480336	0.110970255	0.127370872	0.196288487	1	1	1	1	1.210658354
1	15929189	15930588	+	0.062991	0.006132818	0.057693804	0.041794518	1	0	1	1	0.013033206
1	15943389	15992788	+	0.131226213	0.281224985	0.347410721	0.13976019	1	1	1	1	1.537285114
1	16010189	16062788	+	0.211402306	0.755877643	0.605980303	0.377326782	1	1	1	1	2.078226462
1	16176989	16192188	+	-0.052265896	0.200653692	0.143221555	-0.038074866	0	1	1	0	0.054019209
1	16212989	16230588	+	0.009112439	0.315937598	0.404874734	0.03026879	0	1	1	0	0.202162797
1	16279789	16285388	+	0.010531099	0.137391377	0.118901921	0.075226973	0	1	1	1	0.32583015
1	16693589	16727787	+	0.200015932	0.592329755	0.507554072	0.290530332	1	1	1	1	4.825323574
1	16767188	16817187	+	0.376931507	0.695365373	0.64018374	0.683792629	1	1	1	1	2.419849289
1	16887988	16920987	+	-0.003196226	-0.081597699	-0.26625131	-0.188960107	0	0	0	0	0.850396943
1	17196588	17197387	+	0.010408187	-0.003775166	0.004127242	0.008133508	0	0	0	0	0.02280811
1	17257388	17275387	+	0.016918188	-0.078112413	-0.19641195	-0.116752251	0	0	0	0	0.05879424
1	19199187	19216786	+	0.076484466	0.236665547	0.097491196	0.10986185	1	1	1	1	1.424470172
1	19233787	19240986	+	0.400138027	0.081607207	0.253321916	0.305357024	1	1	1	1	0.268628857
1	19537786	19540785	+	0.137686586	0.268855541	0.312400348	0.333181187	1	1	1	1	7.408074283
1	19579386	19588185	+	0.226254118	0.72190881	0.529318902	0.560842997	1	1	1	1	15.79150631
1	19606786	19622585	+	-0.01084839	0.077942808	-0.059835698	0.176312833	0	1	0	1	0.770278972
1	19639786	19660385	+	0.496958232	0.897215313	0.753081859	0.819072163	1	1	1	1	1.691786059
1	19718986	19731385	+	0.007836579	0.306788755	0.175059851	0.009026023	0	1	1	0	0.054445167
1	19922586	19956385	+	0.232451425	0.530387658	0.542515366	0.443720688	1	1	1	1	4.216126457
1	20208786	20241385	+	0.060127155	0.234930768	0.224958435	0.118337986	1	1	1	1	1.772036264
1	20511386	20521585	+	0.641567687	0.185896308	0.457515572	0.535711616	1	1	1	1	2.593863544
1	20964185	20966584	+	0.039237731	0.020442907	0.015942287	0.076857918	1	0	0	1	0.881913605
1	21130985	21140984	+	-0.069612513	-0.047508677	-0.126919846	-0.112340803	0	0	0	0	1.342941545
1	21142985	21156984	+	-0.078705574	-0.013556585	-0.034550086	-0.101791509	0	0	0	0	0.449645607
1	21159585	21196184	+	-0.111131955	-0.107853814	-0.204129303	-0.211198284	0	0	0	0	0.552380031
1	21199785	21231784	+	-0.259111473	-0.310919052	-0.346632564	-0.349731167	0	0	0	0	0.489804172
1	21286385	21307784	+	-0.168730782	-0.212052015	-0.226982931	-0.272256936	0	0	0	0	0.578089679
1	21315385	21317184	+	0.002575737	0.036916207	0.020433444	-0.013528129	0	0	0	0	0.020273876
1	21325185	21330584	+	-0.064427281	-0.008184913	-0.048860279	-0.107637062	0	0	0	0	0.702827701
1	21354385	21380784	+	-0.093113189	-0.089481611	-0.106409303	-0.255228841	0	0	0	0	0.132701734
1	21397785	21416184	+	-0.091444335	-0.057085756	-0.054870428	-0.179685603	0	0	0	0	0.068424331
1	21420185	21438584	+	-0.089901314	0.008723928	-0.041717594	-0.046912979	0	0	0	0	0.09519907
1	21544985	21554984	+	0.005590063	0.059853655	-0.071194788	-0.013344598	0	0	0	0	1.196969638
1	21771385	21777384	+	-0.019444871	-0.089192999	-0.130854044	-0.09624198	0	0	0	0	0.906242256
1	21795185	21800584	+	-0.033209478	-0.00564371	-0.088525842	-0.050214452	0	0	0	0	0.408856499
1	21802785	21808784	+	0.03074771	-0.038886028	-0.025000289	-0.051755139	1	0	0	0	0.440956803
1	21934585	21945184	+	0.172593225	0.174525063	-0.03652491	0.070087467	1	1	0	1	2.902224473
1	21948385	21954784	+	0.037591736	0.084002884	0.023011174	0.035677086	1	1	0	1	0.225230091
1	21965385	21975984	+	0.104541625	0.146176332	0.111308559	0.039839953	1	1	1	1	0.072297407
1	22350584	22358383	+	0.689849042	0.24943253	0.409101632	0.599116813	1	1	1	1	2.676151629
1	22378584	22447383	+	0.163577003	0.926316484	1.009450239	0.518202896	1	1	1	1	4.714118183
1	22798184	22811183	+	-0.129962472	-0.094003928	-0.086016628	-0.178789817	0	0	0	0	0.058950193
1	22815584	22857183	+	-0.028883785	0.363267842	0.264821141	-0.015970275	0	1	1	0	1.782541557
1	23344984	23350783	+	0.33772211	-0.001404567	0.148200226	0.258813338	1	0	1	1	0.789632514
1	23469784	23474583	+	-0.022311618	-0.041665605	-0.098011238	-0.089712241	0	0	0	0	0.102636497
1	23697583	23700982	+	0.150896031	0.084906943	0.091695215	0.217713448	1	1	1	1	1.996380493
1	23750383	23752982	+	0.003335084	0.010882777	0.009991444	0.008368761	0	0	0	0	0.084214562
1	23754583	23784982	+	0.022639827	0.059215071	-0.122234929	-0.093166217	0	0	0	0	1.286257388
1	24017783	24051782	+	0.578426522	0.757042691	0.952233847	0.886971313	1	1	1	1	35.24577562
1	24057983	24059982	+	0.003404716	0.043890445	0.00196423	0.007822639	0	0	0	0	0.082109198
1	24069183	24075582	+	0.265268101	0.134381272	0.23167852	0.245855377	1	1	1	1	0.518884513
1	24105583	24108182	+	0.122040475	0.059853655	0.207240619	0.108289654	1	0	1	1	6.077484207
1	24118383	24122782	+	0.254324357	0.52259611	0.334590219	0.502222514	1	1	1	1	19.60253422
1	24127783	24133782	+	0.215549091	0.237435693	0.191271079	0.369319853	1	1	1	1	3.530695502
1	24138183	24147182	+	0.069612224	0.125844163	0.076105904	0.078858597	1	1	1	1	1.238733822
1	24284583	24285582	+	0.134445415	-0.057948977	0.040356428	0.094881776	1	0	0	1	0
1	24286583	24290782	+	0.187777718	0.314190685	0.428976241	0.504551779	1	1	1	1	14.38431501
1	24305583	24307782	+	0.024917265	-0.014181111	0.009991444	0.014435443	1	0	0	0	0.041469292
1	24704383	24706782	+	-0.024648806	-0.075436071	-0.09343225	-0.053808224	0	0	0	0	0.593010872
1	24714183	24719982	+	-0.070245907	-0.194970473	-0.267246953	-0.135932178	0	0	0	0	0.421556801
1	24725383	24728782	+	-0.03786599	-0.096139421	-0.114907207	-0.067701825	0	0	0	0	0.66009355
1	24741783	24763582	+	0.022799696	-0.198354549	-0.286992105	-0.125442443	0	0	0	0	0.466206148
1	24765983	24795982	+	0.009324148	0.042779453	-0.172325651	-0.114900442	0	0	0	0	0.664172177
1	24968383	25004582	+	0.41359063	0.794121856	0.990387643	0.670393899	1	1	1	1	4.104955839
1	25071182	25083981	+	0.119896638	-0.147583715	-0.098103388	-0.051323427	1	0	0	0	0.098359976
1	25091782	25095581	+	0.000125283	-0.119008106	-0.11197441	-0.090599472	0	0	0	0	0.028810245
1	25099382	25116181	+	-0.125383365	-0.111892017	-0.212634371	-0.225119931	0	0	0	0	0.046702321
1	25123582	25158581	+	-0.191682769	-0.193710256	-0.313899628	-0.345027799	0	0	0	0	0.205403326
1	25161782	25171581	+	-0.186282045	-0.14998457	-0.260669175	-0.249676488	0	0	0	0	5.043850717
1	25574582	25581981	+	0.108355069	0.097513145	0.113526754	0.192287308	1	1	1	1	0.855612361
1	25611582	25647781	+	0.151090859	0.397470055	0.341137553	0.316674705	1	1	1	1	0.794881552
1	25666382	25688981	+	-0.059209435	0.018170302	-0.00088763	0.001981614	0	0	0	0	7.347844724
1	25707982	25721181	+	0.056055203	0.188831517	0.093880108	0.101293476	1	1	1	1	0.852885101
1	25758382	25768181	+	-0.025805198	0.003262889	-0.045737087	-0.006403357	0	0	0	0	0.262526006
1	25869982	25871781	+	0.128474233	-0.007592779	0.002626725	0.067819139	1	0	0	1	0.273697326
1	25880382	25894181	+	0.079786875	0.159291567	0.084038274	0.061659743	1	1	1	1	2.398487676
1	26126582	26129181	+	0.074418424	0.010412894	-0.034910428	0.019422359	1	0	0	0	0.533358891
1	26147982	26169981	+	0.24263638	0.758544275	0.67352837	0.611398462	1	1	1	1	6.902978309
1	26188382	26191981	+	0.093839314	0.104391324	0.019940039	0.101750347	1	1	0	1	2.990396707
1	26194782	26196181	+	0.028083032	-0.004981432	0.012300216	0.003355611	1	0	0	0	0.221564502
1	26283982	26317381	+	0.06002034	0.003362446	-0.011912635	-0.006479465	1	0	0	0	0.655016155
1	26348982	26351781	+	0.014777407	0.018905021	0.003386635	0.011065155	0	0	0	0	0.293247135
1	26495981	26499780	+	0.227022364	0.186145633	0.163836727	0.26255672	1	1	1	1	4.873733081
1	26560581	26612180	+	0.442481118	0.911062113	0.783934369	0.736126549	1	1	1	1	7.867206851
1	26643981	26660780	+	0.214157734	0.102276718	-0.052855315	0.142532828	1	1	0	1	6.742511897
1	26757781	26796780	+	0.427455226	0.644566426	0.644791999	0.660715647	1	1	1	1	1.400768877
1	26797981	26806980	+	0.997804988	1.261627706	1.439231778	1.303524601	1	1	1	1	13.2246493
1	26855781	26902780	+	0.228936288	0.307551467	0.105213884	0.154995542	1	1	1	1	1.474083327
1	27024781	27047780	+	0.188917912	0.635114876	0.688379214	0.246825701	1	1	1	1	0.445848977
1	27050181	27110380	+	0.160545719	1.122965089	1.115693133	0.486231354	1	1	1	1	1.612177271
1	27152781	27185980	+	0.171790487	0.435714675	0.274512875	0.297650579	1	1	1	1	1.622398605
1	27247981	27276580	+	0.449979268	0.920625295	0.945603201	0.826993578	1	1	1	1	2.536644678
1	27444781	27448380	+	0.02908978	0.114448555	0.049969719	0.052892444	1	1	0	1	0.030410814
1	27452381	27462380	+	0.081197052	0.153863197	0.097491196	0.053298212	1	1	1	1	0.082109198
1	27470581	27475980	+	0.056203004	0.070664655	0.067113162	0.014246989	1	1	1	0	0.125022235
1	27569181	27572980	+	-0.023476304	-0.032724283	-0.043763832	-0.038249567	0	0	0	0	0.264093911
1	27586981	27633380	+	-0.076427465	-0.04354767	-0.123489227	-0.174733075	0	0	0	0	0.712950074
1	27648181	27665980	+	0.372706895	0.518711759	0.537655093	0.605307056	1	1	1	1	3.583692325
1	27668381	27672980	+	0.170134511	0.154389751	0.095464363	0.269521839	1	1	1	1	1.28915407
1	27678781	27685180	+	0.022837399	0.026838038	-0.081442817	0.003614282	0	0	0	0	1.499633264
1	27718181	27721980	+	0.131516843	0.120748826	0.081603523	0.222717437	1	1	1	1	4.782500639
1	27851780	27887779	+	0.512546735	0.451313882	0.403718912	0.485499489	1	1	1	1	0.56564114
1	27898180	27903779	+	0.113012073	0.138194944	0.047418282	0.053087108	1	1	0	1	0.055391125
1	28051780	28067579	+	0.145818724	-0.125883171	-0.122865406	0.039691216	1	0	0	1	0.295639305
1	28070180	28088579	+	-0.042438498	-0.094179429	-0.182847961	-0.16156392	0	0	0	0	0.457153867
1	28099380	28110579	+	0.127863661	-0.068744914	-0.039054452	0.071804553	1	0	0	1	0.166173376
1	28115180	28151579	+	-0.118750415	-0.071413155	-0.172606784	-0.146746083	0	0	0	0	1.027618164
1	28156380	28179779	+	0.478703794	0.446640569	0.574650191	0.516096571	1	1	1	1	4.85793259
1	28285780	28305379	+	0.017678169	0.440271206	0.340548058	0.362548959	0	1	1	1	3.491968261
1	28394980	28408379	+	-0.08474313	-0.054478965	-0.083523333	-0.082285335	0	0	0	0	0.157954676
1	28561580	28570179	+	0.666548102	0.27245008	0.558222241	0.785349182	1	1	1	1	14.93453857
1	28584980	28610179	+	0.230726713	0.188539064	0.161253421	0.125096619	1	1	1	1	2.64212048
1	28654380	28664379	+	0.608899721	0.147857466	0.395383564	0.570674848	1	1	1	1	2.390289978
1	28695580	28715779	+	0.312557737	0.091624329	0.219025476	0.210950599	1	1	1	1	0.093039025
1	28721780	28727179	+	-0.004197371	-0.006272151	-0.001277624	-0.01184859	0	0	0	0	0.033789793
1	28733580	28738179	+	-0.086200824	-0.038075488	-0.106592456	-0.089397286	0	0	0	0	0.047599535
1	28748380	28762379	+	-0.0640243	0.124478784	0.097420899	-0.056294432	0	1	1	0	0.066469351
1	28764380	28766579	+	-0.063543815	-0.08937994	-0.08235769	-0.064387308	0	0	0	0	0.066350867
1	28831180	28841579	+	1.742106249	1.937281865	2.425175717	1.972649005	1	1	1	1	58.66596909
1	28844180	28868579	+	0.605177038	0.93111354	0.948191019	0.876086609	1	1	1	1	6.743722632
1	28878580	28904579	+	0.689926097	0.560330311	0.695521691	0.919088593	1	1	1	1	1.84149175
1	28926580	28951979	+	0.147895269	0.260187364	0.164111334	0.260364823	1	1	1	1	1.985562751
1	28994380	29044579	+	0.278313847	0.202330043	0.193447593	0.268413317	1	1	1	1	0.322039616
1	29061980	29103179	+	0.335885682	0.799596228	0.9426094	0.620726145	1	1	1	1	2.704643314
1	29213380	29240579	+	0.409349228	0.737693852	0.760329762	0.423749222	1	1	1	1	0.407191855
1	29240780	29259178	+	0.098013256	0.278543023	0.440420193	0.055916063	1	1	1	1	0.276687334
1	29271979	29287378	+	-0.024743483	0.433926769	0.480211472	0.020855431	0	1	1	0	0.082938584
1	31627178	31631577	+	0.426089232	0.035623065	0.222995734	0.375414348	1	0	1	1	0.082938584
1	31770978	31840977	+	-0.025025441	0.173451538	0.13735518	0.015417824	0	1	1	0	1.376306552
1	32092777	32102976	+	0.062653699	0.28935604	0.167404249	0.145077365	1	1	1	1	8.191242186
1	32478377	32530776	+	0.288225794	0.953912706	1.018561352	0.657431808	1	1	1	1	2.128989121
1	32537977	32569176	+	0.258153057	0.320253803	0.311796954	0.356554603	1	1	1	1	1.123445647
1	32572977	32584376	+	0.177627421	0.048123208	0.166529252	0.076523242	1	0	1	1	0.539391806
1	32593777	32605176	+	0.0882236	0.107567163	0.218515521	0.008407884	1	1	1	0	0.155255208
1	32610177	32642376	+	0.010530564	0.537748989	0.420980715	0.159741118	0	1	1	1	5.186649322
1	32644577	32653176	+	0.516956388	0.520312678	0.559828009	0.58539122	1	1	1	1	0.925054527
1	32671377	32675576	+	0.413790434	0.522077753	0.410531051	0.645393675	1	1	1	1	3.471177194
1	32688377	32700976	+	0.410789655	0.705430675	0.665524312	0.714670924	1	1	1	1	38.50298675
1	32756777	32798776	+	0.374347671	0.642583875	0.658803475	0.508329642	1	1	1	1	9.676286565
1	32816777	32821176	+	0.441387161	0.247805899	0.317156823	0.448220137	1	1	1	1	1.476306787
1	32860977	32863976	+	0.033349208	-0.010276525	-0.054910658	0.013163138	1	0	0	0	0.04257514
1	33117377	33153976	+	0.426450889	1.058885232	1.249366984	0.903121821	1	1	1	1	8.306639055
1	33209977	33215376	+	0.048916556	-0.008052928	-0.009824655	0.037006982	1	0	0	1	0.148675091
1	33219377	33276376	+	0.449333534	1.050072532	0.981721005	0.847935745	1	1	1	1	4.50016024
1	33284777	33334976	+	0.12599244	0.341911067	0.380505477	0.442222079	1	1	1	1	2.502531325
1	33400377	33415176	+	-0.003935859	0.043867797	0.07620413	-0.05070631	0	0	1	0	1.250131028
1	33817976	33825975	+	0.036256529	-0.034107728	-0.024492125	0.027661407	1	0	0	0	1.065138759
1	33953976	33957375	+	-0.008550439	-0.081538057	-0.039034999	-0.01900162	0	0	0	0	0.182464884
1	35441975	35443574	+	0.03839709	0.098036278	0.040144111	0.107208903	1	1	1	1	0.615818983
1	35544375	35584574	+	0.129114479	0.119495232	0.11486221	0.240384037	1	1	1	1	1.61495039
1	35732575	35944774	+	-0.101720017	0.231153991	0.250756806	0.083796367	0	1	1	1	1.666174389
1	35955575	35964374	+	-0.12408765	-0.120605544	-0.254233328	-0.14450648	0	0	0	0	0.167950632
1	35985975	35991574	+	0.056716323	0.120961259	0.18490845	0.284478032	1	1	1	1	0.127073758
1	36023975	36033174	+	0.213847168	0.33327699	0.181177282	0.286096268	1	1	1	1	3.847629072
1	36287374	36322173	+	-0.111308808	-0.200900607	-0.36869171	-0.296526852	0	0	0	0	0.748735213
1	36334574	36345173	+	0.255859722	-0.079882486	0.045416627	0.140603667	1	0	0	1	0.225499055
1	36348574	36354373	+	0.146901731	0.076311625	0.025417829	0.022882955	1	1	0	0	0.50649735
1	36400974	36404373	+	-0.116214489	-0.127042776	-0.201783308	-0.12933848	0	0	0	0	0.160998427
1	36408974	36529573	+	-0.217638475	0.035438512	0.00753235	-0.01918824	0	0	0	0	0.685529344
1	36553974	36564773	+	0.395206892	0.507184201	0.415610689	0.510829374	1	1	1	1	3.955095306
1	36620574	36648973	+	0.468947368	0.708631268	0.616339491	0.519589394	1	1	1	1	0.869920608
1	36688574	36784373	+	0.301285801	0.722842006	0.805791836	0.484382624	1	1	1	1	2.285572657
1	36786374	36788173	+	0.157026038	0.137936639	0.047671359	0.196677553	1	1	1	1	1.895607404
1	36852174	36856973	+	0.44987887	0.197342399	0.311997777	0.437000383	1	1	1	1	0.923728474
1	36878774	36887973	+	0.093820415	0.096014447	0.038423171	0.156519796	1	1	0	1	0.099165698
1	37939773	37946172	+	0.420329046	0.244412364	0.284561118	0.369479134	1	1	1	1	0.655733176
1	37984773	37986972	+	0.050499153	0.021849302	0.042825738	0.02637274	1	0	0	1	0.680096385
1	38158773	38177772	+	0.400140969	0.804049682	0.875377112	0.767712452	1	1	1	1	9.336440002
1	38274373	38308972	+	0.080030215	0.211128459	0.208936995	0.158868949	1	1	1	1	1.226628092
1	38325573	38329172	+	0.157592088	0.2228177	0.192123973	0.273051227	1	1	1	1	5.048195119
1	38397773	38410572	+	0.030130286	-0.064135631	-0.133525051	-0.019285557	0	0	0	0	0.333568616
1	38478973	38493972	+	0.150278768	0.474300708	0.520418235	0.309504757	1	1	1	1	6.31815071
1	39455972	39480371	+	0.424673984	0.790677671	0.939709406	0.830067253	1	1	1	1	6.614352038
1	39491172	39508571	+	0.450946639	0.299508539	0.492593692	0.605362615	1	1	1	1	14.33188257
1	39645772	39648171	+	-0.023567685	-0.061959465	-0.053934354	-0.061260682	0	0	0	0	0.038013517
1	39669972	39675371	+	0.023079152	-0.141296955	-0.103903742	-0.099967331	0	0	0	0	0.513604858
1	39683972	39731371	+	-0.090399547	0.045156511	-0.021321251	-0.209313131	0	0	0	0	0.229813366
1	39733372	39741371	+	-0.001027053	0.040545904	0.056609672	-0.086322911	0	0	0	0	0.088951631
1	39744772	39862971	+	-0.040475148	0.106554539	0.084361827	-0.14903974	0	1	1	0	1.446134544
1	39873772	39954571	+	-0.07346417	0.355999186	0.28289853	-0.01458019	0	1	1	0	2.04776184
1	39992172	40002571	+	0.003202965	0.205535827	0.179142587	0.108777476	0	1	1	1	0.084214562
1	40010172	40019771	+	0.095030345	0.332885795	0.378221299	0.471154571	1	1	1	1	0.188166911
1	40204372	40228571	+	0.292317193	0.407089404	0.424886693	0.446153154	1	1	1	1	5.410611596
1	40506971	40531770	+	0.315253548	0.251256285	0.493511439	0.201153681	1	1	1	1	4.448317288
1	40626371	40636370	+	0.168470556	-0.076024962	0.075278922	0.056692467	1	0	1	1	0.280995921
1	40687771	40707370	+	0.001696772	0.381425836	0.475409931	0.162833239	0	1	1	1	5.581935935
1	40724771	40760970	+	-0.048083295	0.078903103	0.022606271	0.014784996	0	1	0	0	1.600348083
1	40839371	40894170	+	0.041099426	0.007154953	0.019375853	-0.049549754	1	0	0	0	4.007568142
1	40914771	40931970	+	0.096604392	-0.171402862	-0.10212885	-0.045089565	1	0	0	0	1.277254187
1	40942371	40962370	+	0.010145791	-0.128288819	-0.177220741	-0.054572933	0	0	0	0	0.532797461
1	40996771	41013370	+	0.190309795	-0.17065333	-0.047751978	0.113575076	1	0	0	1	0.715570117
1	41159571	41163170	+	0.049967303	0.077281402	0.02591079	0.084191874	1	1	0	1	0.268628857
1	41174571	41239570	+	0.048587989	0.371882546	0.366452731	0.170450971	1	1	1	1	1.079069251
1	41240971	41243170	+	-0.014659533	0.092563371	0.091567297	0.14905446	0	1	1	1	0.008293858
1	41282571	41288170	+	0.250265272	0.015866709	0.149354235	-0.012302334	1	0	1	0	0.215047899
1	41444971	41542570	+	0.290231993	0.715064051	0.714668691	0.73156394	1	1	1	1	1.440089139
1	41571771	41622770	+	-0.1536678	-0.244486964	-0.249332506	-0.290982692	0	0	0	0	0.288723846
1	41626571	41629370	+	-0.023419609	-0.087305917	-0.067297336	-0.04675342	0	0	0	0	0.860191595
1	41633171	41643570	+	-0.048456127	0.010520376	-0.039569624	-0.127132106	0	0	0	0	0.46668903
1	41646571	41651970	+	-0.057103369	-0.035358321	-0.112558007	-0.08812332	0	0	0	0	0.564289548
1	41667771	41672170	+	-0.087429091	-0.186669418	-0.146042844	-0.134441239	0	0	0	0	0.029028504
1	41682171	41697970	+	-0.106529191	-0.071992503	-0.155279608	-0.085880165	0	0	0	0	0.148974494
1	42639970	42695169	+	-0.130568628	0.162515142	0.179261537	-0.153212222	0	1	1	0	1.84051535
1	42699770	42718169	+	-0.153403323	0.025515655	0.052701572	-0.185004062	0	0	0	0	0.114040552
1	42720370	42777969	+	-0.205831451	0.047428141	0.089192459	-0.18935008	0	0	1	0	0.22586365
1	42921770	42927769	+	0.27657493	0.041483301	0.150276046	0.271373925	1	0	1	1	0.641668175
1	43123370	43128169	+	0.442348178	0.162110947	0.259119886	0.337387926	1	1	1	1	7.089521006
1	43148570	43185168	+	0.220505148	1.030289092	1.209088903	0.856301206	1	1	1	1	14.07510752
1	43233569	43250968	+	0.117342165	0.223634073	0.234812	0.239971262	1	1	1	1	1.591848814
1	43312969	43323368	+	0.374856676	0.360375402	0.338530977	0.52059709	1	1	1	1	1.650956304
1	43389569	43392968	+	0.452972018	0.689099837	0.690241967	0.717771709	1	1	1	1	22.54514638
1	43823769	43830768	+	0.916603629	1.107291352	1.103107032	1.14332162	1	1	1	1	30.14841209
1	43834569	43839768	+	0.23498719	0.232093648	0.212562636	0.351991905	1	1	1	1	0.203518524
1	43856169	43866568	+	0.187322425	0.094592274	0.200562668	0.284237683	1	1	1	1	0.145621013
1	44174169	44184968	+	0.216817731	0.335819539	0.290620851	0.438198785	1	1	1	1	0.334518954
1	44236569	44245168	+	-0.020065072	0.097861076	0.125399184	0.047170411	0	1	1	1	0.07213728
1	44255769	44293368	+	-0.067099832	0.14186849	0.086087157	0.026529558	0	1	1	0	0.141701452
1	44303569	44311168	+	-0.025298733	0.003061228	-0.064236311	-0.103430337	0	0	0	0	0.268895618
1	44319769	44328168	+	0.008054519	0.094040767	0.03016369	-0.050629177	0	1	0	0	0.245458713
1	44343969	44347568	+	0.001970802	0.023757498	-0.025690391	-0.012615633	0	0	0	0	0.162191008
1	44435969	44437168	+	0.059203226	0.040197188	0.014524686	0.051445717	1	1	0	1	15.78321245
1	44445569	44453768	+	0.160388542	0.288130721	0.079611421	0.206421271	1	1	1	1	5.162421103
1	44461369	44476568	+	0.106626307	0.218130282	-0.026701202	0.137508878	1	1	0	1	0.863106918
1	44678168	44755967	+	0.237790041	0.507747017	0.255495206	0.335105053	1	1	1	1	1.300238195
1	45096968	45118567	+	0.617669803	0.704079424	0.715070869	0.647350421	1	1	1	1	3.07656068
1	45204568	45236567	+	0.834057569	1.32149063	1.39943298	1.124015525	1	1	1	1	12.68986247
1	45239768	45249167	+	1.162372548	1.18283717	1.425829132	1.400609672	1	1	1	1	169.0168337
1	45265168	45269567	+	0.359825146	0.118497294	0.146800055	0.250850521	1	1	1	1	1.708534821
1	45278568	45281767	+	0.05278418	0.025162871	0.026650617	0.080083757	1	0	0	1	0.535990596
1	45308568	45411967	+	-0.050125739	0.102278932	0.093548638	0.041318134	0	1	1	1	1.259254749
1	45453168	45459367	+	0.134772018	-0.026896423	0.070860386	0.200966329	1	0	1	1	0.921153365
1	45478568	45481967	+	0.627033527	0.527537316	0.667568023	0.739833625	1	1	1	1	202.8580179
1	45806768	45814567	+	0.506881652	0.843304052	0.746431978	0.86892459	1	1	1	1	5.586232597
1	46015767	46037566	+	0.604408804	0.543320285	0.646130796	0.683882849	1	1	1	1	7.716255798
1	46048967	46057166	+	0.520122661	0.368672825	0.514537374	0.473332121	1	1	1	1	1.851351016
1	46154767	46195366	+	0.242895457	0.061348517	0.197108981	0.537146213	1	1	1	1	4.597126346
1	46268767	46323566	+	-0.048079241	-0.113016071	-0.132112652	-0.227395365	0	0	0	0	0.155827674
1	46347167	46359166	+	-0.084508164	-0.101127663	-0.156492295	-0.188303231	0	0	0	0	0.129245959
1	46379567	46390566	+	-0.063070402	0.017195198	-0.035175958	-0.115780395	0	0	0	0	0.068009639
1	46424567	46432766	+	0.047615129	0.089344613	0.107928146	-0.067133533	1	1	1	0	0.453937028
1	46434967	46459566	+	-0.121239393	-0.119309605	-0.133929927	-0.274404432	0	0	0	0	0.047470539
1	46462767	46480766	+	-0.011361081	0.115878418	0.088790301	-0.029017257	0	1	1	0	1.128241198
1	46484567	46512566	+	0.185606559	0.669935382	0.48335666	0.578929231	1	1	1	1	2.101604465
1	46538767	46541766	+	-0.035248054	-0.00798712	-0.053850646	-0.033314041	0	0	0	0	0.060821628
1	46711967	46715566	+	0.430040116	0.060364098	0.199033514	0.323264715	1	0	1	1	1.571225388
1	46770367	46784166	+	0.460066472	0.954090255	1.066808455	0.949285458	1	1	1	1	54.91664119
1	46804567	46840166	+	0.504611426	0.50168207	0.636528957	0.678182515	1	1	1	1	3.409940652
1	47095567	47105566	+	0.032299251	0.230031753	0.191052427	0.14487006	0	1	1	1	4.769632063
1	47133967	47135566	+	0.079782172	0.09245715	0.106543933	0.112392643	1	1	1	1	0.079828387
1	47801366	47852365	+	-0.000800193	0.432111202	0.544743181	0.394174895	0	1	1	1	2.86004761
1	48937565	48938764	+	0.074715328	-0.029658557	0.015304417	0.045089432	1	0	0	1	0
1	50902164	51064963	+	-0.20495221	0.115340939	0.124645364	-0.102883323	0	1	1	0	0.510520606
1	51071364	51093363	+	-0.115627686	0.035236813	-0.021706675	-0.077708799	0	0	0	0	0.161730238
1	51186564	51269563	+	-0.116816661	0.281412748	0.274361542	-0.147299712	0	1	1	0	0.435497512
1	51341364	51351563	+	-0.094690891	0.138804917	0.15127171	-0.064097287	0	1	1	0	0.093021313
1	51357364	51370563	+	-0.066661712	0.171128823	0.154951058	-0.09629594	0	1	1	0	0.131319424
1	51701563	51724162	+	0.057174577	-0.053131296	-0.030487366	-0.077791533	1	0	0	0	0.219603754
1	51895963	51941162	+	-0.234301399	-0.254106565	-0.278510188	-0.340557814	0	0	0	0	1.080256702
1	51961963	51974362	+	-0.126438744	-0.094389076	-0.141294509	-0.168888789	0	0	0	0	0.344328894
1	51986963	51995962	+	-0.010265435	-0.134388232	-0.147574583	-0.010163465	0	0	0	0	0.423724008
1	52026363	52028762	+	0.029616123	-0.025965373	0.012393507	-0.002296647	1	0	0	0	1.657389361
1	52082563	52085762	+	0.119860663	-0.152192985	-0.08858211	0.028437027	1	0	0	0	0.125444608
1	52093563	52099362	+	-0.020065072	-0.194880223	-0.160731949	-0.166768856	0	0	0	0	0.044043248
1	52106163	52112762	+	-0.027312218	0.000850108	-0.065589108	-0.10081286	0	0	0	0	0.030410814
1	52114963	52123962	+	-0.078679871	-0.171128062	-0.241610091	-0.230883803	0	0	0	0	0.154081457
1	52138963	52142162	+	-0.026927186	-0.031176831	-0.016902848	-0.039191549	0	0	0	0	0.068424331
1	52166163	52167562	+	-0.041882454	-0.076901934	-0.037880282	-0.046140463	0	0	0	0	0.117298854
1	52179163	52186962	+	-0.086031691	-0.098581982	-0.114157139	-0.191980598	0	0	0	0	0.563769705
1	52204763	52308362	+	-0.108300466	0.446225487	0.460007131	0.306113048	0	1	1	1	7.926654982
1	52522963	52558562	+	-0.026342484	0.186659593	0.239100849	0.132830618	0	1	1	1	2.794890482
1	52729763	52751162	+	-0.242412159	-0.360606336	-0.493659785	-0.372534917	0	0	0	0	0.274549965
1	52758563	52780962	+	-0.088640962	-0.188320935	-0.196010988	-0.173779424	0	0	0	0	0.257405818
1	52786763	52789162	+	-0.006199485	-0.00077969	0.028994305	-0.016255999	0	0	0	0	0.038013517
1	52871163	52995961	+	-0.075958486	0.130709489	0.216674035	0.171828499	0	1	1	1	1.634301935
1	53191362	53202561	+	0.164679308	-0.045520892	0.022188411	0.106992509	1	0	0	1	0.115669703
1	53217162	53292161	+	-0.160875584	-0.185123645	-0.175586886	-0.230045153	0	0	0	0	0.998934417
1	53310962	53370361	+	-0.051694197	0.186447375	0.093133635	0.032774041	0	1	1	1	1.793009304
1	53413362	53435561	+	-0.184664689	-0.414979518	-0.451595482	-0.378450475	0	0	0	0	0.198081248
1	53440162	53448561	+	-0.057377957	-0.165116049	-0.2498064	-0.192722952	0	0	0	0	0.47788422
1	53451362	53462561	+	-0.094213499	-0.279227026	-0.287304477	-0.219234101	0	0	0	0	0.451274757
1	53480162	53485361	+	0.004484206	-0.313331756	-0.265175256	-0.078039295	0	0	0	0	0.403528108
1	53661762	53665361	+	0.489550468	0.07855376	0.328139756	0.502912279	1	1	1	1	0.116574787
1	54316561	54326160	+	0.010343869	0.061464315	-0.040473153	-0.044762989	0	0	0	0	2.581117836
1	54412761	54440960	+	-0.008298479	-0.059833614	-0.079745423	-0.031455191	0	0	0	0	2.231636114
1	54520361	54529160	+	0.068851127	-0.057934339	-0.087263776	0.008766129	1	0	0	0	0.294431972
1	54533161	54539360	+	-0.063460677	-0.231428506	-0.279138648	-0.155457766	0	0	0	0	0.120662262
1	54551361	54568160	+	-0.095586349	-0.234328163	-0.279047937	-0.232621719	0	0	0	0	1.609600939
1	54637561	54662560	+	0.114753848	0.116782222	0.099371165	0.120739219	1	1	1	1	1.178723149
1	54665161	54738560	+	0.441082888	0.979267743	0.847608304	0.765464969	1	1	1	1	1.671268956
1	55181161	55211560	+	0.244587311	0.33440245	0.336362157	0.357921185	1	1	1	1	2.663147005
1	55505161	55644160	+	-0.123954304	0.204022716	0.20202378	0.015599996	0	1	1	0	2.107141234
1	58945558	58955957	+	-0.063772306	-0.036921824	-0.152735111	-0.100812845	0	0	0	0	0.763194466
1	58960358	59004957	+	-0.247221743	-0.38958711	-0.429082043	-0.3291253	0	0	0	0	0.614080248
1	59980357	59981756	+	0.020512332	0.016878152	0.019789204	0.013101111	1	0	0	0	0.026066412
1	60118557	60119956	+	0.063633141	0.012103238	0.011932587	0.024059578	1	0	0	1	0.013033206
1	60955357	60956756	+	-0.007054846	-0.013397634	-0.001100707	-0.011936233	0	0	0	0	0
1	61058757	61063756	+	-0.034630151	-0.067886921	-0.111748509	-0.081295667	0	0	0	0	0.390474851
1	61607156	61613755	+	0.012177976	-0.013631489	-0.008562594	-0.04427887	0	0	0	0	0.234992653
1	61623956	61632755	+	-0.041341614	-0.165116049	-0.110251389	-0.139697373	0	0	0	0	0.167950632
1	61730156	61733555	+	-0.056516399	-0.083716931	-0.139055929	-0.136329079	0	0	0	0	0.048299528
1	61742756	61748755	+	-0.077455994	-0.068313105	-0.129518595	-0.111867148	0	0	0	0	0.145971907
1	61858756	61915355	+	-0.098854636	-0.004558628	-0.095191883	-0.271238326	0	0	0	0	0.132496585
1	61919156	61928955	+	-0.024663111	-0.067607964	-0.102778937	-0.075601998	0	0	0	0	1.837682044
1	62905955	62923954	+	-0.040557266	0.373113275	0.398039252	0.341288698	0	1	1	1	3.399929002
1	62929755	62941754	+	-0.016157336	-0.063242625	-0.103303524	-0.039181099	0	0	0	0	0.290423273
1	62954355	62960154	+	-0.087604803	-0.191297909	-0.228734453	-0.162434323	0	0	0	0	0.45616221
1	62971955	62979354	+	-0.134261919	-0.220719155	-0.232596196	-0.173675647	0	0	0	0	0.128218567
1	63048355	63051754	+	-0.08553623	-0.184943809	-0.146632057	-0.097371336	0	0	0	0	0.166365041
1	63095355	63103954	+	-0.138760964	-0.276164655	-0.297585466	-0.203357365	0	0	0	0	0.131544451
1	63108555	63113354	+	-0.096799883	-0.146725742	-0.203305696	-0.122646356	0	0	0	0	0.034212166
1	63253155	63258154	+	-0.056932773	-0.119823195	-0.1766793	-0.09046834	0	0	0	0	0.102180335
1	63269355	63304954	+	-0.240453161	-0.346781198	-0.350257802	-0.307749611	0	0	0	0	0.445911373
1	63317155	63326154	+	-0.049196958	-0.143256293	-0.160497992	-0.100812845	0	0	0	0	0.31221769
1	63787955	63789554	+	0.008835831	-0.006974624	-0.022210809	-0.004347979	0	0	0	0	0.444758154
1	63832755	63846954	+	0.092077903	-0.163203276	-0.159155424	0.050359136	1	0	0	1	0.185034812
1	63853155	63858154	+	-0.014712071	0.055650136	-0.000589224	-0.009311888	0	0	0	0	0.021895786
1	63861755	63887554	+	-0.209757866	-0.218742586	-0.200658614	-0.228426997	0	0	0	0	1.220675928
1	63891555	63959154	+	-0.232150686	-0.016792286	0.007365801	0.107524898	0	0	0	1	1.480232874
1	63961155	63982554	+	-0.119469636	-0.091017796	-0.093430987	-0.048972971	0	0	0	0	0.209749352
1	63987755	64000754	+	0.023911622	-0.367892334	-0.248522749	-0.0848894	0	0	0	0	0.329840367
1	65234954	65236353	+	-0.000530484	-0.002793928	-0.03320935	-0.021016914	0	0	0	0	0.013033206
1	65255354	65256553	+	-0.027047359	-0.061786903	-0.060594394	-0.035463336	0	0	0	0	0.076027035
1	65612953	65622952	+	-0.050903088	-0.181525804	-0.222479411	-0.127002542	0	0	0	0	0.136848663
1	65719553	65737552	+	0.15778447	0.145283573	0.227810389	0.189850651	1	1	1	1	1.950346869
1	65742953	65772352	+	0.184554392	0.135421749	0.366510089	0.064854941	1	1	1	1	0.484090508
1	65889353	65905152	+	0.093350567	0.291791301	0.311971976	0.365522563	1	1	1	1	12.59238667
1	65907353	65909552	+	-0.01087253	-0.023392649	0.027440567	0.101788486	0	0	0	1	0.248815751
1	65990953	66000152	+	-0.044878627	-0.386622465	-0.228582363	-0.164306936	0	0	0	0	0.68226
1	66005353	66010152	+	-0.090702111	-0.194565009	-0.234449381	-0.133254404	0	0	0	0	0.56640141
1	66015353	66017152	+	-0.002255411	-0.006974624	-0.006348338	-0.004347979	0	0	0	0	0.344655892
1	66020153	66023752	+	0.043602002	-0.094344482	-0.062075244	-0.035040878	1	0	0	0	0.40547752
1	66097153	66102752	+	-0.132850824	-0.297624341	-0.336765821	-0.194224098	0	0	0	0	13.58385894
1	67400352	67403951	+	-0.012889102	-0.029257678	-0.012827883	-0.062938228	0	0	0	0	0.248354981
1	67673152	67726551	+	0.120702548	0.232154846	0.283861173	0.213764699	1	1	1	1	0.646827762
1	67732152	67741551	+	0.027713438	0.242739993	0.296365966	0.272054416	0	1	1	1	0.54351242
1	67751352	67759551	+	0.009966928	0.213213511	0.269419955	0.26752369	0	1	1	1	0.035602904
1	67767752	67774351	+	-0.035420398	-0.004118903	0.031731009	0.090483821	0	0	0	1	0.469985307
1	67786752	67805151	+	-0.026297399	0.101603035	0.058591376	0.034269823	0	1	0	0	0.145773576
1	67833352	67839951	+	0.049004011	0.211517	0.276191525	0.419438624	1	1	1	1	0.160347928
1	67845552	67865751	+	0.121076171	0.623326251	0.632923189	0.605962377	1	1	1	1	0.3721561
1	68148552	68159351	+	0.670624048	0.291130841	0.529110979	0.645952023	1	1	1	1	6.112573608
1	70021150	70029749	+	-0.077188397	-0.101090316	-0.058897792	-0.051585042	0	0	0	0	0.413728516
1	70353750	70354749	+	0.026678347	-0.024511465	-0.021959183	0.00570922	1	0	0	0	0
1	70393550	70394949	+	0.00568513	0.015143522	0.006445188	-0.003260812	0	0	0	0	0
1	70609550	70655149	+	-0.262995757	-0.48244508	-0.40827306	-0.435983211	0	0	0	0	1.565756777
1	70672750	70676149	+	-0.004851363	-0.091795278	-0.009313039	-0.034984232	0	0	0	0	0.869391505
1	70688350	70719549	+	-0.00343986	0.434255717	0.574811603	0.30132114	0	1	1	1	16.54231315
1	70725550	70782349	+	-0.233196485	-0.114713088	-0.088217656	-0.208987352	0	0	0	0	0.403799928
1	70821550	70825749	+	0.029985295	-0.059569436	-0.02224468	0.060357144	1	0	0	1	0.473539818
1	70831950	70834349	+	0.009391679	-0.012017226	-0.035192234	-0.015898069	0	0	0	0	0.950337937
1	70875750	70908949	+	0.02469585	-0.304290991	-0.287544983	-0.169062689	0	0	0	0	1.204158315
1	71141149	71144748	+	0.286727158	-0.190093867	0.065644534	-0.052552773	1	0	0	0	0.005068469
1	74662947	74673346	+	0.038743562	-0.411051116	-0.341617456	-0.054743296	1	0	0	0	3.468587262
1	75200946	75232545	+	-0.035055058	0.047926708	0.046557555	-0.008144102	0	0	0	0	1.898558664
1	75577946	75578945	+	0.004891009	-0.028186925	-0.022464316	0.003101212	0	0	0	0	0.018246488
1	75840746	75842345	+	0.066017518	-0.061786903	-0.009176795	0.043617674	1	0	0	1	0.21667705
1	76115546	76124345	+	-0.07647009	-0.235084931	-0.288520371	-0.162354455	0	0	0	0	0.261256538
1	76192946	76230345	+	-0.015083454	0.25817916	0.26902679	0.343960286	0	1	1	1	3.643443188
1	76249746	76262745	+	0.973862022	0.868745307	1.291076172	1.123451561	1	1	1	1	16.9804628
1	77470545	77471544	+	9.00E-05	-0.012263297	-0.014931445	-0.00971789	0	0	0	0	0.018246488
1	77618145	77633344	+	-0.102929529	-0.100692392	-0.136104393	-0.160004497	0	0	0	0	0.818691123
1	77637545	77639344	+	0.011862352	0.02784297	0.030312465	-0.00629782	0	0	0	0	0.05068469
1	77650945	77655944	+	-0.002500167	0.052059471	0.017140746	-0.012830869	0	0	0	0	0.102180335
1	77660145	77661144	+	0.012056575	0.018221441	0.016687132	0.002906042	0	0	0	0	0.054739465
1	77666345	77674344	+	-0.096318228	-0.170209083	-0.226508331	-0.150220757	0	0	0	0	0.636346282
1	77683145	77689744	+	0.243693314	-0.080207241	0.020127476	0.194049444	1	0	0	1	0.732624155
1	78027144	78070143	+	-0.224058998	0.126791473	0.23907726	-0.005692945	0	1	1	0	0.992524101
1	78071544	78129343	+	-0.159311369	0.213199315	0.289076504	0.035672574	0	1	1	1	0.631997746
1	78244744	78320143	+	-0.186816335	-0.259077278	-0.270889155	-0.255436035	0	0	0	0	0.17859295
1	78324144	78341543	+	-0.1003377	-0.095801965	-0.205464967	-0.144151187	0	0	0	0	0.324032466
1	78446144	78464943	+	0.126037371	0.115119228	0.257264774	0.374954895	1	1	1	1	1.558715976
1	78476544	78485143	+	-0.134567989	-0.080139742	-0.145858565	-0.047553308	0	0	0	0	3.078564493
1	84571740	84573739	+	-0.012415027	-0.085257662	-0.080813023	-0.060866809	0	0	0	0	0.027369733
1	84944539	84948338	+	0.233069663	-0.126348044	0.052389621	0.155268264	1	0	0	1	0.979548324
1	84973539	84975538	+	0.063154404	-0.074009742	0.022643751	0.120151881	1	0	0	1	0.100355686
1	85078139	85081338	+	0.028554483	-0.01502849	0.021383341	-0.014694325	1	0	0	0	0.250889215
1	86041739	86043538	+	0.011008841	-0.028796615	-0.047897836	0.011028154	0	0	0	0	0.010136938
1	86045939	86049138	+	0.057748624	-0.006526756	0.013693847	0.006453076	1	0	0	0	0.26229327
1	86099939	86108938	+	-0.0676745	0.000509187	0.006932853	-0.00451084	0	0	0	0	0.072985954
1	87168938	87178137	+	0.099556342	-0.25635737	-0.128459338	-0.012681118	1	0	0	0	0.204281337
1	87180538	87212137	+	-0.252359346	-0.278679367	-0.268012444	-0.250681524	0	0	0	0	1.257621889
1	87422738	87436537	+	-0.155714578	-0.046158848	-0.088474134	-0.131911264	0	0	0	0	0.191720349
1	87460738	87470137	+	-0.121512167	-0.097599455	-0.030949472	-0.133290576	0	0	0	0	0.141701452
1	87471938	87483137	+	-0.068726259	0.066018484	0.057049332	-0.027477554	0	0	0	0	0.188981487
1	87508538	87514937	+	-0.134695579	-0.131929211	-0.062899432	-0.128280565	0	0	0	0	0.0826794
1	87528538	87530737	+	0.020626778	0.059927394	0.05956991	0.007683278	0	1	1	0	0.04976315
1	87537938	87572337	+	-0.264558582	-0.159666701	-0.146179936	-0.279702442	0	0	0	0	1.660218274
1	87801737	87815136	+	0.035160632	0.044431781	0.16340531	0.022898704	0	0	1	0	2.51093467
1	89152736	89179135	+	-0.211523073	-0.084500115	-0.033103729	-0.125876852	0	0	0	0	0.183847194
1	89197336	89305535	+	-0.222534193	0.150840439	0.214900166	-0.072609118	0	1	1	0	0.889052558
1	89383936	89436135	+	-0.205836025	-0.130019486	-0.174614742	-0.116752049	0	0	0	0	1.326890228
1	89593936	89595335	+	-0.0258145	-0.071200074	-0.076818482	-0.042034208	0	0	0	0	0.06516603
1	89989536	90005535	+	0.21550207	-0.076694004	0.122580042	0.078515686	1	0	1	1	1.28409662
1	90011536	90065535	+	-0.104400937	0.183094187	0.180004495	-0.003982587	0	1	1	0	3.289774276
1	90107136	90113135	+	-0.110007115	-0.137179758	-0.201576826	-0.159536551	0	0	0	0	0.124684337
1	90126136	90128935	+	-0.033939552	-0.019341657	-0.027622101	-0.042078308	0	0	0	0	0.202014693
1	90289536	90359335	+	-0.010491844	-0.301956515	-0.212091293	-0.300115101	0	0	0	0	0.517070974
1	90361936	90405935	+	0.112809774	-0.047532161	0.006977983	-0.047184278	1	0	0	0	2.299886922
1	90459736	90499735	+	-0.115441794	-0.173453622	-0.104562168	-0.105307393	0	0	0	0	2.182736173
1	91283535	91286534	+	-0.014870809	-0.000161532	0.001499776	0.049919779	0	0	0	1	0.036492977
1	91360335	91375534	+	-0.150719761	0.224102083	0.309808842	0.173311145	0	1	1	1	0.106837991
1	91377735	91384134	+	-0.109466856	0.018711621	0.072729422	-0.064154338	0	0	1	0	2.255151923
1	91390335	91411934	+	-0.118068557	0.352347966	0.357609972	0.003784969	0	1	1	0	1.565312175
1	91418535	91433134	+	-0.111441506	0.214157382	0.232138185	-0.017321077	0	1	1	0	0.126225707
1	91435935	91450334	+	-0.111419928	0.108782449	0.149071852	-0.088374148	0	1	1	0	0.204005877
1	91453335	91473334	+	-0.061570264	0.257292862	0.350268965	0.018934734	0	1	1	0	0.270960352
1	91775735	91779334	+	-0.013976578	-0.03858083	-0.121619934	-0.048070786	0	0	0	0	0.136848663
1	91793535	91795734	+	-0.011686627	0.081971706	-0.003002706	-0.000280717	0	1	0	0	0.041469292
1	91814535	91833734	+	-0.167773288	-0.307474207	-0.319259822	-0.283205059	0	0	0	0	0.106437849
1	91869335	91871334	+	0.1705474	-0.152430135	-0.081921819	0.103399031	1	0	0	1	0.082109198
1	91965534	91994533	+	0.10828316	-0.0979036	0.049483362	0.172358748	1	0	0	1	3.854413373
1	92171734	92224133	+	0.216261676	-0.15875361	-0.047708687	-0.071580036	1	0	0	0	0.460340795
1	92236134	92237533	+	-0.028258675	-0.051036935	-0.066841146	-0.028521636	0	0	0	0	0.013033206
1	92241134	92251933	+	-0.023530556	-0.005559122	-0.06379672	-0.090193142	0	0	0	0	0.045616221
1	92254734	92263133	+	0.029965156	0.025153357	0.000884546	-0.080737146	0	0	0	0	0.265008522
1	92321734	92327133	+	-0.023049794	0.023174774	0.030778663	-0.046059877	0	0	0	0	0.162191008
1	92595134	92596533	+	-0.019140294	-0.033275704	-0.044969001	-0.032942308	0	0	0	0	0.06516603
1	92765134	92781933	+	-0.101348456	-0.196021426	-0.218795483	-0.099851273	0	0	0	0	0.32583015
1	92842934	92855133	+	-0.093627916	-0.11556695	-0.219428371	-0.098857857	0	0	0	0	0.643113935
1	92983734	92986133	+	-0.024996111	-0.054413862	-0.0449209	-0.05145205	0	0	0	0	0.045616221
1	93045934	93049133	+	-0.039881	-0.108408257	-0.095978253	-0.08710267	0	0	0	0	0.136848663
1	93054334	93056333	+	-0.005270854	0.055009265	-0.007792024	-0.010020839	0	1	0	0	0.118602174
1	93060734	93075533	+	-0.221915829	-0.276193238	-0.382085084	-0.3158756	0	0	0	0	0.129451438
1	93080334	93094533	+	-0.092019488	-0.102180993	-0.031780467	-0.151619511	0	0	0	0	0.140061073
1	93098934	93102733	+	-0.039964689	-0.028842878	-0.120377678	-0.063462953	0	0	0	0	0.134447809
1	93118134	93131933	+	-0.127188205	-0.185218999	-0.165760629	-0.18555966	0	0	0	0	0.183787093
1	93137134	93170333	+	-0.099676994	-0.156248075	-0.071992587	-0.252114468	0	0	0	0	0.249515233
1	93188334	93202133	+	-0.120944189	-0.148803377	-0.15993121	-0.223559222	0	0	0	0	0.337163372
1	93209734	93211933	+	-0.013085926	-0.011437035	0.004967411	-0.021395867	0	0	0	0	0.008293858
1	93235934	93239333	+	0.005653571	0.033762019	0.023866338	-0.029104279	0	0	0	0	0.021466457
1	93296933	93312332	+	0.497957073	0.682579351	0.993677009	0.82186233	1	1	1	1	122.6092929
1	93543933	93562932	+	0.231912816	0.065306008	0.222142849	0.184911454	1	0	1	1	0.487853479
1	93648733	93732532	+	-0.246237495	-0.092852786	-0.087017878	-0.070259868	0	0	0	0	0.691537555
1	93753533	93755932	+	0.001809706	0.113950926	0.067174845	0.041506617	0	1	1	1	0.190067587
1	93774533	93777332	+	-0.027927345	-0.0998603	-0.075134876	-0.035606883	0	0	0	0	2.411143108
1	93798333	93808532	+	0.085912691	-0.104146502	-0.015993476	0.166776676	1	0	0	1	7.067830941
1	93815333	93840732	+	-0.127186768	0.071656944	0.080734167	0.09345018	0	1	1	1	2.79803434
1	93971533	93975732	+	-0.014250077	-0.029534729	-0.082693653	-0.071086857	0	0	0	0	0.052132824
1	93992133	93998532	+	-0.101377993	-0.184233606	-0.179216622	-0.155229969	0	0	0	0	0.111189539
1	94011933	94017732	+	-0.096923551	-0.180966506	-0.207264439	-0.168095241	0	0	0	0	0.981535237
1	94345133	94369932	+	-0.077761741	0.3126977	0.350008883	0.357857131	0	1	1	1	3.379279078
1	94913932	94938131	+	-0.121971679	-0.193158235	-0.252689758	-0.25226738	0	0	0	0	0.080676622
1	94941532	94950531	+	-0.125793169	-0.114717358	-0.259920412	-0.168356644	0	0	0	0	0.308162915
1	94954132	94958531	+	-0.064026894	-0.129058817	-0.116274994	-0.086314349	0	0	0	0	0.489337643
1	94963532	94973931	+	-0.079416526	-0.133105176	-0.124438897	-0.141783116	0	0	0	0	0.347385067
1	95490932	95492731	+	0.003314161	0.004284854	0.017216242	0.004470235	0	0	0	0	0.212875698
1	95582332	95588131	+	0.137735219	-0.000801782	0.03020567	0.072488183	1	0	0	1	0.176172991
1	95604932	95632731	+	-0.138183434	-0.152866464	-0.134436105	-0.216311988	0	0	0	0	0.26319575
1	95646132	95659531	+	-0.133699804	-0.097103702	-0.141755848	-0.149649333	0	0	0	0	1.625843815
1	95663132	95669731	+	-0.025115812	0.030776115	-0.023114604	0.056109776	0	0	0	1	0.066350867
1	95698932	95715931	+	0.131462899	0.026097595	0.034300126	0.15733318	1	0	0	1	2.293690922
1	97186731	97290330	+	-0.166646552	0.147225209	0.273732429	0.047215214	0	1	1	1	0.604987332
1	100060529	100062928	+	-0.019597318	-0.071936388	-0.079707878	-0.050824968	0	0	0	0	0.007602703
1	100133129	100136128	+	-0.00554058	-0.002570111	-0.029135948	-0.022595818	0	0	0	0	0.04257514
1	100168529	100215328	+	-0.128995509	0.003505997	-0.000592555	-0.092918683	0	0	0	0	2.178272021
1	100315128	100387927	+	-0.218049405	-0.422526533	-0.465835156	-0.2827169	0	0	0	0	0.598524921
1	100434728	100451327	+	-0.039003847	-0.232611366	-0.221773374	-0.160479317	0	0	0	0	0.113216163
1	100459128	100489927	+	-0.160601581	-0.28133135	-0.268564523	-0.306456388	0	0	0	0	0.93128181
1	100505728	100510927	+	-0.009886026	0.043206804	0.085537577	-0.051348103	0	0	1	0	0.357911887
1	100599528	100617127	+	-0.013882616	-0.020882308	0.007916648	0.070377774	0	0	0	1	5.489497499
1	100732528	100761327	+	0.032167198	0.211355005	0.385211453	0.197296352	0	1	1	1	2.726836319
1	100830528	100988127	+	-0.140696398	0.174187582	0.251152453	-0.128721682	0	1	1	0	0.800483634
1	101338528	101345727	+	-0.04405404	-0.007100311	-0.06586988	-0.066232995	0	0	0	0	7.073048482
1	101362528	101363927	+	0.000618264	-0.073310906	-0.083259544	-0.023026764	0	0	0	0	0.286730532
1	101492928	101512327	+	-0.030408682	-0.12146358	-0.14526104	0.052734917	0	0	0	1	0.838962249
1	101540728	101544927	+	0.005616161	-0.070409889	-0.011564972	-0.037032755	0	0	0	0	1.307665001
1	103129726	103131125	+	0.014146092	-0.010721836	-0.036113182	-0.014891862	0	0	0	0	0.013033206
1	104067726	104098725	+	0.018376285	-0.075276744	0.039595999	0.06274753	0	0	0	1	1.656898864
1	104615525	104616524	+	0.006498636	0.013239507	0.000345762	0.003981222	0	0	0	0	0.054739465
1	107598523	107604522	+	0.401005857	0.092079814	0.257030328	0.418754087	1	1	1	1	4.981291328
1	108763722	108769921	+	-0.052997097	-0.067002604	-0.081426146	0.003772131	0	0	0	0	0.927039329
1	108799322	108802521	+	0.001244598	0.013808929	0.01037059	0.008225897	0	0	0	0	0.250889215
1	108852922	108888921	+	-0.173553599	0.11746533	0.138497953	0.043531281	0	1	1	1	0.589462944
1	108896122	108900721	+	0.011273225	0.145399401	0.223166545	0.117114559	0	1	1	1	0.194364768
1	108905122	108915521	+	-0.097706685	0.034618194	-0.006585874	0.007525916	0	0	0	0	0.921096769
1	108961122	108962521	+	0.017274017	-0.023708075	-0.023582605	-0.010126685	0	0	0	0	0.026066412
1	109009722	109015521	+	-0.019758923	0.069926321	0.02576432	0.024968122	0	1	0	0	0.522227081
1	109101322	109106321	+	0.180924898	-0.241465092	-0.130902306	0.024404179	1	0	0	0	0.131374716
1	109109322	109119521	+	-0.047483522	-0.084869462	-0.111221871	-0.171872922	0	0	0	0	0.112698899
1	109233522	109245321	+	0.445547268	0.303946414	0.493832628	0.524894108	1	1	1	1	10.5381202
1	109288722	109355321	+	-0.104202489	-0.230555944	-0.19359089	-0.124679085	0	0	0	0	0.98848844
1	109634522	109640921	+	0.082580565	-0.019529444	0.077472106	0.163809789	1	0	1	1	6.086914483
1	109642122	109647121	+	0.947473537	0.498777663	0.837321967	1.066922705	1	1	1	1	1.24076121
1	109756122	109782721	+	0.258181022	0.349164848	0.396509508	0.315046974	1	1	1	1	10.71329532
1	109792122	109795321	+	0.069346348	0.059584425	0.035278355	0.049854609	1	1	0	1	4.504601819
1	110026121	110035720	+	0.268566769	0.155296314	0.095733035	0.164456271	1	1	1	1	1.201227152
1	110036321	110044320	+	0.205353786	0.244302183	0.146302253	0.290709756	1	1	1	1	2.903472464
1	110091721	110102320	+	-0.038419684	-0.044652323	0.005921656	-0.082156411	0	0	0	0	0.161808482
1	110107521	110112120	+	-0.005319281	0.052765527	0.08109451	-0.06669057	0	0	1	0	0.039666279
1	110114921	110143320	+	-0.10374191	0.266630256	0.20629501	-0.014799636	0	1	1	0	6.318167843
1	110161521	110175520	+	0.310989057	0.264689652	0.133387979	0.267504464	1	1	1	1	4.461266409
1	110198321	110204920	+	0.192353202	0.028229814	0.019831064	0.099270925	1	0	0	1	4.744086979
1	110452921	110473120	+	0.292107762	0.402874683	0.289726999	0.21342102	1	1	1	1	0.789476775
1	110527321	110568520	+	0.175969702	0.371560385	0.508865656	0.40270795	1	1	1	1	6.87432021
1	110575921	110606920	+	0.293212927	0.407822841	0.42543436	0.402352999	1	1	1	1	3.014790758
1	110879721	110899520	+	0.437114172	0.374293804	0.5322707	0.544158699	1	1	1	1	5.406674108
1	111413720	111430919	+	0.073987646	-0.419198266	-0.225725774	-0.086177845	1	0	0	0	0.150639613
1	111433520	111446319	+	-0.035603303	0.034729938	-0.006039477	0.010624963	0	0	0	0	25.08179399
1	111685320	111732519	+	-0.06689908	-0.038698631	0.007501659	-0.093942216	0	0	0	0	2.114969024
1	111992720	112015519	+	0.237962651	0.465864845	0.534490859	0.547857347	1	1	1	1	24.02214218
1	112161920	112180119	+	-0.073647282	-0.350753555	-0.284602619	-0.224688516	0	0	0	0	0.279712652
1	112183320	112199119	+	-0.017014727	0.063112977	0.056834024	-0.108797735	0	0	0	0	0.143200289
1	112200520	112206919	+	0.004493935	-0.086419264	-0.024390263	-0.146286954	0	0	0	0	0.125444608
1	112214120	112224319	+	-0.068191138	0.119649318	0.06443029	-0.090031297	0	1	0	0	0.12700987
1	112231920	112259519	+	-0.179457972	-0.115449289	-0.04497776	-0.189817159	0	0	0	0	2.48443128
1	112297720	112313519	+	0.268746924	0.078048508	0.250166332	0.301294554	1	1	1	1	3.421793992
1	113080919	113092118	+	-0.092362178	-0.125472055	-0.176693908	-0.095830167	0	0	0	0	0.249260064
1	113096919	113106718	+	-0.182617252	-0.188838761	-0.283385662	-0.140137262	0	0	0	0	0.134055833
1	113110319	113128718	+	-0.153831935	-0.140905281	-0.220787889	-0.156186563	0	0	0	0	0.22312282
1	113164719	113216118	+	-0.010218138	0.491164579	0.608374858	0.23871609	0	1	1	1	12.18574332
1	113216919	113228718	+	0.238527345	0.274248441	0.242887018	0.504328847	1	1	1	1	0.449976959
1	113372719	113374518	+	0.022295239	-0.002324144	-0.016769566	-0.00332335	1	0	0	0	1.581362326
1	113436719	113439518	+	0.066237498	0.04209274	0.049883766	0.025083986	1	0	0	1	0.032583015
1	113500119	113519918	+	0.054318789	0.002684069	0.039456939	0.130111444	1	0	0	1	1.644948574
1	113537919	113556918	+	-0.00201575	-0.094333676	-0.149267961	-0.113500331	0	0	0	0	0.159416688
1	113614319	113673118	+	0.152838541	0.348191306	0.434891235	0.360208038	1	1	1	1	1.732175139
1	114136119	114140518	+	-0.134166619	-0.210295324	-0.233259241	-0.17422062	0	0	0	0	0.103673229
1	114161319	114166918	+	-0.108536897	-0.192647663	-0.199520028	-0.167092084	0	0	0	0	0.120557155
1	114214318	114216317	+	-0.008884368	-0.031526806	-0.005206108	0.027229501	0	0	0	1	0.967063884
1	114222718	114233117	+	-0.077856658	0.04228727	0.083072714	0.129375797	0	0	1	1	1.115842943
1	114302518	114322117	+	-0.061289305	0.035903961	0.037528452	0.012033575	0	0	0	0	2.49958272
1	114326318	114342117	+	-0.115496476	-0.023581541	-0.008738521	-0.084213219	0	0	0	0	0.667498119
1	114385318	114399317	+	-0.147095557	-0.322397037	-0.47506641	-0.282079056	0	0	0	0	0.036492977
1	114448518	114458917	+	0.250975957	0.053327606	0.197980177	0.125530015	1	0	1	1	2.142207915
1	114470518	114520717	+	0.005562399	0.142512661	0.199432725	0.034046441	0	1	1	1	3.721265897
1	114915718	114917517	+	-0.012362471	-0.063525432	-0.073995657	0.030084059	0	0	0	1	0.010136938
1	115259518	115260917	+	0.071779119	0.119631453	0.256493511	0.169064509	1	1	1	1	91.12817626
1	116184117	116187916	+	0.100121549	-0.027758184	-0.016142272	0.039957872	1	0	0	1	0.124844394
1	116191317	116236116	+	0.024124926	0.125787599	0.059882314	-0.070820663	0	1	0	0	0.598305612
1	116915317	116920516	+	0.19585399	-0.006639377	-0.012439057	0.064554394	1	0	0	1	0.46668903
1	117118116	117136715	+	-0.081631443	-0.100982018	-0.25283828	-0.205552637	0	0	0	0	0.997670897
1	117452316	117457115	+	0.05856632	-0.075929106	-0.091154191	-0.009405882	1	0	0	0	0.258491919
1	117465716	117519715	+	-0.053848285	-0.143375744	-0.270195746	-0.31734148	0	0	0	0	0.442308394
1	117521716	117534915	+	0.052110752	0.031724162	-0.04236848	-0.046576416	1	0	0	0	3.247045546
1	117600916	117658115	+	0.234872598	0.273087526	0.285027511	0.409042198	1	1	1	1	3.72521838
1	117917916	117920715	+	-0.082883786	-0.083101941	-0.128930236	-0.090135382	0	0	0	0	0.182464884
1	117944716	117971115	+	-0.327123462	-0.42202189	-0.406857192	-0.460596427	0	0	0	0	0.30272583
1	117990516	117996515	+	-0.027147652	0.080294327	0.073766903	-0.048466683	0	1	1	0	0.133807581
1	118007916	118012715	+	-0.183306831	-0.290651302	-0.31130543	-0.18392568	0	0	0	0	0.273697326
1	118016916	118027315	+	-0.102483909	-0.115687952	-0.102288772	-0.093575098	0	0	0	0	0.110531612
1	118035116	118060115	+	-0.293608007	-0.341806908	-0.378747266	-0.31828829	0	0	0	0	0.321868055
1	118064716	118071315	+	-0.11710659	-0.155780913	-0.115851026	-0.094099052	0	0	0	0	7.196304433
1	118147916	118153915	+	0.385168241	-0.072619783	0.050147383	0.248324981	1	0	0	1	0.200711372
1	118402515	118467114	+	-0.249098989	-0.271686994	-0.393914601	-0.283263559	0	0	0	0	0.815725363
1	118471115	118509314	+	-0.036557625	-0.148236281	-0.166706961	-0.024955612	0	0	0	0	4.088741899
1	119394515	119395514	+	-0.009338915	-0.037017707	-0.050681986	-0.023008735	0	0	0	0	0
1	119584315	119587314	+	-0.011212727	-0.082577753	-0.059937693	-0.065236625	0	0	0	0	0.748106024
1	119682315	119690714	+	0.513742228	0.108916779	0.35699217	0.464113818	1	1	1	1	1.998424918
1	119693115	119725114	+	-0.057060731	0.162112989	0.114942148	0.072285446	0	1	1	1	1.716310313
1	120254314	120286713	+	0.03999921	-0.112597117	-0.239746762	-0.180127943	1	0	0	0	0.634121788
1	120544514	120547113	+	-0.007110804	-0.038891428	-0.037125265	-0.031383493	0	0	0	0	0.00701788
1	120568914	120571113	+	-0.019647567	-0.115959578	-0.117235237	-0.096877007	0	0	0	0	0.016587717
1	120839514	120855913	+	0.069273516	0.042366519	0.117489173	0.065775461	1	0	1	1	1.821311066
1	121107114	121133913	+	0.002194135	-0.020890949	-0.083942689	-0.134619675	0	0	0	0	0.781603308
1	142618898	142625097	+	0.049865344	-0.029869822	-0.098099101	0.038636139	1	0	0	1	0.391416606
1	142685698	142690097	+	0.041487148	0.14618718	0.07967004	0.085903554	1	1	1	1	0.646920952
1	142713098	142714097	+	-0.025988514	-0.062380761	-0.064643005	-0.032412861	0	0	0	0	2.061853187
1	142841498	142866297	+	-0.09200731	0.14936401	-0.01309391	0.039838524	0	1	0	1	1.051380318
1	142870098	142874497	+	0.033671058	0.182155316	0.058233779	0.095340364	1	1	0	1	0.663508668
1	143118898	143137497	+	-0.010055365	0.031670245	0.03910517	-0.018451968	0	0	0	0	0.375720702
1	143142098	143154297	+	-0.038721534	0.093440565	0.027798864	-0.032140152	0	1	0	0	0.245280663
1	143155698	143193697	+	0.001481682	0.504485166	0.342605456	0.174445721	0	1	1	1	1.315667846
1	143394498	143431296	+	0.162562151	0.741601427	0.611416518	0.604410069	1	1	1	1	1.161261876
1	143918297	143921296	+	-0.026668945	-0.037940074	-0.014009295	-0.031925808	0	0	0	0	0.066903791
1	144012697	144019496	+	0.00313044	0.117858647	0.040015597	-0.100570432	0	1	0	0	0.668143472
1	144028497	144030296	+	-0.015762973	-0.004885839	0.023565165	-0.024822722	0	0	0	0	0.091232442
1	144051497	144058696	+	0.001638799	-0.004370168	-0.035737844	-0.064332334	0	0	0	0	0.324382016
1	144338897	144341496	+	0.002516255	-0.029597617	-0.022210809	0.001918328	0	0	0	0	0.042107281
1	144819296	144826495	+	-0.022916012	-0.055074625	-0.075530092	-0.043870903	0	0	0	0	0.278765795
1	145042496	145047695	+	-0.091723647	-0.388525193	-0.450982278	-0.323590394	0	0	0	0	0.031580461
1	145089696	145091695	+	-0.026831073	-0.143859344	-0.155038164	-0.136561759	0	0	0	0	0
1	145095896	145118895	+	-0.122558327	-0.402798722	-0.397854857	-0.284894424	0	0	0	0	5.166929514
1	145230096	145233095	+	-0.003089173	-0.034869801	-0.024500095	-0.016717175	0	0	0	0	0.018246488
1	145272296	145312695	+	-0.073636725	-0.083513079	-0.183834855	-0.223897021	0	0	0	0	0.703664082
1	145366096	145371895	+	0.039962051	0.041507204	0.058351792	0.051086634	1	0	0	1	2.460129985
1	145436696	145443695	+	1.504279	1.938940972	2.255356795	1.586891327	1	1	1	1	98.08790825
1	145454896	145461495	+	0.296893743	0.109653702	0.178504542	0.252545567	1	1	1	1	3.563594473
1	145481096	145501895	+	0.043225039	-0.073974654	-0.145508048	-0.056286459	1	0	0	0	2.89312109
1	145507896	145513495	+	0.266355642	0.263125891	0.311322594	0.343360252	1	1	1	1	20.29921832
1	145514896	145524495	+	0.261751518	0.149147657	0.166760427	0.312872367	1	1	1	1	5.194547161
1	145574896	145587495	+	0.188619199	0.172165441	0.12662635	0.232406712	1	1	1	1	2.276466646
1	145612696	145613295	+	0.008107808	0.02291045	0.024298795	0.009056888	0	1	1	0	0.030410814
1	145748896	145751295	+	-0.015388464	0.01726192	0.045271037	0.051803508	0	0	1	1	0.15205407
1	145759496	145792295	+	-0.059238086	0.11552483	0.076758196	-0.008122157	0	1	1	0	0.572427943
1	146374095	146374694	+	0.003259691	0.003289926	0.00809232	0.006414047	0	0	0	0	0.060821628
1	146395295	146409694	+	0.038691404	0.108454986	0.105569397	0.049848794	1	1	1	1	0.107704966
1	146465495	146468494	+	-0.00374912	0.027824601	0.02767588	0.013195049	0	0	0	0	3.247874932
1	146721695	146771694	+	-0.077924047	0.276165019	0.32841032	0.09069822	0	1	1	1	3.898544708
1	147399695	147424494	+	0.172043809	-0.054891148	0.064588994	0.119500854	1	0	0	1	0.271490089
1	147628494	147631093	+	0.027636632	-0.020229592	-0.012043568	0.020397244	1	0	0	1	0.694770135
1	147735294	147737693	+	0.809841203	0.013660722	0.538694609	0.775268061	1	0	1	1	0.121643256
1	147751694	147753093	+	0.010881653	-0.095916626	-0.027681286	-0.01229253	0	0	0	0	0.026066412
1	147914294	147917693	+	0.008693788	0.003963966	0.052490046	-0.000758206	0	0	1	0	2.806739242
1	147999894	148004893	+	0.082804279	-0.030055072	-0.015768883	0.116030208	1	0	0	1	1.200618935
1	148008294	148011493	+	-0.007598686	-0.001357521	0.002626725	-0.023679198	0	0	0	0	0.399141933
1	148251094	148252893	+	-0.01000599	-0.041097183	-0.018131626	0.00841492	0	0	0	0	2.351769614
1	148341094	148347093	+	-0.010188202	0.036291169	0.011509881	-0.008085108	0	0	0	0	0.215916779
1	148555494	148562893	+	0.028689187	-0.141726989	-0.176408338	-0.092694155	0	0	0	0	0.954242028
1	148604094	148605293	+	1.261930469	0.300287163	1.086204112	1.229580295	1	1	1	1	0.775475756
1	149382693	149383492	+	-0.011401295	-0.049613536	-0.061368532	-0.032035184	0	0	0	0	0.068424331
1	149513293	149514892	+	1.14856401	0.306800302	0.995849239	1.113291091	1	1	1	1	0.307909491
1	149582893	149585292	+	0.025064639	0.051280137	0.066660594	0.079608564	1	1	1	1	0.486573023
1	149605293	149606092	+	0.747325697	0.138233454	0.588099334	0.747096794	1	1	1	1	0.547394651
1	149767293	149772692	+	-0.006385025	-0.100306274	-0.093375178	0.002646066	0	0	0	0	0.172327946
1	149814893	149818692	+	0.316858999	0.313700294	0.405471426	0.479533811	1	1	1	1	7.908412201
1	150038293	150077492	+	-0.069024402	-0.247575056	-0.308209436	-0.173634046	0	0	0	0	1.21860476
1	150081693	150091092	+	-0.121801053	-0.196932908	-0.248347043	-0.175443682	0	0	0	0	0.675508293
1	150093293	150107092	+	-0.106936106	-0.132520254	-0.213547371	-0.156045978	0	0	0	0	0.118998837
1	150121893	150132292	+	0.027920684	6.86E-05	-0.023636335	0.017983309	0	0	0	0	1.066717782
1	150265493	150283092	+	0.597599437	0.707509578	0.861575005	0.833968951	1	1	1	1	8.107246542
1	150293293	150332492	+	0.328454478	0.613719415	0.714719256	0.594344219	1	1	1	1	1.551882456
1	150335493	150344892	+	0.618344661	0.218026965	0.469069935	0.672640124	1	1	1	1	0.273697326
1	150348493	150355292	+	-0.072951058	-0.057037868	-0.033669892	-0.088968878	0	0	0	0	0.123432127
1	150360293	150376092	+	-0.039331048	0.153672322	0.159830655	-0.013	0	1	1	0	0.090077601
1	150459092	150477491	+	0.322768964	0.239020562	0.295921182	0.34915172	1	1	1	1	3.645331048
1	150520492	150527691	+	0.688926115	0.546806566	0.596740596	0.715253783	1	1	1	1	8.084208047
1	150534692	150541291	+	0.398932482	0.655478245	0.577869623	0.734610258	1	1	1	1	0.306872759
1	150603092	150610891	+	0.248780831	0.125805693	0.231027849	0.274585789	1	1	1	1	4.903158929
1	150898092	150941891	+	0.471339616	1.016305639	0.989669402	0.90569894	1	1	1	1	6.402934393
1	150983092	151009291	+	0.037890445	-0.029708857	-0.039667079	0.001082694	1	0	0	0	3.099813732
1	151045092	151050291	+	0.080647647	0.033508467	0.038741918	0.091065976	1	0	0	1	0.238607925
1	151053492	151054891	+	0.038209715	0.037105919	0.027413372	0.073349252	1	1	0	1	0.078199236
1	151079292	151081291	+	-0.00934408	-0.03107391	-0.051846988	-0.015541658	0	0	0	0	0.574764384
1	151138892	151160091	+	0.344302154	0.451813967	0.461727721	0.564870423	1	1	1	1	3.344615748
1	151170692	151223091	+	0.103064654	0.154024799	0.184314837	0.096681901	1	1	1	1	1.020271201
1	151226692	151246691	+	0.43183447	0.656607367	0.715941352	0.69197757	1	1	1	1	12.34557404
1	151253292	151281891	+	0.684782	1.134668497	1.039260419	1.069721577	1	1	1	1	4.446784057
1	151371292	151416291	+	0.202759303	0.493980386	0.60374003	0.476872728	1	1	1	1	7.208579343
1	151584292	151591091	+	0.030496636	-0.076244762	-0.116490128	-0.009407471	0	0	0	0	0.190514805
1	151595092	151597891	+	0.012253366	-0.002346937	0.017140746	-0.014010381	0	0	0	0	0.091232442
1	151640692	151660491	+	-0.201218317	-0.282646476	-0.314956757	-0.282352759	0	0	0	0	0.20181722
1	151664092	151674291	+	0.042415067	0.096816279	0.034070356	0.024731889	1	1	0	0	4.289713641
1	151745292	151755291	+	0.051025474	-0.085094056	-0.101818215	-0.102616481	1	0	0	0	3.094604429
1	153607290	153620289	+	0.28210295	0.705144233	0.754576337	0.616028362	1	1	1	1	10.4341842
1	153630690	153640689	+	0.572633979	0.795802275	0.919848341	0.877634404	1	1	1	1	63.93569529
1	153699890	153703489	+	0.387523401	0.05292131	0.212282939	0.322862324	1	0	1	1	0.942735233
1	153951290	153953889	+	0.046869189	-0.007494369	-0.022234885	0.048140222	1	0	0	1	0.505287371
1	153962690	153969089	+	1.080796385	0.653469241	1.156755995	1.168307444	1	1	1	1	162.4108527
1	154245690	154251289	+	0.190935015	0.137708193	0.267041325	0.317263077	1	1	1	1	28.06700909
1	154298890	154323089	+	0.085394274	0.039241361	-0.0339042	0.009273105	1	0	0	0	3.951646513
1	154895689	154904688	+	0.080010169	0.050341076	0.045315899	0.049549086	1	0	0	1	0.944762621
1	154917889	154924688	+	0.04137175	0.052350474	0.02394035	0.070285481	1	1	0	1	1.041123161
1	154934889	154941288	+	0.204718562	0.412893389	0.318451734	0.344108668	1	1	1	1	15.16454245
1	154957089	154966688	+	0.395803711	0.509486636	0.467516957	0.6038543	1	1	1	1	6.549729059
1	154976689	154992688	+	0.308267155	0.579403701	0.427523084	0.438769602	1	1	1	1	3.001547339
1	155022689	155034688	+	0.197282223	0.033192487	-0.004607948	0.103585734	1	0	0	1	5.545411927
1	155036089	155042688	+	0.110901433	-0.01591565	-0.00694152	0.040417941	1	0	0	1	1.357428151
1	155057289	155060088	+	0.077039314	0.017624499	-0.020672043	0.037682407	1	0	0	1	3.082353216
1	155162089	155172288	+	0.536602513	0.382977834	0.403725025	0.579678398	1	1	1	1	1.123411245
1	155177289	155187088	+	0.448626171	0.410493257	0.359687042	0.573977792	1	1	1	1	3.437042607
1	155247089	155266688	+	0.254832041	0.361531734	0.202187552	0.48173534	1	1	1	1	4.223689683
1	155277489	155288888	+	0.740764248	0.656062589	0.784645572	0.856067698	1	1	1	1	27.04801817
1	155294889	155468888	+	-0.025368734	0.65367821	0.628790245	0.306779259	0	1	1	1	1.137783902
1	155484889	155496688	+	-0.117545819	0.17850978	0.217209874	-0.050685062	0	1	1	0	0.281428889
1	155498089	155505688	+	-0.061745768	0.133744004	0.120574743	-0.041564443	0	1	1	0	0.060021343
1	155534289	155542688	+	0.177140496	0.148866079	0.314313833	0.352872924	1	1	1	1	2.736973257
1	155556289	155561288	+	0.015280351	-0.053977911	-0.076316153	-0.052341548	0	0	0	0	0.091232442
1	155579089	155586288	+	0.412367322	0.386882924	0.407965767	0.54601504	1	1	1	1	2.701493974
1	155660089	155669488	+	0.250232488	0.248492625	0.467441084	0.241797398	1	1	1	1	0.537689073
1	155671289	155710288	+	0.099922583	0.716808432	0.778953754	0.408829096	1	1	1	1	8.66754984
1	155714689	155740288	+	0.358026761	0.608322614	0.526298417	0.555402437	1	1	1	1	2.612954156
1	156025288	156029487	+	0.19196682	0.110397962	0.109655727	0.245552796	1	1	1	1	3.041081397
1	156060888	156063687	+	0.024698332	0.035393787	0.010499247	0.001300504	1	0	0	0	0.404029386
1	156084088	156110287	+	0.413691798	0.592669073	0.494960247	0.371620902	1	1	1	1	5.586071882
1	156184088	156211087	+	0.26730748	0.602965032	0.429097544	0.618399528	1	1	1	1	2.377449856
1	156494288	156526687	+	0.0997416	0.310556238	0.089676955	0.196204053	1	1	1	1	2.771326214
1	156560488	156563287	+	0.603399575	0.370572301	0.396503516	0.608605438	1	1	1	1	5.917075518
1	156739488	156772687	+	0.153131645	0.50889466	0.518991334	0.354249002	1	1	1	1	1.334411861
1	156830088	156854487	+	0.235475199	0.040075423	-0.044145242	0.081617558	1	0	0	1	2.381764979
1	156883088	156887087	+	0.183513409	0.085238123	0.106501124	0.155877476	1	1	1	1	9.123244191
1	156903688	156956487	+	0.064619334	0.195310309	0.088490613	0.003665706	1	1	1	0	0.798629444
1	160175085	160229084	+	0.232770464	0.741412125	0.756666422	0.563079069	1	1	1	1	6.44574097
1	160314085	160331484	+	0.189422387	0.357766352	0.346690862	0.31915055	1	1	1	1	7.303838596
1	160385485	160389684	+	0.009510048	-0.004221789	-0.009766846	-0.009707325	0	0	0	0	0.699448721
1	161088285	161098284	+	0.41619303	0.600857293	0.650737343	0.695021511	1	1	1	1	3.888326674
1	161103885	161107684	+	0.153657196	0.089216038	0.159503712	0.223211164	1	1	1	1	0.192068299
1	161122885	161127084	+	0.419742804	0.038830921	0.179875057	0.304119211	1	0	1	1	3.792662942
1	161160685	161166284	+	0.037152707	0.012902784	-0.032763245	-0.020723029	1	0	0	0	0.104265648
1	161171485	161185684	+	0.385077996	0.32092335	0.329623906	0.416339308	1	1	1	1	12.69929892
1	161195685	161201084	+	0.12566165	-0.062716386	-0.037631326	0.08099678	1	0	0	1	5.74764384
1	161283285	161340084	+	0.238339969	0.313327818	0.426386259	0.350065921	1	1	1	1	2.347950415
1	161474085	161496884	+	0.135055138	-0.158223603	-0.089137496	0.055806976	1	0	0	1	22.25511383
1	161558884	161564083	+	-0.007832254	0.004684983	-0.046826169	-0.044734892	0	0	0	0	0.48072479
1	161565084	161577283	+	-0.064505363	-0.243588892	-0.247580803	-0.162396509	0	0	0	0	1.507578712
1	161719484	161731483	+	0.217844413	0.072202277	0.216755945	0.279347555	1	0	1	1	5.084688096
1	161735084	161861883	+	-0.198611285	-0.154646802	-0.143257328	-0.24715652	0	0	0	0	0.822243175
1	161878684	161897883	+	-0.130890087	-0.078271211	-0.117380772	-0.138473622	0	0	0	0	0.320263885
1	161902684	161918083	+	-0.104924355	0.087991167	0.155990672	-0.066537581	0	1	1	0	0.138625918
1	161925884	161937683	+	-0.023227592	0.271105879	0.251445514	0.081169843	0	1	1	1	5.371889884
1	162364084	162366683	+	-0.048906896	-0.239380738	-0.214051489	-0.075703465	0	0	0	0	1.557969393
1	162466884	162505483	+	0.127429975	0.280090135	0.390647516	0.292600346	1	1	1	1	8.998922262
1	162530284	162588683	+	0.052511671	0.140523934	0.220930351	0.174232636	1	1	1	1	7.015524831
1	162759884	162783283	+	0.041574291	-0.185296319	-0.157883841	-0.10732415	1	0	0	0	2.37204349
1	163262083	163264482	+	0.019218824	0.036780817	0.076267284	0.051371921	0	0	1	1	0.159656773
1	163267883	163276282	+	-0.040049647	-0.230592284	-0.181274488	-0.026528725	0	0	0	0	0.76244255
1	163292683	163327482	+	-0.220484658	-0.1931423	-0.168405635	-0.090222347	0	0	0	0	2.682967846
1	165739281	165744680	+	0.267151128	0.087480041	0.130829594	0.384592517	1	1	1	1	0.246665491
1	165796681	165800680	+	0.412086173	0.018690359	0.176365532	0.32352772	1	0	1	1	0.460723832
1	165805881	165807880	+	7.19E-05	0.020257063	-0.013799699	-0.046151279	0	0	0	0	0.465285454
1	165840681	165881880	+	-0.039616071	0.328245837	0.218012603	-0.062630397	0	1	1	0	2.896408593
1	166807881	166839880	+	0.303404822	0.370596715	0.404895757	0.525078669	1	1	1	1	3.524993474
1	167284680	167296079	+	-0.016328966	0.109422966	0.118690969	-0.018442412	0	1	1	0	0.048017075
1	167333880	167395079	+	-0.237211723	-0.138541416	-0.134397127	-0.304230502	0	0	0	0	1.141598105
1	167573680	167578079	+	0.092923535	0.016228295	-0.00727199	0.07266254	1	0	0	1	0.029028504
1	167600680	167676279	+	0.395858369	0.727939283	0.701665568	0.726543157	1	1	1	1	2.579368007
1	167690680	167710279	+	0.009811654	-0.188368723	-0.263365319	-0.161227087	0	0	0	0	0.406822215
1	167832080	167872279	+	0.16022929	-0.082167959	0.03456186	0.029540763	1	0	0	1	0.454346639
1	167896480	167900279	+	-0.089786095	-0.187083151	-0.208657318	-0.122276389	0	0	0	0	0.225680251
1	167908680	168055079	+	-0.231256049	0.237040366	0.287736323	0.042182024	0	1	1	1	1.344930711
1	168147480	168185079	+	0.091282904	-0.037913824	0.026796233	0.167544395	1	0	0	1	2.318662805
1	168194680	168235279	+	0.054383345	0.128341546	0.135403465	0.068864765	1	1	1	1	3.945016626
1	169080879	169084078	+	0.027705899	-0.036113664	-0.07758215	-0.041295084	1	0	0	0	0.057020276
1	169253879	169256678	+	-0.046735214	-0.110354374	-0.157862406	-0.102951331	0	0	0	0	0.664693505
1	169308679	169314078	+	-0.031721003	-0.106089101	-0.119779589	-0.075578781	0	0	0	0	0.043926731
1	169338679	169368078	+	-0.12738036	-0.083158933	-0.028142704	0.025180735	0	0	0	0	2.020146928
1	169765079	169859478	+	-0.044426324	0.201819326	0.204878133	0.243837429	0	1	1	1	1.489485588
1	169946078	169952477	+	-0.124553402	-0.24160545	-0.350029052	-0.204144639	0	0	0	0	0.330717602
1	169984478	169986077	+	-0.038366471	-0.030651702	-0.063713167	-0.048020499	0	0	0	0	0.50177843
1	170011078	170018677	+	-0.056551333	-0.160054078	-0.090019749	-0.127532189	0	0	0	0	0.100835857
1	170500078	170524077	+	0.176644599	-0.158874658	0.026320402	0.153698784	1	0	0	1	0.751907375
1	170619078	170620077	+	-0.011686627	-0.038385857	-0.023836733	-0.020317462	0	0	0	0	0
1	171342277	171343276	+	0.051766741	0.005775496	0.014524686	0.024059578	1	0	0	1	0
1	171453677	171477676	+	0.049919494	0.208634449	0.226750522	0.079678811	1	1	1	1	0.563360329
1	171480077	171564676	+	-0.09471515	0.567579035	0.659126297	0.192836204	0	1	1	1	3.898191856
1	171749677	171770676	+	0.464382414	0.387961532	0.558754405	0.546061781	1	1	1	1	5.089901378
1	172520877	172581276	+	-0.271116869	-0.173786731	-0.169029015	-0.308883964	0	0	0	0	1.063673602
1	173384876	173389075	+	-0.002299208	-0.001274909	0.020357716	-0.002688642	0	0	0	0	0.41271819
1	173406076	173418875	+	-0.15213431	-0.229565581	-0.315216035	-0.292061151	0	0	0	0	0.427652071
1	173422476	173432075	+	-0.087728865	-0.196251809	-0.289539919	-0.195905014	0	0	0	0	0.788780487
1	173447476	173463875	+	0.161964973	0.163370541	0.312308641	0.381159861	1	1	1	1	32.77692364
1	173683276	173697675	+	0.204024245	-0.052475934	0.082170165	0.12264017	1	0	1	1	0.287635615
1	173795476	173797875	+	0.033281408	-0.121569983	-0.045088332	0.043308094	1	0	0	1	4.189089624
1	173838876	173866675	+	-0.067076678	-0.139597054	-0.232559217	-0.068335337	0	0	0	0	1.590332423
1	174174875	174180074	+	-0.035044154	-0.041468315	0.043723875	-0.065967818	0	0	0	0	0.129830783
1	174187475	174204074	+	-0.068234964	-0.066732787	-0.004009592	-0.187647391	0	0	0	0	0.486939419
1	174206675	174232674	+	-0.130962192	0.07539843	-0.005062911	-0.017961141	0	1	0	0	0.715121987
1	174236875	174281874	+	-0.274213423	-0.134670988	-0.240449045	-0.332926362	0	0	0	0	0.202333282
1	174285075	174295474	+	-0.140989202	-0.077918115	-0.155756527	-0.21209089	0	0	0	0	0.221063225
1	174301475	174304874	+	-0.017440379	0.005661984	-0.004724563	-0.016794335	0	0	0	0	0.096599056
1	174340875	174343874	+	0.002162932	-0.054574651	-0.040626053	-0.050539545	0	0	0	0	0.133807581
1	174362075	174371074	+	-0.060588294	-0.019562576	-0.086790047	-0.116730883	0	0	0	0	0.235176961
1	174605875	174607674	+	-0.046689357	-0.085257662	-0.098029532	-0.062080139	0	0	0	0	0.983282985
1	174668275	174671674	+	-0.063209706	-0.107259782	-0.12958201	-0.107311311	0	0	0	0	0.638627093
1	174846275	174848474	+	0.037756606	-0.071484607	-0.018455414	-0.032148961	1	0	0	0	0.572276227
1	174863675	174874074	+	0.018149764	0.038566261	0.014003894	-0.065333593	0	0	0	0	0.061406451
1	175128075	175139074	+	-0.034322818	-0.066986869	-0.170940102	-0.11218618	0	0	0	0	0.930570907
1	175143875	175147874	+	-0.010268925	-0.042712859	-0.056921889	-0.047857852	0	0	0	0	0.063862709
1	175905474	175962273	+	-0.270793061	-0.231782903	-0.223419287	-0.256083049	0	0	0	0	0.786719191
1	175976674	176015473	+	-0.267966474	-0.161154963	-0.25661132	-0.308312731	0	0	0	0	0.634864931
1	176020074	176027073	+	-0.05356504	0.049403628	0.014371382	-0.075032339	0	0	0	0	0.080805877
1	176062674	176161073	+	-0.235743558	0.055055213	0.070133231	-0.23303496	0	1	1	0	0.279074848
1	179016672	179046271	+	-0.066358146	0.16066161	0.187564501	0.036911641	0	1	1	1	5.513398381
1	179050072	179073271	+	0.268472544	0.706006852	0.638606866	0.702258454	1	1	1	1	3.927713921
1	179075272	179101671	+	-0.069107343	0.108669252	-0.039409905	-0.149660843	0	1	0	0	0.915780193
1	179115072	179119671	+	-0.049707235	-0.078233754	-0.029353253	-0.071669467	0	0	0	0	0.071399302
1	179262672	179267271	+	0.125846886	-0.122494184	-0.036823195	0.010289344	1	0	0	0	0.071399302
1	179269672	179325271	+	-0.196082045	-0.331633859	-0.396976804	-0.412431874	0	0	0	0	0.889024047
1	179849271	179891670	+	-0.006860625	-0.322357792	-0.308075242	-0.051839244	0	0	0	0	1.288873413
1	179922671	179938870	+	0.148851515	-0.102635346	0.06669079	0.076620344	1	0	0	1	0.263560388
1	179941271	179943870	+	0.026180912	0.044726853	0.067948916	-0.007197813	0	0	1	0	0.217554285
1	180123071	180129270	+	0.26318782	-0.036158842	-0.030727593	0.117246123	1	0	0	1	0.232495578
1	180133071	180138270	+	0.000665093	-0.00066474	-0.069530862	-0.037455526	0	0	0	0	0.442126449
1	180142671	180167270	+	0.068489966	0.155771609	-0.009624993	0.035979829	1	1	0	1	2.024915174
1	180261471	180269270	+	-0.02636997	0.07876298	0.058623368	-0.077482855	0	1	0	0	0.128661136
1	180274871	180283670	+	-0.05609441	0.058564235	0.081678655	-0.094486072	0	0	1	0	0.12648134
1	180302671	180304470	+	0.001047252	0.033880286	0.059861894	-0.005929019	0	0	1	0	0.030410814
1	180345271	180350670	+	-0.09202717	-0.064190218	-0.060238799	-0.108020772	0	0	0	0	0.145296111
1	180354471	180399670	+	-0.264371114	-0.186512914	-0.186711664	-0.333032344	0	0	0	0	0.255531574
1	180403271	180412270	+	-0.087823271	0.047994737	0.005978608	-0.112172125	0	0	0	0	0.060821628
1	180553871	180557270	+	0.039423586	-0.273583497	-0.227815384	-0.066253769	1	0	0	0	0.016099843
1	180601071	180640470	+	-0.091204131	-0.263338432	-0.19908831	-0.280417508	0	0	0	0	0.163014312
1	180642071	180661270	+	-0.164606487	-0.117963089	-0.091708262	-0.268003307	0	0	0	0	0.173911842
1	180664471	180668470	+	-0.099882447	-0.123857001	-0.091082718	-0.166500775	0	0	0	0	0.072985954
1	180672471	180687070	+	-0.108218763	-0.093494346	-0.06422238	-0.248945796	0	0	0	0	0.088732923
1	180692871	180719070	+	-0.145678721	-0.13780042	-0.161496638	-0.309593925	0	0	0	0	0.110036075
1	180723471	180727870	+	-0.048818642	-0.089158717	-0.096716329	-0.112237746	0	0	0	0	0.066350867
1	180756271	180769470	+	-0.146347552	-0.074808573	-0.139060583	-0.246353117	0	0	0	0	0.327607405
1	180771671	180822470	+	-0.219060122	-0.254267439	-0.277130877	-0.378312647	0	0	0	0	1.169499334
1	180823471	180836070	+	-0.168147149	-0.318938955	-0.294228732	-0.308503798	0	0	0	0	0.719722597
1	181002471	181016470	+	0.15040065	-0.152219183	-0.145508048	0.041946462	1	0	0	1	0.19549809
1	181056670	181064469	+	0.855978892	0.140585161	0.518363042	0.732243568	1	1	1	1	4.538229161
1	182211470	182213869	+	0.006351576	-0.03858083	-0.103999255	-0.061375371	0	0	0	0	0.015205407
1	182240470	182247469	+	-0.000926192	-0.027762893	-0.103010603	-0.059389508	0	0	0	0	0
1	182758269	182768468	+	0.485972163	-0.047470348	0.364398243	0.220803318	1	0	1	1	0.40607381
1	182772069	182800468	+	-0.016497981	0.033689203	-0.008279917	0.052549314	0	0	0	1	0.503705876
1	182809469	182860268	+	0.155659156	1.12187692	1.339698103	0.790976205	1	1	1	1	13.82602514
1	183439269	183461668	+	0.173479878	0.019966317	0.090149353	0.069810203	1	0	1	1	0.193868939
1	183465269	183470868	+	-0.072972658	0.02972451	0.048626271	-0.084264084	0	0	0	0	0.19549809
1	183476269	183526668	+	-0.184620722	0.118960404	0.152959233	-0.088079514	0	1	1	0	3.575804876
1	184019668	184047067	+	0.038960745	-0.335526718	-0.232551182	-0.00676747	1	0	0	0	4.213340583
1	184769668	184805667	+	0.030455178	0.615619111	0.591624655	0.282616534	0	1	1	1	0.085150279
1	184841468	184844867	+	-0.056642849	-0.053513518	-0.088203681	-0.103983377	0	0	0	0	0.128798742
1	184848668	184869867	+	-0.073419833	0.030616325	0.022001086	-0.140623104	0	0	0	0	0.093814492
1	184924668	184935667	+	-0.082648157	-0.149356568	-0.171505573	-0.187427264	0	0	0	0	0.058057008
1	185014468	185025067	+	0.120226802	-0.061719852	0.013638765	-0.028154531	1	0	0	0	0.253040924
1	185032668	185044667	+	-0.078335763	-0.056938047	-0.057450269	-0.145894291	0	0	0	0	0.161177314
1	185139668	185141467	+	-0.016587459	-0.015114086	-0.044936088	-0.031426088	0	0	0	0	1.206295621
1	185167468	185175067	+	-0.110502857	-0.177913434	-0.269562649	-0.205058953	0	0	0	0	0.127245248
1	185233267	185237266	+	-0.099949745	-0.279016371	-0.310218354	-0.206939807	0	0	0	0	0.10947893
1	185253667	185257466	+	0.317112359	0.164855276	0.469733057	0.426546705	1	1	1	1	0.139249517
1	185288067	185291066	+	0.008457152	-0.004944848	-0.091701416	0.003225905	0	0	0	0	0.425751396
1	185861667	185862866	+	0.045856527	-0.073631288	-0.050336642	0.020560884	1	0	0	0	0.015205407
1	186346067	186390866	+	-0.23941778	-0.165625471	-0.233339832	-0.162383744	0	0	0	0	2.529663824
1	186954466	186959265	+	-0.085788609	-0.180741401	-0.188720248	-0.108305207	0	0	0	0	0.440956803
1	187001466	187007265	+	-0.067185027	-0.097564269	-0.15056326	-0.106118921	0	0	0	0	0.106962173
1	187030266	187036665	+	-0.086389946	-0.157161911	-0.142187525	-0.077926079	0	0	0	0	0.145401704
1	187042266	187044265	+	0.323813879	0.053113374	0.153046164	0.237191689	1	1	1	1	0.127725419
1	187982266	187985464	+	0.017746582	-0.077006902	-0.059685974	0.00293882	0	0	0	0	0.119780011
1	189127465	189132464	+	-0.091564298	-0.125931234	-0.182440594	-0.145156211	0	0	0	0	0.131374716
1	189193665	189196064	+	-0.001401408	-0.001821472	0.009731995	0.005819558	0	0	0	0	0.053218924
1	190446864	190448263	+	0.028778499	-0.015932961	-0.029094259	-0.01525865	1	0	0	0	0.026066412
1	190805863	190806862	+	-0.007384922	-0.053500252	-0.068060809	-0.026518948	0	0	0	0	0.036492977
1	191792263	191797462	+	0.354682929	-0.133721406	0.298790811	-0.0847964	1	0	1	0	0.01052682
1	191811863	191813062	+	0.025283288	-0.030146647	-0.011703126	-0.029176341	1	0	0	0	0
1	192469262	192470261	+	-0.000628395	-0.025921221	-0.021709418	-0.014239291	0	0	0	0	0
1	192777862	192781061	+	0.126518948	-0.060193939	-0.024805258	0.073376856	1	0	0	1	0.461864237
1	193031262	193070861	+	-0.096286675	-0.005211128	0.085094391	0.124071633	0	0	1	1	3.52765442
1	193092662	193150461	+	-0.239590742	-0.091712507	-0.037655772	-0.255691138	0	0	0	0	0.643678024
1	193157462	193237261	+	-0.298669045	0.001439604	0.053823337	-0.186770403	0	0	1	0	1.055918338
1	194560861	194561460	+	-0.01243405	-0.039745657	-0.031446661	-0.018914021	0	0	0	0	0
1	194723461	194735660	+	-0.154517522	-0.163152914	-0.189226998	-0.164828885	0	0	0	0	1.040947206
1	194740661	194755460	+	-0.110984759	-0.037781415	-0.07487275	-0.191504236	0	0	0	0	1.279719928
1	194760061	194768260	+	-0.164504266	-0.197035013	-0.191020466	-0.1855266	0	0	0	0	0.540719107
1	194773061	194785460	+	-0.10599442	-0.224541583	-0.181639002	-0.241090175	0	0	0	0	0.573881489
1	194795661	194803260	+	-0.06576429	-0.042542042	-0.118747484	-0.115099789	0	0	0	0	0.72025612
1	194805661	194818860	+	-0.152962703	-0.30900761	-0.280739896	-0.259821949	0	0	0	0	0.563982368
1	194830861	194831460	+	-0.007384922	-0.044020333	-0.042066567	-0.014179001	0	0	0	0	2.06793535
1	196463259	196466058	+	0.075962873	-0.191004031	-0.140165935	0.001616354	1	0	0	0	0.338863356
1	196576859	196578058	+	0.005682096	-0.0101821	-0.027538667	-0.006869007	0	0	0	0	0
1	196618859	196628858	+	-0.109654259	-0.476860791	-0.447813371	-0.24490715	0	0	0	0	0.131374716
1	196632459	196639058	+	-0.177436634	-0.315542108	-0.344916126	-0.218594598	0	0	0	0	0.10229092
1	196641659	196676658	+	-0.256960058	-0.473511576	-0.520318931	-0.391663652	0	0	0	0	3.354225893
1	196695459	196717058	+	-0.258084291	-0.484651873	-0.591462321	-0.418831357	0	0	0	0	4.144318148
1	196755459	196757258	+	-0.006220056	-0.024511465	-0.027266755	-0.01946168	0	0	0	0	0
1	196978259	196979058	+	-0.006154739	-0.017699876	-0.016213863	-0.023008735	0	0	0	0	0
1	197479059	197481858	+	-0.102859949	-0.181888336	-0.163146621	-0.112223971	0	0	0	0	1.322870408
1	197540659	197561258	+	-0.161781676	-0.181514665	-0.263056269	-0.264041318	0	0	0	0	0.105404472
1	197583859	197586858	+	-0.057244491	-0.072363003	-0.137844616	-0.097317718	0	0	0	0	0.328436791
1	197601859	197627458	+	-0.297358162	-0.452198007	-0.553066134	-0.44806385	0	0	0	0	0.151816485
1	197657859	197659858	+	0.0041472	-0.004885839	0.001507309	-0.023593731	0	0	0	0	0.136848663
1	197692059	197697458	+	-0.155526365	-0.266329462	-0.265551493	-0.21305695	0	0	0	0	0.128401215
1	197700459	197705258	+	-0.083459289	-0.218269771	-0.175445764	-0.168962997	0	0	0	0	0.410545989
1	198177658	198183057	+	-0.047109368	0.003406173	-0.085062571	-0.061642597	0	0	0	0	0.084474483
1	198201258	198216657	+	-0.113884424	-0.135225272	-0.140959336	-0.215235981	0	0	0	0	0.13033206
1	198223458	198224857	+	-0.035918021	-0.028948561	-0.023735669	-0.040432757	0	0	0	0	0.052132824
1	198231858	198239857	+	-0.065578366	-0.097731533	-0.082840306	-0.184077781	0	0	0	0	0.50177843
1	198247658	198290857	+	-0.338167591	-0.326792745	-0.413743201	-0.48992839	0	0	0	0	1.049173082
1	198565658	198570257	+	-0.004354552	-0.232942679	-0.223716122	-0.120212671	0	0	0	0	0
1	198608058	198617857	+	-0.229256674	-0.544300234	-0.49954892	-0.33986835	0	0	0	0	0.068889803
1	198631658	198636457	+	-0.065494613	-0.161997981	-0.145660055	-0.11499867	0	0	0	0	0.007602703
1	198665458	198725457	+	-0.437411768	-0.782137831	-0.93236963	-0.686904132	0	0	0	0	0.609432712
1	200729856	200739455	+	-0.090131472	-0.180395063	-0.2882383	-0.203907915	0	0	0	0	0.112139877
1	200776256	200779255	+	-0.041171072	-0.112062009	-0.145538983	-0.07924363	0	0	0	0	0.15205407
1	200816256	200827255	+	-0.141127071	-0.27921785	-0.365013035	-0.254102776	0	0	0	0	0.668484983
1	200941456	200975255	+	0.046759733	-7.78E-05	-0.27655783	-0.11092685	1	0	0	0	1.392239454
1	201617056	201624455	+	0.163847779	0.055894591	-0.008838577	0.046746038	1	0	0	1	0.1775334
1	201641856	201644055	+	0.014620508	0.036693637	-0.003101631	-0.020867817	0	0	0	0	0.016587717
1	201680256	201692855	+	0.008323896	-0.011884369	-0.089265498	-0.087296085	0	0	0	0	0.033307082
1	201748656	201794455	+	0.070970039	0.170318362	0.074589071	0.15172289	1	1	1	1	0.13704786
1	201798256	201850055	+	0.128094474	0.455747625	0.50751472	0.368674388	1	1	1	1	6.508149022
1	201923655	201941054	+	0.492354087	0.624843775	0.82516289	0.656512993	1	1	1	1	12.23248776
1	201951655	201976854	+	0.389548053	0.564573985	0.533720988	0.536671782	1	1	1	1	5.780226855
1	202135255	202147054	+	0.24474916	0.343608483	0.243316633	0.387613944	1	1	1	1	2.310190987
1	202432455	202447254	+	-0.099401591	-0.163458684	-0.152635127	-0.209596318	0	0	0	0	0.22068388
1	202453455	202484854	+	-0.119704144	-0.216905741	-0.200392421	-0.287666081	0	0	0	0	0.188856966
1	202486055	202492854	+	-0.11910176	-0.217855771	-0.288762874	-0.20344887	0	0	0	0	0.160998427
1	202508655	202514254	+	-0.044163202	-0.091342287	-0.109206756	-0.135820719	0	0	0	0	0.166173376
1	202693655	202758854	+	-0.073369699	0.254371786	0.188978723	-0.047302454	0	1	1	0	3.620472702
1	202857055	202859854	+	0.388385313	0.123145827	0.293208969	0.461444945	1	1	1	1	0.175948281
1	202974655	202995054	+	0.416481431	0.148463266	0.384814824	0.371863637	1	1	1	1	4.018699622
1	203273855	203279854	+	0.530682334	0.239129965	0.34841771	0.495810474	1	1	1	1	9.834857237
1	203594854	203612853	+	0.197239867	-0.034962887	-0.094230357	0.047289433	1	0	0	1	0.136848663
1	203764254	203826653	+	0.178176726	0.652888342	0.737402081	0.4576433	1	1	1	1	6.761727521
1	203830054	203849453	+	0.371646216	0.456393166	0.53726848	0.60508037	1	1	1	1	9.467482064
1	204484454	204532853	+	0.2827782	0.528026683	0.650649011	0.494222688	1	1	1	1	3.226687894
1	205238053	205241252	+	0.041689765	0.068784104	0.009731995	0.000883669	1	1	0	0	0.387737878
1	205631653	205632852	+	0.017697458	0.02291045	0.000345762	0.007791139	1	1	0	0	1.61177314
1	206139052	206154451	+	0.059034518	0.037782341	0.037692028	0.044275737	1	0	0	1	1.944317366
1	206490852	206493051	+	0.011977551	0.027787059	0.009335658	0.004410489	0	0	0	0	0.008293858
1	206516052	206521251	+	-0.026293348	-0.06172006	-0.013261258	-0.08848984	0	0	0	0	0.073687742
1	206558052	206559451	+	0.005667435	-0.018051311	-0.017217072	-0.018249009	0	0	0	0	0.117298854
1	206646652	206650651	+	0.018917134	0.00174294	-0.036838461	-0.010783067	0	0	0	0	0.506340053
1	206729852	206745651	+	0.266144873	0.275108333	0.121485681	0.278465813	1	1	1	1	0.245981141
1	206808252	206829451	+	0.243478673	-0.085193657	0.04067995	0.103770063	1	0	0	1	5.640919097
1	206858052	206878451	+	0.142535737	0.354891462	0.266621418	0.063239043	1	1	1	1	0.31036919
1	206900652	206910651	+	0.269624102	0.594818465	0.698894152	0.186559045	1	1	1	1	12.53898682
1	207199452	207200851	+	0.178768723	-0.01868154	0.109397342	0.16387905	1	0	1	1	0.143365266
1	207340052	207341451	+	-0.007692156	-0.081920092	-0.075521616	-0.048813463	0	0	0	0	0
1	207378852	207381251	+	-0.025362598	-0.137159064	-0.151501619	-0.086875264	0	0	0	0	0
1	207494051	207546450	+	0.038196871	0.08886667	0.213729263	0.172517385	1	1	1	1	2.888795183
1	207679651	207681650	+	-0.024453667	-0.039685527	-0.053671497	-0.035740233	0	0	0	0	0.009123244
1	207801251	207802650	+	-0.05392872	-0.1533212	-0.164533161	-0.096923518	0	0	0	0	0
1	207867451	207904650	+	-0.038517313	0.257141009	0.247144229	0.244196596	0	1	1	1	1.393011479
1	207928051	207995650	+	0.014580067	0.189111034	0.231215537	0.223225033	0	1	1	1	9.29059364
1	210000050	210029449	+	0.032716173	-0.046934767	0.015528361	0.034048661	0	0	0	1	1.969255362
1	210092850	210093449	+	0.007248461	-0.035641128	-0.037632287	-0.009188864	0	0	0	0	0
1	211430049	211490048	+	0.107389757	0.000740076	0.148212293	0.170368721	1	0	1	1	1.069244219
1	211546249	211550248	+	-0.007131332	-0.105763697	-0.141264587	-0.074071274	0	0	0	0	1.341116896
1	211555449	211559448	+	0.577758787	0.08383538	0.361868513	0.535030476	1	1	1	1	0.127725419
1	211564249	211582448	+	-0.103917085	-0.179831246	-0.264124509	-0.182698989	0	0	0	0	0.305779064
1	211599649	211608048	+	-0.084285329	-0.113964099	-0.174816019	-0.107712443	0	0	0	0	0.973146047
1	211920248	211924847	+	-0.06621409	-0.170650523	-0.234056255	-0.144852157	0	0	0	0	6.675834771
1	211929648	211933847	+	-0.059537494	-0.079428308	-0.066367475	-0.078090304	0	0	0	0	0.008688804
1	212210848	212309647	+	-0.029977421	0.400628821	0.471777964	0.236104252	0	1	1	1	1.894642959
1	212311848	212318247	+	0.031896532	0.211344915	0.170126383	0.193713726	0	1	1	1	0.085530414
1	212460648	212466047	+	-0.094249356	-0.28601216	-0.216915853	-0.204285299	0	0	0	0	0.530499755
1	212605448	212610847	+	0.281731586	-0.036449283	0.144735597	0.136408846	1	0	1	1	0.375066706
1	212614048	212621247	+	0.03281366	0.072362839	-0.004752342	0.027708883	1	1	0	0	6.910857474
1	212968448	212989847	+	-0.045236231	-0.188700681	-0.203531833	-0.020349733	0	0	0	0	2.139272867
1	213030648	213074046	+	0.034537888	-0.113134939	-0.046029103	-0.097283221	1	0	0	0	1.698980611
1	213223647	213238246	+	0.242610677	-0.163217475	0.135607871	0.048346328	1	0	1	1	0.124975948
1	213299847	213334846	+	-0.201705427	0.036160499	0.095804303	-0.238417477	0	0	1	0	0.262749433
1	213339447	213355246	+	-0.161310249	-0.004058874	0.064918695	-0.151974117	0	0	0	0	0.318736126
1	213359047	213389846	+	-0.134939422	0.14773539	0.158298017	-0.087299547	0	1	1	0	0.276067
1	213396647	213401646	+	0.003651347	0.100110295	0.151414166	-0.003776179	0	1	1	0	0.142322609
1	213403447	213433246	+	-0.230683349	-0.141099603	-0.170172018	-0.25831392	0	0	0	0	1.300521521
1	213433847	213449846	+	-0.119834878	-0.194370941	-0.140347185	-0.127836483	0	0	0	0	2.096065353
1	214460846	214465645	+	-0.075892238	-0.073883404	-0.139636858	-0.115759047	0	0	0	0	0.17486218
1	214486246	214513045	+	-0.009991095	0.101326648	0.01781385	-0.041269656	0	1	0	0	3.411003985
1	214775846	214847045	+	0.058618441	0.56550236	0.655484106	0.340800797	1	1	1	1	2.677518407
1	215747046	215797245	+	-0.304040616	-0.284516194	-0.331689043	-0.292590339	0	0	0	0	2.69808134
1	218457844	218510043	+	-0.066168213	-0.326364185	-0.215653975	-0.27774991	0	0	0	0	0.569066726
1	219346443	219376042	+	-0.025441171	-0.341933389	-0.26084461	-0.033974366	0	0	0	0	0.861160279
1	219380643	219393642	+	-0.164429355	-0.147955729	-0.060002918	-0.006340374	0	0	0	0	2.374850642
1	220266242	220410241	+	-0.203976543	-0.109837678	-0.08262365	-0.136414931	0	0	0	0	1.928552453
1	221052642	221058641	+	0.040672165	-0.031117864	-0.061751364	-0.015105353	1	0	0	0	0.036492977
1	222661241	222662040	+	0.008125195	0.009844515	0	-8.46E-17	0	0	0	0	0
1	222887440	222910039	+	-0.074187833	-0.120494281	-0.036527705	0.019984581	0	0	0	0	0.85257928
1	223407840	223410639	+	-0.046996665	-0.145714178	-0.180876648	-0.084763564	0	0	0	0	0.045616221
1	223737040	223741639	+	0.015222417	0.046592186	0.003505948	0.010444233	1	1	0	0	0.01983314
1	223899840	224011039	+	0.155072139	0.377012898	0.373872014	0.299553589	1	1	1	1	3.272225461
1	224061440	224075239	+	-0.151546464	-0.200778729	-0.253799637	-0.208844064	0	0	0	0	0.048921744
1	224110440	224112839	+	-0.01443219	-0.020805114	-0.0475611	-0.006963347	0	0	0	0	0.030410814
1	224136240	224177439	+	0.04062949	0.094038754	0.082431041	0.057077199	1	1	1	1	1.032786672
1	224179240	224198638	+	0.25505102	-0.080534823	0.045475149	0.236485446	1	0	0	1	5.862691999
1	224301639	224350238	+	0.133416998	0.174550957	0.271587048	0.172297966	1	1	1	1	1.264864596
1	224370439	224385038	+	0.206559296	0.169290657	0.232432946	0.360361124	1	1	1	1	4.140453151
1	224544439	224569838	+	0.17998707	0.117282011	0.222423505	0.408483523	1	1	1	1	2.474051417
1	224624039	224644638	+	0.063062019	-0.060309129	-0.069022157	0.141592576	1	0	0	1	0.638627093
1	225116839	225123438	+	0.104958487	-0.245312842	-0.136281008	-0.02912892	1	0	0	0	0.439574493
1	225135639	225164238	+	-0.259002348	-0.314860738	-0.374216709	-0.328355152	0	0	0	0	1.917157258
1	225169039	225171438	+	-0.023974968	-0.003240775	0.029213477	-0.004216116	0	0	0	0	0.273697326
1	225194839	225205638	+	-0.125252579	-0.084133778	-0.019857501	-0.147977852	0	0	0	0	0.118264277
1	225225239	225232438	+	-0.131584532	-0.139501146	-0.226948384	-0.172645126	0	0	0	0	0.618353217
1	225964638	225987237	+	0.334694203	0.474864921	0.663116989	0.590511969	1	1	1	1	29.65458045
1	226015838	226028437	+	0.112458063	0.180173631	0.078160993	0.216290687	1	1	1	1	0.324382016
1	226252438	226263237	+	0.199659404	0.697597042	0.842284024	0.671794734	1	1	1	1	3.850346946
1	226270838	226271837	+	0.086371904	0.026212017	0.029919501	0.053877745	1	0	0	1	0.054739465
1	227063837	227093836	+	0.033234438	0.001046386	-0.127442454	-0.050263869	0	0	0	0	0.771218242
1	227126437	227131036	+	0.315699103	-0.074331063	0.060741813	0.233534774	1	0	0	1	0.063466047
1	227134837	227143836	+	-0.002827086	0.000242388	-0.023235472	-0.065475806	0	0	0	0	0.040547752
1	227149437	227355036	+	-0.268450966	0.079836276	0.033475287	-0.051275357	0	1	1	0	1.356771957
1	227445437	227454036	+	-0.071678743	-0.028108236	0.087035404	-0.132372879	0	0	1	0	0.133666136
1	227587237	227593236	+	0.037781749	-0.029783559	-0.139597001	-0.095469049	1	0	0	0	0
1	227751237	227755436	+	0.241895466	-0.061362756	3.62E-05	0.128464088	1	0	0	1	0.08688804
1	227769837	227787636	+	-0.067691493	-0.176619173	-0.1497913	-0.239719269	0	0	0	0	0.104558529
1	227797437	227804236	+	-0.015623204	0.030795881	0.061304842	0.002859808	0	0	0	0	0.123432127
1	227833037	227843636	+	-0.110306508	-0.138590783	-0.069023486	-0.172668198	0	0	0	0	0.690268098
1	227925037	227970636	+	0.090030202	0.437165161	0.193690757	0.128861657	1	1	1	1	1.228036685
1	228326637	228339236	+	0.498960684	0.331101379	0.379588265	0.400888343	1	1	1	1	10.99712958
1	228352837	228356036	+	0.263437123	0.043992397	0.137126653	0.192145005	1	0	1	1	0.148252718
1	228362237	228364435	+	0.044904515	0.047829713	0.014638523	0.02163529	1	1	0	1	2.862682352
1	228400636	228408235	+	0.028986286	0.007181888	-0.052435473	-0.022139086	1	0	0	0	0.427351965
1	228411836	228420835	+	0.021931285	-0.000296909	-0.13226454	-0.10156961	0	0	0	0	0.087177667
1	228425636	228427435	+	0.003335084	0.023233028	-0.01836444	-0.011375829	0	0	0	0	0.040547752
1	228430636	228442035	+	-0.05676774	-0.174425371	-0.140694449	-0.123309659	0	0	0	0	0.619420263
1	228463436	228471635	+	0.026946657	-0.025729338	-0.099498353	-0.000501065	1	0	0	0	0.289273596
1	228555236	228559235	+	0.407315234	0.098685229	0.238724361	0.272196377	1	1	1	1	1.017241727
1	228595236	228602435	+	0.113450242	0.11080744	0.10570965	0.151960956	1	1	1	1	0.73239377
1	228673236	228685835	+	0.44829962	0.293611995	0.363568519	0.495387604	1	1	1	1	6.593354095
1	229651236	229687635	+	-0.07383279	0.145004806	0.139028658	0.057192688	0	1	1	1	3.260306605
1	229727236	229753035	+	-0.062925902	0.176325527	0.154746689	0.029788163	0	1	1	0	2.511367451
1	229763435	229803834	+	-0.058640072	0.26815043	0.176292156	0.121275788	0	1	1	1	1.697284736
1	230208035	230220034	+	0.002217136	0.319700331	0.202616629	0.003843309	0	1	1	0	0.144451366
1	230262435	230268034	+	0.336501606	0.207965674	0.393940334	0.152256403	1	1	1	1	0.06516603
1	230285835	230288234	+	0.071148746	0.064006776	0.092691869	0.014271627	1	1	1	0	0.076027035
1	230306635	230310234	+	-0.041533656	0.124285645	0.003096994	-0.049803379	0	1	0	0	0.060821628
1	230312235	230354634	+	-0.004297457	0.214403125	0.148324554	-0.157886075	0	1	1	0	0.182464884
1	230361035	230418634	+	-0.112648121	0.085589233	-0.028632785	-0.170182317	0	1	0	0	2.036574198
1	230777835	230785634	+	0.19582283	-0.019597089	0.032457853	0.104013289	1	0	0	1	0.535698185
1	230973435	230980234	+	-0.029427558	-0.103510239	-0.138462178	-0.082569091	0	0	0	0	3.53391547
1	230996635	230998234	+	-0.020144133	-0.056084462	-0.042434891	-0.038944279	0	0	0	0	0.057020276
1	231040035	231097234	+	-0.149306987	-0.174402262	-0.26511172	-0.254375451	0	0	0	0	0.342919144
1	231104435	231107834	+	0.017305638	0.065960731	0.053888683	0.127685161	0	1	0	1	0.134165356
1	231115635	231139434	+	0.363492782	0.66529628	0.673651312	0.652631545	1	1	1	1	4.412123556
1	231188834	231192233	+	0.034612406	-0.163888552	-0.041712508	-0.094014776	1	0	0	0	0
1	231378634	231414233	+	-0.056032421	0.131425731	0.153146989	0.103103545	0	1	1	1	3.135218242
1	231475634	231530033	+	-0.008213875	0.091954789	0.134678037	0.319162269	0	1	1	1	2.387472505
1	231663634	231705033	+	0.048687413	-0.005497757	0.029974768	0.04106904	1	0	0	1	2.104516474
1	233085633	233115232	+	0.107337118	-0.20439241	-0.169831056	-0.048172646	1	0	0	0	0.941913319
1	233749233	233787232	+	0.120684459	-0.195903223	-0.062176642	-0.136558065	1	0	0	0	0.28282057
1	233794833	233809432	+	0.019197415	-0.260831521	-0.107686262	-0.188147401	0	0	0	0	2.007113722
1	233812033	233814632	+	-0.014659533	-0.045628096	-0.007197638	0.01629676	0	0	0	0	0.133339723
1	234493432	234495631	+	-0.004604417	-0.053147091	-0.096437756	-0.040675069	0	0	0	0	0
1	234509832	234523231	+	0.179056344	0.342188141	0.360304009	0.354718976	1	1	1	1	1.914519602
1	235325432	235424830	+	-0.223374317	0.115245248	0.135969314	-0.085432425	0	1	1	0	0.49232972
1	235494031	235511830	+	0.042593929	0.179572227	0.176501408	0.326732467	1	1	1	1	3.752831122
1	235530031	235561230	+	0.246515393	0.075718502	0.127652215	0.10222098	1	1	1	1	0.235098985
1	236388031	236390030	+	-0.049473958	-0.081134576	-0.104407901	-0.079566747	0	0	0	0	0.091232442
1	236404631	236406630	+	-0.019597318	-0.035756272	-0.044936088	-0.042277107	0	0	0	0	0.009123244
1	236430031	236432830	+	-0.000851094	-0.024103426	-0.054848119	-0.050472581	0	0	0	0	0.019549809
1	236557031	236563430	+	0.168482802	-0.028739822	0.002600232	0.063734156	1	0	0	1	0.011404055
1	236565031	236643430	+	-0.002971631	0.151227946	0.104416352	-0.044641564	0	1	1	0	0.006516603
1	236644431	236648630	+	-0.004501539	0.050069897	-0.007545862	0.016258116	0	0	0	0	0.247630914
1	236687031	236712830	+	0.323661531	0.58826289	0.684069728	0.632920729	1	1	1	1	3.76386865
1	236958030	237067229	+	-0.014790969	-0.029880997	-0.054162555	-0.067576176	0	0	0	0	1.469076244
1	241756227	241768026	+	-0.106273544	-0.263415273	-0.293978639	-0.165251156	0	0	0	0	2.914799203
1	242010227	242065226	+	0.172167858	0.415412088	0.557163952	0.493103077	1	1	1	1	2.349815949
1	243216626	243221625	+	0.005676132	0.067159186	0.002157509	0.016829257	0	1	0	0	0.302891707
1	243228026	243232825	+	-0.00192797	0.054169052	-0.023417874	-0.005392915	0	1	0	0	0.516983837
1	243420626	243528025	+	-0.175608865	-0.276993943	-0.276546316	-0.275536921	0	0	0	0	0.405873936
1	243541426	243550025	+	-0.077711079	-0.161070277	-0.186657255	-0.122675689	0	0	0	0	0.135787821
1	243576426	243582225	+	-0.109547513	-0.136674425	-0.228880823	-0.147455478	0	0	0	0	0.32088652
1	243588426	243594625	+	-0.04310609	-0.057938762	-0.101879779	-0.08536456	0	0	0	0	0.19129383
1	243600426	243603025	+	0.010205614	0.021968296	-0.001292882	-0.015283902	0	0	0	0	0.056143041
1	243622826	243625825	+	0.010123504	0.053848813	0.035805653	-0.002681904	0	1	0	0	0.066903791
1	243651826	243654225	+	-0.004511793	0.01398153	0.004878547	-0.002674531	0	0	0	0	0.494175727
1	244216825	244219424	+	-0.003313336	-0.01306958	-0.04182337	-0.025148959	0	0	0	0	1.740434276
1	244470225	244476624	+	-0.015642463	-0.058957953	-0.097171473	-0.034655479	0	0	0	0	0.114040552
1	244622625	244624424	+	-0.010946634	-0.04989444	-0.05506663	-0.034008391	0	0	0	0	0.070958566
1	244815625	244826824	+	0.262578897	-0.044820422	0.113187045	0.184272042	1	0	1	1	0.764071701
1	244996625	245007424	+	0.830056369	1.269448222	1.483192727	1.305383978	1	1	1	1	15.6446743
1	245132424	245140423	+	0.537572813	-0.117110326	0.217948552	0.438104594	1	0	1	1	0.21667705
1	245152424	245160623	+	-0.069506226	-0.034046671	-0.100356796	-0.102334193	0	0	0	0	0.060079901
1	245180024	245189423	+	-0.028821497	-0.048026499	-0.044119895	-0.130174126	0	0	0	0	0.151407031
1	245190824	245195023	+	-0.052997097	-0.004370168	-0.081426146	-0.051090278	0	0	0	0	0.056477226
1	245209624	245213623	+	0.047360301	0.113358225	0.127086823	0.026166835	1	1	1	1	0.045616221
1	245223024	245235623	+	-0.023557169	0.031584473	-0.028227375	-0.051678816	0	0	0	0	0.189705554
1	245245824	245255023	+	-0.060665964	0.018196503	-0.065735704	-0.044369555	0	0	0	0	3.210985292
1	245906024	245980223	+	-0.088293817	0.343383721	0.293638117	-0.014626159	0	1	1	0	1.128478911
1	245985024	246137823	+	-0.031380402	0.485518605	0.453497347	-0.024608935	0	1	1	0	0.9542388
1	246170424	246179823	+	-0.076095362	0.006202421	-0.077009081	-0.119287415	0	0	0	0	0.168877073
1	246206624	246221423	+	-0.100721647	-0.094416265	-0.067836108	-0.181085772	0	0	0	0	0.308217709
1	246227424	246231223	+	-0.016880113	0.047241189	0.039090486	-0.005085706	0	0	0	0	0.158456346
1	246243224	246258423	+	-0.108307815	-0.031327776	-0.111045028	-0.157882916	0	0	0	0	0.204072567
1	246263024	246267623	+	-0.061163885	-0.020664762	-0.077589248	-0.092801461	0	0	0	0	0.198331395
1	246276624	246279423	+	0.029277803	-0.007591419	-0.011296559	-0.032549349	0	0	0	0	0.32583015
1	246380824	246385223	+	-0.04129923	-0.050351596	-0.147243502	-0.08944898	0	0	0	0	0.116114017
1	246502423	246517422	+	-0.109053915	-0.349940953	-0.368921009	-0.309785906	0	0	0	0	0.035276544
1	246592423	246598622	+	-0.10420055	-0.237507472	-0.221278809	-0.160366831	0	0	0	0	0.111833316
1	246610823	246613222	+	0.017258703	-0.026868823	0.015077753	-0.037435339	0	0	0	0	0.038013517
1	246733423	246836622	+	-0.046055415	0.065684809	0.083130161	-0.063521905	0	1	1	0	1.689214632
1	246886823	246912622	+	0.062800877	-0.13135433	-0.134767992	-0.093456765	1	0	0	0	0.937077407
1	246920823	246945222	+	-0.092555341	-0.056048488	-0.204138165	-0.109931565	0	0	0	0	2.493188207
1	247099823	247110022	+	-0.042004759	-0.045635418	-0.095851875	-0.018514752	0	0	0	0	0.338096696
1	247197223	247210822	+	-0.039485977	0.114166383	0.086214495	-0.05756172	0	1	1	0	1.965522462
1	247215423	247221422	+	-0.080836689	-0.068433606	-0.064291781	-0.113703061	0	0	0	0	0.17334164
1	247290823	247334222	+	0.032879731	0.377958366	0.448733223	0.298903064	0	1	1	1	0.986319395
1	247452823	247454422	+	0.026892518	0.000519046	0.037919777	0.020493357	1	0	0	1	0.079828387
1	247496023	247508622	+	0.39356921	0.545160673	0.603665347	0.645042236	1	1	1	1	1.284494857
1	248020022	248046221	+	0.104580404	0.045049361	0.05405615	0.09140665	1	0	0	1	0.926949467
1	248058822	248061621	+	0.017007261	0.064577898	0.013469729	0.097220525	0	1	0	1	1.342420217
1	249131222	249146021	+	0.724021765	0.864780884	0.856615722	0.940794317	1	1	1	1	8.646123177
1	249199022	249218821	+	0.483124803	0.417716403	0.591353629	0.53478554	1	1	1	1	1.568460769
2	266400	283199	+	0.058340392	0.392098569	0.346710782	0.250034869	1	1	1	1	9.94976667
2	3169600	3171799	+	-0.007455376	-0.010136002	-0.03235953	-0.011953653	0	0	0	0	0.008293858
2	3174600	3185999	+	0.031010292	0.143916132	0.082872298	0.001878028	1	1	1	0	0.016005692
2	3187600	3218599	+	-0.018946787	0.219334842	0.078748187	-0.040465796	0	1	1	0	1.424403287
2	3236000	3243399	+	-0.02984656	0.087530146	0.001486842	-0.02714545	0	1	0	0	0.0295889
2	3251800	3267599	+	-0.009055071	0.137751022	0.029686546	-0.051505689	0	1	0	0	0.502355851
2	3282600	3286799	+	-0.008476284	0.04362126	0.002850249	-0.00930325	0	0	0	0	0.013033206
2	3291800	3296399	+	-0.00554058	0.077353543	0.021711233	-0.011863705	0	1	0	0	0.015866512
2	3302000	3315799	+	0.018042079	0.123854764	0.057308456	-0.078424855	0	1	0	0	0.025121977
2	3320800	3360399	+	-0.006219095	0.312307874	0.159636131	-0.019692231	0	1	1	0	0.20273876
2	3371600	3373799	+	0.017274017	0.047581648	0.020161319	0.001024383	0	1	0	0	0.033175433
2	3384400	3439799	+	0.043554213	0.422581007	0.411871919	0.188968194	1	1	1	1	0.304327712
2	3445400	3490799	+	0.094188837	0.81622018	0.659985385	0.450188213	1	1	1	1	0.830335793
2	3606800	3609999	+	0.062695561	-0.089719659	-0.017880325	0.046454153	1	0	0	1	1.716310313
2	3622200	3634199	+	0.617182315	0.680750465	0.927755961	0.816682011	1	1	1	1	68.79990498
2	3652600	3654199	+	0.100262322	-0.008181187	0.080974448	0.054723627	1	0	1	1	0.011404055
2	3659600	3661599	+	-0.004623345	-0.011633047	-0.000928704	0.001986201	0	0	0	0	0.045616221
2	4720400	4721199	+	0.00173276	-0.018056058	-0.019312957	-0.013090551	0	0	0	0	0
2	7057200	7059799	+	0.091646444	-0.018046855	0.006844428	0.038717076	1	0	0	1	0.042107281
2	7080800	7089799	+	-0.109680794	-0.065752685	-0.163940556	-0.124067604	0	0	0	0	0.091232442
2	7110200	7121999	+	-0.012547855	0.001850224	-0.061728353	-0.0803365	0	0	0	0	0.026287314
2	7128000	7132199	+	-0.02630823	-0.064220031	-0.046344668	-0.050232701	0	0	0	0	0.034755216
2	7159000	7186599	+	0.034760043	0.124623226	-0.074115158	-0.081231019	0	1	0	0	1.21378814
2	8868200	8969399	+	-0.220243836	-0.103466242	-0.116753222	-0.264045247	0	0	0	0	1.686718368
2	9068399	9089398	+	-0.065810376	-0.148221014	-0.230406031	-0.22529311	0	0	0	0	0.241548751
2	9093799	9103198	+	-0.015428723	-0.12383093	-0.078690841	-0.117144316	0	0	0	0	0.368811999
2	9141199	9147198	+	0.280969624	-0.057456922	0.068932275	0.200209643	1	0	0	1	0.355806523
2	9350399	9352998	+	-0.00185058	-0.031501999	-0.057606771	-0.008607019	0	0	0	0	0.119303962
2	9462999	9464998	+	0.010290485	-0.021545678	-0.035815991	-0.026050655	0	0	0	0	0.082109198
2	9490399	9530998	+	-0.049091759	-0.2295902	-0.296376651	-0.221021453	0	0	0	0	0.20538535
2	9564399	9614798	+	0.083925633	0.276350431	0.287260256	0.331887451	1	1	1	1	1.346764619
2	9620999	9685198	+	-0.090967593	0.287617469	0.267717274	0.088206704	0	1	1	1	0.569279069
2	9697199	9699398	+	0.048247498	-0.011437035	0.000146287	0.050626788	1	0	0	1	0.190758742
2	9982799	10002198	+	0.246917758	-0.036654551	0.046605511	0.127633599	1	0	0	1	0.245481107
2	10007599	10035198	+	-0.171745023	-0.263469889	-0.281748834	-0.23971504	0	0	0	0	0.346418837
2	10043799	10065198	+	-0.136926628	-0.215811157	-0.245685693	-0.206543474	0	0	0	0	0.451899011
2	10069399	10075798	+	-0.039579492	-0.060061211	-0.014319415	-0.084336889	0	0	0	0	0.846751101
2	10094199	10123598	+	-0.108242835	-0.376626116	-0.365419715	-0.33742607	0	0	0	0	0.192394946
2	10125599	10143398	+	-0.0572871	-0.195198119	-0.280878098	-0.201211935	0	0	0	0	0.634526759
2	10169399	10179398	+	0.185845493	-0.038994622	-0.095818731	0.059819843	1	0	0	1	0.585712277
2	10184999	10196198	+	0.046123346	0.187971751	0.096416117	0.126305901	1	1	1	1	2.227049073
2	10262999	10352398	+	0.673523843	1.312806827	1.283649245	1.203691159	1	1	1	1	1.78505355
2	10472399	10480798	+	0.006805979	0.049069486	-0.014114864	-0.044136086	0	0	0	0	0.178120482
2	10548399	10555598	+	0.059542032	0.050127644	-0.090049843	0.00206524	1	0	0	0	0.083629738
2	10559199	10567998	+	0.027942004	0.168080923	0.058976602	0.038262626	1	1	1	1	4.96594769
2	11370199	11390398	+	-0.147279824	-0.178813333	-0.119037591	-0.270327832	0	0	0	0	0.17433526
2	11395999	11403398	+	-0.124715987	-0.101358152	-0.050405208	-0.140939118	0	0	0	0	0.078903734
2	11416999	11427998	+	0.266381428	-0.108290962	0.271547777	-0.176621532	1	0	1	0	0.126066647
2	11476799	11479798	+	-0.036262614	-0.049114591	0.000403393	-0.050630199	0	0	0	0	0.176382721
2	12426999	12432998	+	0.037323978	-0.167697783	-0.101773444	-0.038714279	1	0	0	0	0.054739465
2	12438799	12459998	+	0.060741851	0.151755373	0.129919457	0.003162761	1	1	1	0	0.037009387
2	12461999	12497998	+	-0.058583887	0.166810187	0.17154652	-0.002838897	0	1	1	0	0.019260182
2	12536199	12558998	+	-0.013917906	0.04281108	0.049176976	-0.118099735	0	0	0	0	0.024808822
2	12570799	12572398	+	-0.020284633	-0.044256623	-0.025434349	-0.016018342	0	0	0	0	0.011404055
2	12596599	12604798	+	-0.117315181	-0.211454788	-0.17195164	-0.11394172	0	0	0	0	0.004450363
2	12620799	12631998	+	-0.076840536	-0.045923276	-0.108737689	-0.070502443	0	0	0	0	0.026066412
2	12697799	12704798	+	-0.067638295	-0.187798737	-0.118103108	-0.106835293	0	0	0	0	0.132938701
2	12843999	12849398	+	0.094449926	-0.130951759	-0.03977005	-0.024094012	1	0	0	0	0.016894897
2	12855799	12884198	+	0.087059967	-0.009273091	-0.056732937	0.002557215	1	0	0	0	1.31066325
2	15304999	15382398	+	-0.115326794	0.223388974	0.244556255	-0.079709114	0	1	1	0	0.602794196
2	15732999	15782798	+	0.018476502	0.344648446	0.39065828	0.292565426	0	1	1	1	5.850234538
2	16740199	16743598	+	-0.015196308	-0.030235256	-0.008985927	-0.030554474	0	0	0	0	0.17709827
2	16799599	16803598	+	0.028183107	0.023713014	0.000454191	-0.010477309	1	0	0	0	0.009123244
2	17939599	17964598	+	-0.152004286	0.051977102	0.107243694	0.049056332	0	0	1	1	2.693181685
2	19504798	19506397	+	0.07926806	-0.009883639	0.004431065	0.034818599	1	0	0	1	0.091232442
2	20116398	20154797	+	-0.221646549	-0.472790416	-0.518444331	-0.38543391	0	0	0	0	0.35019953
2	20446198	20542397	+	-0.210315299	0.412272869	0.463322213	0.109610816	0	1	1	1	2.316090121
2	20544798	20545797	+	0.018077878	0.06118584	0.052735492	0.047619946	1	1	1	1	0.328436791
2	20819598	20824797	+	0.0273348	0.078628163	0.013693847	0.014696978	1	1	0	0	0.256152625
2	20850198	20851797	+	0.15860961	-0.001357521	0.032861686	0.114505739	1	0	0	1	0.057020276
2	20877398	20912797	+	-0.115940774	-0.001785279	-0.051306978	-0.143856811	0	0	0	0	1.899387279
2	20922398	20946397	+	-0.076515619	0.095757862	0.077801781	-0.048315559	0	1	1	0	0.45768275
2	20948398	21001997	+	-0.16560657	0.072362189	0.034620829	-0.084937252	0	1	0	0	0.2784632
2	21007998	21018397	+	-0.030640609	-0.088757033	-0.022003869	0.097391785	0	0	0	1	0.143866543
2	23956598	23960397	+	-0.001419561	0.049456261	0.051845771	0.028169441	0	0	0	1	0.091232442
2	24016198	24071597	+	-0.300166135	-0.363739515	-0.402851155	-0.413875413	0	0	0	0	0.265133992
2	24150598	24155597	+	0.142504309	0.022120412	0.069289637	0.137558661	1	0	1	1	0.215308563
2	24162398	24170797	+	0.246171375	-0.007066648	0.080365156	0.161305552	1	0	1	1	0.104265648
2	24174598	24175797	+	-0.006914961	0.037009703	0.022609441	-0.00524071	0	0	0	0	0.106437849
2	24179598	24225997	+	-0.107100263	0.008718647	0.058698312	-0.079034241	0	0	0	0	0.580033844
2	24232598	24243197	+	0.723475594	0.513649513	0.730475346	0.749882037	1	1	1	1	0.502639114
2	24307998	24311597	+	0.048160191	0.028044538	0.03842563	0.044707915	1	0	0	1	0.243286512
2	24316598	24319597	+	-0.003359639	-0.004399627	-0.019982266	-0.021806808	0	0	0	0	0.516983837
2	24463998	24509397	+	-0.181631557	-0.321442722	-0.387268767	-0.399859088	0	0	0	0	0.239133493
2	24514198	24536397	+	-0.14804441	-0.309917781	-0.326255279	-0.306074305	0	0	0	0	0.452874554
2	24759198	24762997	+	-0.003180455	-0.001396913	-0.020482992	-0.085072508	0	0	0	0	0.120042687
2	24776998	24782797	+	-0.070074748	0.036500266	-0.002274027	-0.082381749	0	0	0	0	0.116400012
2	24786598	24795397	+	-0.070571783	-0.008632215	-0.000735984	-0.118707165	0	0	0	0	0.103673229
2	24802598	24812597	+	-0.026225665	0.012456547	0.032900341	-0.101826172	0	0	0	0	0.116777526
2	24866598	24869197	+	-0.038418237	-0.056792049	-0.033560212	-0.044066823	0	0	0	0	0.308786726
2	24881398	24922997	+	-0.261086909	-0.194694726	-0.221006241	-0.354965511	0	0	0	0	0.304400551
2	24926798	24956997	+	-0.228915248	-0.221767835	-0.295086926	-0.316824757	0	0	0	0	1.260941101
2	24961998	24993397	+	-0.133212892	-0.210412906	-0.179031413	-0.26445838	0	0	0	0	1.252848056
2	25016798	25113997	+	0.172075708	0.659388354	0.467183729	0.51956991	1	1	1	1	1.978955561
2	25143798	25146797	+	0.041135485	0.013118491	0.018693495	0.043370693	1	0	0	1	0.072985954
2	25455398	25471397	+	0.006805979	-0.016157415	-0.169442193	-0.079460636	0	0	0	0	0.640907904
2	25962798	26046597	+	-0.106938213	0.457170233	0.493834326	0.075042121	0	1	1	1	0.966323573
2	26076998	26081997	+	0.021993537	0.173740206	0.166234834	0.059020283	0	1	1	1	0.09488174
2	26150998	26152997	+	0.00014832	0.032447496	-0.027266755	-0.009293295	0	0	0	0	1.988867234
2	26177798	26179997	+	-0.006846214	-0.018756271	-0.03116492	-0.021300335	0	0	0	0	0.182464884
2	26192598	26199397	+	0.031984939	0.03621677	-0.031492925	-0.028063663	1	0	0	0	0.050982835
2	26255598	26276997	+	0.246432926	0.381754704	0.473757967	0.255146481	1	1	1	1	0.944724726
2	26297798	26360997	+	-0.125072619	0.593970395	0.614677892	0.184868573	0	1	1	1	3.29678245
2	26470198	26514597	+	-0.111813019	0.077333411	0.009245071	-0.035425013	0	1	0	0	4.146966537
2	26566998	26619197	+	0.256085187	0.15170036	0.249365624	0.242286157	1	1	1	1	2.874346244
2	26986598	27006797	+	0.402340716	0.535074933	0.532631002	0.542309815	1	1	1	1	1.9456899
2	27008198	27025196	+	0.461647914	0.549313315	0.69275743	0.781283971	1	1	1	1	3.156828186
2	27193197	27202796	+	0.19587448	-0.066532597	0.111988738	0.023648144	1	0	1	0	0.252789891
2	27308597	27323796	+	0.218648753	0.003605078	-0.053649194	0.128933312	1	0	0	1	0.373332756
2	27440997	27468396	+	0.387009128	0.884776105	0.743837013	0.65459753	1	1	1	1	5.019782096
2	27546797	27574796	+	0.225001958	0.702189619	0.680539834	0.573887655	1	1	1	1	5.107061766
2	27650197	27688796	+	0.413020177	0.513815434	0.563613148	0.634649697	1	1	1	1	3.354801245
2	27692997	27708796	+	-0.001045345	-0.069137231	-0.109241729	-0.074881463	0	0	0	0	0.65710455
2	27805197	27811196	+	0.324312651	0.030731841	0.204631615	0.214923265	1	0	1	1	1.32895257
2	27887197	27919996	+	-0.068569239	-0.123092122	-0.095259161	-0.086698112	0	0	0	0	0.86893338
2	27993997	28006396	+	0.261593063	0.054909329	0.228118181	0.365804233	1	0	1	1	1.693686139
2	28116997	28128196	+	-0.063069155	-0.187695648	-0.218865331	-0.160534616	0	0	0	0	0.158027623
2	28151797	28158996	+	-0.112348571	-0.208032006	-0.197171329	-0.155130714	0	0	0	0	0.271163091
2	28189797	28191596	+	0.016733916	0.040268917	0.016901124	0.014242327	1	1	0	1	0
2	28248197	28251796	+	-0.011729865	-0.022490038	-0.021224502	-0.035998218	0	0	0	0	0.268628857
2	28463997	28468796	+	-0.041424317	-0.113236205	-0.109648839	-0.098345353	0	0	0	0	0.726058184
2	28520997	28524596	+	-0.001453443	-0.047005922	-0.040812863	-0.068021596	0	0	0	0	1.084652365
2	28626797	28636196	+	0.060969056	0.072100994	-0.043442517	-0.005584108	1	1	0	0	0.116466947
2	28973197	28987796	+	0.234346332	0.042200268	0.090510335	0.148241006	1	0	1	1	0.357431211
2	28998597	29032396	+	-0.074723746	0.364657827	0.386021297	0.135421349	0	1	1	1	3.593154635
2	29116597	29172996	+	0.070034165	0.641255277	0.738733143	0.361085032	1	1	1	1	2.560978759
2	30376997	30383596	+	-0.055509744	-0.066160246	-0.149113929	-0.070908463	0	0	0	0	5.559649717
2	30453397	30469196	+	0.321208168	0.016156004	0.093194422	0.169397707	1	0	1	1	0.081993714
2	30478197	30483196	+	0.015014961	0.1621917	0.101082259	0.043571111	0	1	1	1	3.152993192
2	30669397	30674996	+	0.14463461	-0.039648654	0.051018795	0.084043806	1	0	0	1	0.198756391
2	30681997	30685396	+	-0.018650958	0.032245996	0.013052215	-0.040482479	0	0	0	0	0.257597483
2	30689197	30691196	+	-0.042511435	-0.079656347	-0.099040994	-0.072220004	0	0	0	0	0.136848663
2	30696997	30703196	+	-0.072092404	-0.034948937	-0.094665859	-0.110771678	0	0	0	0	0.097118406
2	30709197	30712796	+	-0.005674259	0.009207868	-0.02639019	-0.033480375	0	0	0	0	0.131780194
2	30718597	30725996	+	-0.068257009	-0.057484543	-0.072755798	-0.144032204	0	0	0	0	0.066575025
2	30748197	30765196	+	-0.133561512	-0.188648815	-0.119700455	-0.23153832	0	0	0	0	0.310190302
2	30772397	30780996	+	-0.132932913	-0.146594402	-0.181619601	-0.171825835	0	0	0	0	0.059407171
2	30784797	30818796	+	-0.226253865	-0.243412897	-0.235299037	-0.310296497	0	0	0	0	0.235057703
2	30825597	30831196	+	-0.009571604	0.10404115	0.032554773	-0.044232247	0	1	0	0	0.097749045
2	30843997	30846396	+	-0.015880113	0.045586733	0.018505468	0.015845605	0	0	0	0	0.136848663
2	30858797	30867396	+	0.017386025	0.122027093	0.133852459	0.027569261	0	1	1	0	4.756817087
2	32088997	32093996	+	-0.097428766	-0.037275849	0.027242931	-0.007232582	0	0	0	0	3.26612142
2	32187597	32200596	+	-0.099589992	0.087513071	0.131004206	-0.046592264	0	1	1	0	0.068775225
2	32208197	32211996	+	-0.041891099	0.081633291	0.085953698	-0.038160398	0	1	1	0	0.05762049
2	32286997	32319796	+	0.178975409	-0.137305361	-0.076794377	0.030921109	1	0	0	0	0.082331716
2	32393797	32451796	+	-0.017490591	0.096944432	0.158637977	0.118582384	0	1	1	1	2.027876967
2	32502197	32540396	+	0.051425925	-0.006949817	0.020632517	0.173089248	1	0	0	1	1.082847884
2	32580997	32600196	+	0.220678083	0.189428281	0.260603629	0.185997725	1	1	1	1	0.370631795
2	32852797	32955196	+	-0.106995327	-0.20515459	-0.206441945	-0.281525277	0	0	0	0	0.544543638
2	33000997	33019196	+	-0.151233872	-0.193388526	-0.244917689	-0.252810223	0	0	0	0	0.555415086
2	33025997	33028796	+	0.000570448	-0.007190649	-0.036206105	-0.037717766	0	0	0	0	0.104265648
2	33032597	33047596	+	-0.023633594	0.012387087	0.011149111	-0.082775328	0	0	0	0	1.836813164
2	33246997	33253396	+	-0.043979898	-0.208536951	-0.217349053	-0.159608784	0	0	0	0	0.162507787
2	33335197	33336996	+	-0.026668945	-0.040951337	-0.05582342	-0.044107877	0	0	0	0	1.429308257
2	33412997	33415396	+	-0.019306229	-0.04194581	-0.032140356	-0.042462478	0	0	0	0	1.376089332
2	33446597	33449196	+	-0.036746148	-0.098397005	-0.102487254	-0.06790066	0	0	0	0	0.217554285
2	33487797	33492796	+	-0.034018378	-0.094902561	-0.124047921	-0.091084829	0	0	0	0	0.211659265
2	33499397	33505796	+	-0.025388201	-0.10891592	-0.138462178	-0.082569091	0	0	0	0	0.484672348
2	33577397	33582396	+	-0.021979084	-0.035936221	-0.057946136	-0.047911416	0	0	0	0	0.098531037
2	37163996	37168395	+	-0.074286219	-0.143811351	-0.099762746	-0.104493597	0	0	0	0	0.070497796
2	37170196	37174395	+	-0.077752695	-0.0723408	-0.130554853	-0.109834087	0	0	0	0	0.069510432
2	37207196	37208795	+	-0.007178204	-0.009013031	-0.055421563	-0.020732155	0	0	0	0	2.429063766
2	37312796	37376795	+	-0.042598786	-0.043999661	-0.076687888	0.034518558	0	0	0	1	1.482812282
2	37423196	37452395	+	0.177530799	0.376493225	0.588722926	0.559775337	1	1	1	1	4.152325866
2	37460196	37522995	+	-0.09036954	-0.005352288	0.046031999	0.076580503	0	0	0	1	1.672401069
2	37789196	37809195	+	0.104446507	-0.069595652	-0.061246004	0.050889058	1	0	0	1	0.275521975
2	38151796	38153395	+	0.213771734	0.009849891	0.078849957	0.136705507	1	0	1	1	0.02280811
2	38591796	38592995	+	0.004905537	0.011821174	0.00196423	-0.00513225	0	0	0	0	0.15205407
2	38892596	38921595	+	0.245118779	0.165366403	0.251325838	0.163388005	1	1	1	1	0.563753572
2	39004796	39011195	+	0.348027486	0.035564489	0.177442861	0.310484796	1	0	1	1	2.751228326
2	39055196	39096795	+	-0.140543874	-0.252572876	-0.37528579	-0.261987416	0	0	0	0	0.604414928
2	39208796	39268395	+	-0.278836474	-0.193317715	-0.197380455	-0.237618941	0	0	0	0	1.605752207
2	39270396	39308595	+	-0.287348681	-0.273323636	-0.17182522	-0.306146517	0	0	0	0	0.375915873
2	39314396	39320795	+	-0.039106996	-0.047313782	-0.030756263	-0.088515052	0	0	0	0	0.099785483
2	39475396	39572795	+	-0.329157343	-0.358218827	-0.373879798	-0.409447675	0	0	0	0	0.661294702
2	39612196	39614795	+	-0.005203086	-0.026985835	0.031750583	-0.029124272	0	0	0	0	0.063160921
2	39668796	39687395	+	-0.131480487	-0.269185502	-0.273729156	-0.17078505	0	0	0	0	0.120662262
2	39690396	39693795	+	-0.013976578	-0.029874751	-0.02144525	-0.034994594	0	0	0	0	0.155631813
2	39697796	39708195	+	-0.074637371	-0.163338884	-0.196782552	-0.103258835	0	0	0	0	2.156243675
2	39745396	39750195	+	-0.020532364	-0.159852983	-0.114092197	-0.095527355	0	0	0	0	0.110239201
2	42396396	42412395	+	-0.005416043	-0.214870401	-0.182205605	-0.144649662	0	0	0	0	0.139129474
2	42472396	42498595	+	-0.156377262	-0.246838656	-0.259421777	-0.296896796	0	0	0	0	0.493073045
2	42795396	42820195	+	0.0152475	-0.068608201	-0.122537371	-0.074749919	0	0	0	0	0.163335501
2	42827996	42829395	+	0.018376151	0.037204976	0.027143068	0.019145531	1	1	0	1	0.06516603
2	42835996	42850995	+	-0.061301263	-0.051305279	-0.111644906	-0.082539213	0	0	0	0	0.243286512
2	42866996	42876195	+	-0.039366873	0.000509187	-0.042163888	-0.101551768	0	0	0	0	0.485911919
2	42881596	42890395	+	-0.029548037	-0.083491106	-0.039111784	-0.114703093	0	0	0	0	0.530806935
2	42904396	42915995	+	-0.07069713	-0.14003697	-0.140224691	-0.150461633	0	0	0	0	0.85255144
2	42930196	42937395	+	-0.051326088	-0.048488398	-0.083855039	-0.1225461	0	0	0	0	1.969100204
2	43456796	43462795	+	0.179871587	0.154758528	0.183791909	0.327192625	1	1	1	1	0.991392535
2	43468396	43484995	+	-0.031050417	-0.01354466	-0.113033506	-0.110097195	0	0	0	0	0.023082907
2	43530796	43534195	+	0.006396877	0.040936442	-0.052187851	-0.026510753	0	0	0	0	0.059032757
2	43542596	43548995	+	-0.055744588	-0.151181131	-0.185598052	-0.152009528	0	0	0	0	0.153954746
2	43619796	43625395	+	-0.028124681	-0.083845698	-0.091133263	-0.067059938	0	0	0	0	0.56694446
2	43653396	43656595	+	0.114557223	-0.034973139	0.037107708	-0.010016869	1	0	0	0	0.342121657
2	43659396	43662595	+	-0.025821672	-0.015494944	-0.040434484	-0.036174106	0	0	0	0	0.039914193
2	43671996	43674595	+	0.002713344	0.010945864	-0.006230796	-0.042277107	0	0	0	0	0.049125161
2	43696796	43703395	+	-0.081405086	-0.119028762	-0.068106966	-0.098204392	0	0	0	0	0.038704672
2	43719596	43741595	+	-0.192998159	-0.234469938	-0.264124904	-0.300333179	0	0	0	0	0.12938419
2	43749596	43755195	+	-0.108203264	-0.264816702	-0.271870366	-0.185410794	0	0	0	0	0.078199236
2	43761396	43768595	+	-0.038721534	0.011319601	-0.004400977	-0.038716569	0	0	0	0	0.076027035
2	43902596	43903995	+	0.044247993	-0.017002996	0.022856055	0.022849293	1	0	0	1	1.902848074
2	43918596	43924795	+	-0.11569467	-0.189523955	-0.242267577	-0.156684383	0	0	0	0	0.179521902
2	43934596	43940395	+	-0.093821468	-0.233797457	-0.278645854	-0.174748291	0	0	0	0	0.748735213
2	43953996	43958195	+	-0.033882883	-0.16950784	-0.159347693	-0.116915329	0	0	0	0	0.308452542
2	43969596	43971795	+	-0.017158287	-0.072403401	-0.070979625	-0.059943312	0	0	0	0	1.600714663
2	43992796	43994195	+	0.002561119	-0.037881648	-0.02593697	-0.018779307	0	0	0	0	5.213282395
2	44000796	44024995	+	-0.15400487	-0.442504367	-0.531358441	-0.2588899	0	0	0	0	0.852005449
2	44029396	44038395	+	-0.089148404	-0.171062882	-0.234964403	-0.149474775	0	0	0	0	1.642183954
2	44402396	44413995	+	-0.108866	-0.010457048	-0.041525319	-0.132205069	0	0	0	0	0.141567582
2	44417596	44460595	+	-0.258514923	-0.156477445	-0.132194493	-0.283433868	0	0	0	0	1.199600527
2	44539996	44576195	+	-0.20285008	-0.3408137	-0.356916552	-0.305110171	0	0	0	0	4.006162698
2	44599596	44611195	+	-0.130332803	-0.271309954	-0.355473524	-0.228023826	0	0	0	0	0.077075684
2	44670596	44673395	+	0.009368774	-0.026746275	-0.037125265	-0.022876544	0	0	0	0	0.364929768
2	45614395	45622194	+	-0.036868307	0.061951127	0.009984815	-0.058866423	0	0	0	0	0.858520671
2	45628195	45629994	+	-0.025642421	-0.009013031	0.028596325	-0.031722337	0	0	0	0	0
2	45634995	45647394	+	-0.087508792	-0.001251381	-0.013131793	-0.13504267	0	0	0	0	0.503249921
2	45686995	45689394	+	0.032261833	0.096295522	0.071193728	-0.000467434	1	1	1	0	0.083629738
2	45700795	45721594	+	-0.175204572	-0.044162723	-0.104066291	-0.179399699	0	0	0	0	0.153516128
2	45726395	45730394	+	-0.006078413	0.112307603	0.103452948	0.011694077	0	1	1	0	0.063862709
2	45738195	45760394	+	-0.211802482	-0.114896551	-0.130148405	-0.204861207	0	0	0	0	0.110958375
2	46657795	46661194	+	0.035453676	-0.020099872	-0.027465808	4.48E-05	1	0	0	0	0.525928195
2	46759395	46764994	+	-0.05051203	-0.116286219	-0.145660055	-0.082736009	0	0	0	0	0.557169556
2	46772595	46789194	+	0.023561806	0.025987594	-0.017381077	-0.056046609	0	0	0	0	0.116513721
2	46798595	46826994	+	-0.08790821	-0.048922372	-0.058947786	0.07293683	0	0	0	1	3.527868581
2	46845395	46858794	+	-0.057395903	-0.175792815	-0.213460774	-0.07868169	0	0	0	0	1.53733473
2	46954595	46958594	+	-0.024369229	0.044162379	-0.056605308	-0.048534804	0	0	0	0	0.127725419
2	46984395	46988794	+	-0.014960043	-0.016253462	-0.029897445	-0.0490873	0	0	0	0	4.358422566
2	47143795	47153794	+	0.069514505	-0.085425268	-0.083228297	0.00898	1	0	0	0	1.300974622
2	47167395	47194394	+	0.185112535	0.055798604	0.011908787	0.049072493	1	0	0	1	0.227067411
2	47232795	47302194	+	0.094564985	0.331252745	0.040130377	0.039780685	1	1	0	1	0.200606205
2	47595795	47617394	+	0.054513192	-0.145864899	-0.141632412	-0.062697432	1	0	0	0	3.02756548
2	47629395	47718594	+	0.010230065	0.316243139	0.363799834	0.191760391	0	1	1	1	2.44813871
2	48009195	48080594	+	0.147752514	0.814917447	0.914628418	0.681317443	1	1	1	1	3.021148258
2	48084795	48102194	+	-0.041481782	0.214897749	0.30688478	-0.037531104	0	1	1	0	0.084940549
2	48104195	48119994	+	-0.086842884	0.154895942	0.204355973	-0.053604059	0	1	1	0	0.136271242
2	48122795	48126394	+	-0.070646552	-0.019371707	-0.065866751	-0.085430574	0	0	0	0	0.20273876
2	48492595	48495794	+	-0.01552342	-0.158957563	-0.104136338	-0.056805127	0	0	0	0	0.051318249
2	48513795	48516194	+	0.017132167	-0.040747139	-0.050994138	-0.046300304	0	0	0	0	0.015205407
2	48544995	48550794	+	-0.121622942	-0.186105135	-0.158406417	-0.143922617	0	0	0	0	0.242237863
2	48557595	48565994	+	-0.132463044	-0.020043864	0.001263307	-0.137189358	0	0	0	0	0.13033206
2	48569795	48607994	+	-0.204193823	0.019732888	0.026124593	-0.174313076	0	0	0	0	1.583432172
2	48736195	48749394	+	-0.022450112	-0.108496533	-0.116398042	-0.092920081	0	0	0	0	0.380135175
2	53896195	53905994	+	-0.064943656	-0.035443803	-0.007376754	-0.092779429	0	0	0	0	1.396414927
2	53910195	53921794	+	-0.105425675	-0.096296922	-0.049677363	-0.13366087	0	0	0	0	0.512789242
2	53923995	53930594	+	-0.094724828	-0.034948937	-0.076864611	-0.078410472	0	0	0	0	1.332546576
2	53932795	53948194	+	-0.109889861	-0.070619488	-0.105260115	-0.153669509	0	0	0	0	1.809245958
2	53951995	53966994	+	-0.094521003	-0.099199565	-0.065087487	-0.118318878	0	0	0	0	0.327220358
2	53969395	53992794	+	-0.183134547	-0.114987535	-0.192201674	-0.162678831	0	0	0	0	0.532579127
2	54015595	54046993	+	-0.12572088	0.069488957	0.131181373	0.095127178	0	1	1	1	1.947903725
2	54198794	54209193	+	0.165321863	0.020041141	-0.004147124	0.094754446	1	0	0	1	0.256152625
2	54304994	54308593	+	-0.0462201	-0.122588295	-0.176583815	-0.06146554	0	0	0	0	0.15205407
2	54450994	54453993	+	-0.029466044	0.005856419	-0.011857594	-0.024320399	0	0	0	0	0.139889744
2	54463794	54470993	+	-0.046526106	-0.019530752	-0.071988399	-0.023834933	0	0	0	0	0.136848663
2	54832594	54833993	+	0.004897016	0.023284107	0.030367003	-0.008676683	0	0	0	0	0.06516603
2	54838594	54898393	+	-0.041900902	0.285404981	0.122649526	-0.059232009	0	1	1	0	0.855876253
2	55398794	55401393	+	-0.07642791	-0.13938997	-0.186335898	-0.107480986	0	0	0	0	0.610555573
2	55416594	55438393	+	-0.109560065	-0.138889186	-0.12904869	-0.135610087	0	0	0	0	0.283741264
2	55459994	55463793	+	0.457014194	0.620830879	0.796515422	0.726425218	1	1	1	1	293.7156442
2	55508594	55591593	+	-0.213427954	-0.240838637	-0.247342969	-0.105261744	0	0	0	0	1.985569675
2	55748594	55835793	+	-0.14190852	0.17606908	0.258525148	0.18371262	0	1	1	1	1.64783367
2	55846194	55850993	+	0.150823258	0.199437008	0.222384039	0.401041172	1	1	1	1	7.028699379
2	56020194	56021593	+	-0.009338915	-0.027322344	-0.037323964	-0.015382496	0	0	0	0	0
2	58275594	58303593	+	-0.1950501	-0.146963778	-0.223776542	-0.116338867	0	0	0	0	0.224822803
2	58310994	58323193	+	-0.207709224	-0.1632523	-0.206004341	-0.205418923	0	0	0	0	0.6610613
2	58328594	58338193	+	-0.085395907	-0.031975945	0.042328576	-0.079558759	0	0	0	0	0.068424331
2	58349994	58353193	+	-0.0048353	0.010879098	0.00384822	-0.037204939	0	0	0	0	1.454017043
2	58357394	58377393	+	-0.109577642	-0.015658976	0.036713062	-0.013926606	0	0	0	0	1.418664472
2	58461394	58462593	+	-0.03871404	-0.057945387	-0.077165634	-0.054322834	0	0	0	0	0.425751396
2	58910394	58913993	+	-0.061297579	-0.206036169	-0.201394121	-0.116149115	0	0	0	0	0
2	58916194	58919393	+	0.104723173	-0.034382362	0.036459549	0.049248039	1	0	0	1	0.005702028
2	58929394	58929993	+	-0.000595386	-0.028714915	-0.042325489	-0.019049606	0	0	0	0	0
2	58966994	58977193	+	-0.068370991	-0.335623289	-0.278862777	-0.188815495	0	0	0	0	0.007155486
2	58985594	58987793	+	-0.032661165	-0.103225569	-0.112061783	-0.057968638	0	0	0	0	0
2	60982794	61031793	+	0.024003805	-0.011004519	0.081964397	0.085879177	0	0	1	1	0.756298325
2	61116194	61138193	+	-0.083402704	-0.137626336	-0.170090002	-0.135766021	0	0	0	0	0.185782427
2	61142994	61155593	+	-0.085609654	-0.057929631	-0.086430874	0.025007815	0	0	0	0	1.975254774
2	61158594	61165993	+	-0.04629662	0.025287621	0.050688999	0.142916764	0	0	0	1	0.917255902
2	61179194	61181993	+	-0.044987815	-0.1077362	-0.109279571	-0.067481318	0	0	0	0	0.247630914
2	61231794	61238593	+	-0.07700885	-0.249992986	-0.210682664	-0.049853307	0	0	0	0	0.482995281
2	61246594	61263193	+	0.036601031	0.171579592	0.198660694	0.249742507	0	1	1	1	1.116773024
2	61268794	61285393	+	-0.068728454	0.013354334	-0.010443376	-0.00693097	0	0	0	0	1.082698256
2	61292794	61318793	+	-0.11398023	-0.301258124	-0.31136308	-0.164136362	0	0	0	0	0.426687113
2	61343994	61347993	+	-0.038748054	-0.090767217	-0.100071133	-0.065127469	0	0	0	0	0.30562868
2	61403594	61648393	+	-0.092163821	0.267878066	0.355108934	0.127544616	0	1	1	1	1.364088986
2	61666394	61689993	+	-0.013064721	0.395593879	0.342317452	0.033603645	0	1	1	0	0.105149255
2	61699194	61701393	+	0.21928708	0.209415817	0.27859539	0.382858843	1	1	1	1	0.638627093
2	62422394	62425793	+	0.249356407	0.073168979	0.094192848	0.136930351	1	1	1	1	0.268330711
2	62443794	62455193	+	-0.026225665	0.187576829	0.198432474	0.04221455	0	1	1	1	3.406011164
2	62523194	62525793	+	0.413593539	-0.023625994	0.245402422	0.201494506	1	0	1	1	0.982503221
2	62542594	62544393	+	0.026437451	0.01398153	0.032770206	0.018052395	1	0	0	1	0.10136938
2	62550794	62554993	+	-0.0138572	-0.047338621	-0.047167597	0.007079447	0	0	0	0	0.104265648
2	62683994	62684793	+	0.000928766	-0.026341175	-0.030210251	-0.010666263	0	0	0	0	0
2	62931594	62954393	+	0.018007847	-0.225215857	-0.196067372	-0.105038802	0	0	0	0	0.216877121
2	62980394	62982193	+	-0.001364077	0.01398153	0.002315048	-0.006391495	0	0	0	0	0.081095504
2	63052593	63063592	+	-0.13179007	-0.16015258	-0.230990346	-0.194357425	0	0	0	0	0.419669233
2	63080593	63084392	+	-0.001889062	0.027947896	0.038130421	-0.006411042	0	0	0	0	0.086430734
2	63086193	63108592	+	-0.163279837	-0.243132411	-0.26153006	-0.233863717	0	0	0	0	0.177577432
2	63147593	63153792	+	-0.061847966	-0.051546362	-0.042701932	-0.073827906	0	0	0	0	0.082403496
2	63169993	63183792	+	-0.207517364	-0.280867683	-0.4052354	-0.295609324	0	0	0	0	0.655815814
2	63205193	63222592	+	-0.20958931	-0.254092122	-0.328484597	-0.255816879	0	0	0	0	0.241189214
2	63225193	63228192	+	-0.060063715	-0.089233492	-0.128795161	-0.064120225	0	0	0	0	0.15205407
2	63239393	63250192	+	-0.123700286	-0.183013463	-0.250040947	-0.164864775	0	0	0	0	0.037168773
2	63278793	63285792	+	0.042797335	0.069282899	0.047636748	0.046387804	1	1	0	1	0.070379312
2	63814593	63835192	+	0.209625212	0.176153617	0.198930221	0.260180243	1	1	1	1	16.78234055
2	64067393	64071392	+	0.661656831	0.041241474	0.309843549	0.480775462	1	0	1	1	0.574764384
2	64082393	64155392	+	-0.116578117	0.262330497	0.27994181	0.135451119	0	1	1	1	1.317996346
2	64158793	64222392	+	-0.189780655	-0.165256075	-0.213058266	-0.249333697	0	0	0	0	0.425464501
2	64225993	64240192	+	-0.081890855	-0.099567437	-0.150764995	-0.15481017	0	0	0	0	0.286546965
2	64319193	64336192	+	-0.097418322	-0.171460809	-0.269749628	-0.250552529	0	0	0	0	2.390289978
2	64358593	64360792	+	-0.023511502	-0.022490038	-0.056921889	-0.053857637	0	0	0	0	0.066350867
2	64454993	64456392	+	-0.002541666	-0.072173742	-0.081908301	-0.032264088	0	0	0	0	0.078199236
2	64749993	64757992	+	0.210337959	-0.128108135	-0.117249886	0.057884963	1	0	0	1	0.164218395
2	64775793	64820792	+	-0.190406116	-0.034621289	-0.065389838	-0.137092617	0	0	0	0	0.963414587
2	65268193	65275592	+	-0.010267988	-0.055830358	-0.065360308	-0.039886719	0	0	0	0	0.276163067
2	65457393	65502192	+	0.038469124	0.543730658	0.662911762	0.38379907	1	1	1	1	5.905671463
2	66617593	66618992	+	-0.028950248	-0.080750736	-0.089900702	-0.043289528	0	0	0	0	0.013033206
2	66664193	66676392	+	0.008682324	0.010876301	-0.03652491	-0.013570719	0	0	0	0	0.140587697
2	66682793	66691592	+	-0.054446869	-0.118168678	-0.157963327	-0.107858098	0	0	0	0	0.072571261
2	67623993	67638392	+	0.02068325	-0.406914381	-0.306891779	-0.050482454	0	0	0	0	1.492664119
2	68267793	68280192	+	-0.218543832	-0.29943511	-0.25540764	-0.257950728	0	0	0	0	2.108646601
2	68356793	68361592	+	-0.076244841	-0.189388882	-0.166775497	-0.110842671	0	0	0	0	0.771674404
2	68364393	68374992	+	-0.053939543	-0.106887757	-0.183750439	-0.098349657	0	0	0	0	0.247876823
2	68386193	68417992	+	0.075417749	0.669023804	0.816996707	0.60179223	1	1	1	1	1.907274446
2	68446393	68453992	+	-0.064736414	0.163403494	0.201297243	-0.073711662	0	1	1	0	0.264093911
2	68465393	68473192	+	-0.027135925	0.264173932	0.305811445	0.012489442	0	1	1	0	0.198839937
2	68906393	68909592	+	0.07428319	-0.054413862	-0.040149286	-0.00940205	1	0	0	0	0.125444608
2	69008393	69017392	+	0.053164853	-0.002804219	-0.018152044	-0.028043811	1	0	0	0	0.091232442
2	69034193	69051592	+	-0.019175322	-0.072768928	-0.141124604	-0.079346437	0	0	0	0	0.407924367
2	69621193	69661992	+	-0.155198218	-0.202458885	-0.299219167	-0.164549525	0	0	0	0	0.694976543
2	69692393	69693592	+	-0.011783936	0.079368299	0.024996146	0.03243931	0	1	0	1	1.033967675
2	69701993	69703392	+	0.004898476	0.01421481	0.025507774	0.006142272	0	0	0	0	0.19549809
2	69724993	69771392	+	-0.146995082	-0.047933245	-0.154566947	-0.209498043	0	0	0	0	0.120725688
2	69848193	69850992	+	-0.000435831	-0.011235569	-0.006286721	-0.010411162	0	0	0	0	0.06516603
2	69972793	69975192	+	-0.0286295	-0.07034156	-0.058985435	-0.057238371	0	0	0	0	0.190067587
2	69984193	69986192	+	0.002590191	0.000519046	-0.012113534	-0.002271545	0	0	0	0	0.145971907
2	69989393	69990792	+	0.04622985	0.068231574	0.078277714	0.031406031	1	1	1	1	0.182464884
2	70031193	70042992	+	-0.013081673	-0.083038251	-0.131242313	-0.109161473	0	0	0	0	0.349466642
2	70046793	70049192	+	-0.015532562	-0.007382814	0.002114441	-0.035239367	0	0	0	0	0.380135175
2	70055793	70110192	+	-0.097796422	-0.298551206	-0.312609955	-0.232325599	0	0	0	0	1.065608338
2	70120593	70122792	+	0.171641893	-0.070472953	0.030822777	0.144138388	1	0	0	1	0.281991184
2	70143193	70171592	+	-0.027320747	0.010796544	0.007385236	0.034159465	0	0	0	1	3.304927332
2	70242993	70246392	+	-0.018616634	0.055194336	0.02618817	0.078630831	0	0	0	1	0.171731655
2	70314793	70318592	+	0.794840248	0.733390329	0.804679508	0.909236159	1	1	1	1	32.61319713
2	70375793	70410392	+	0.035905546	0.083887216	0.021858231	0.076651868	0	1	0	1	0.30481128
2	70484393	70497392	+	0.183667269	-0.004649224	0.04019099	0.09429018	1	0	0	1	0.27931163
2	70521793	70524392	+	0.268695893	0.183051554	0.243837058	0.363168017	1	1	1	1	23.53095213
2	70929193	70941192	+	0.016436665	-0.031623298	-0.097782915	-0.080490411	0	0	0	0	0.498737349
2	70994593	70995992	+	0.001790796	-0.036033578	-0.010167324	-0.017392203	0	0	0	0	0.508295033
2	71294793	71307192	+	0.46613337	0.233969316	0.243228906	0.39226778	1	1	1	1	0.954997658
2	71358793	71377992	+	-0.031006455	0.188333249	0.169143931	0.147882443	0	1	1	1	2.4499712
2	71558393	71638392	+	-0.094010869	0.240380454	0.316407885	0.130646568	0	1	1	1	1.583795191
2	71644193	71667792	+	-0.140003542	0.156535888	0.195159416	0.051364219	0	1	1	1	2.434669149
2	72772792	72778991	+	-0.065232619	-0.171114868	-0.211555222	-0.153733604	0	0	0	0	0.008828946
2	73114392	73119991	+	0.088145871	0.057298384	0.019854841	0.048003556	1	1	0	1	3.80895445
2	73170592	73172191	+	0.015222417	0.040341703	0.029744843	0.014185538	1	1	1	1	3.409812516
2	73191192	73195191	+	0.028646846	0.10767084	0.077129389	0.072434111	1	1	1	1	0.278258948
2	73208992	73229591	+	0.051635518	0.401931219	0.169731553	0.152952489	1	1	1	1	0.279897589
2	73234392	73237591	+	-0.00934408	0.064955263	0.026393557	-0.013158647	0	1	0	0	0.171060829
2	73245592	73268791	+	0.002183694	0.162429308	0.107728634	-0.003742504	0	1	1	0	0.113254066
2	73299192	73317991	+	0.063726993	0.138518109	-0.043309329	-0.004989311	1	1	0	0	1.191845092
2	73327192	73334191	+	0.033452713	0.012556521	-0.056209637	-0.029750367	1	0	0	0	0.072985954
2	73462192	73483591	+	0.226428634	0.77817037	0.780112166	0.557677653	1	1	1	1	26.69870517
2	73612192	73618991	+	0.155322219	-0.138468224	-0.113525647	0.091894427	1	0	0	1	0.080499213
2	73624392	73638591	+	-0.117932893	-0.169642758	-0.247635419	-0.187850523	0	0	0	0	0.046258703
2	73645792	73688191	+	-0.130934582	-0.171965488	-0.174554984	-0.284660127	0	0	0	0	1.338793051
2	73716192	73718791	+	0.006396877	0.017798384	0.002263621	-0.013269244	0	0	0	0	3.024706343
2	73746792	73749591	+	-0.029282744	-0.05093711	-0.068264281	-0.065464296	0	0	0	0	0.267180723
2	73758192	73766191	+	-0.044893748	-0.046445369	-0.112107123	-0.069287053	0	0	0	0	0.114040552
2	73828192	73831591	+	0.004152727	0.025019318	-0.055779008	-0.022085025	0	0	0	0	0.354196539
2	73964792	73966991	+	0.073817173	0.095699811	0.062395665	0.13699919	1	1	1	1	0.132701734
2	74054992	74096391	+	0.087720961	0.186883943	0.184975244	0.239652509	1	1	1	1	1.730771978
2	74153392	74190591	+	0.336058088	0.493690456	0.5597641	0.50990887	1	1	1	1	2.430412632
2	74211192	74226591	+	0.208662218	0.210828768	0.106776145	0.073652415	1	1	1	1	0.082938584
2	74230992	74246191	+	-0.02345107	0.008145659	0.014459427	-0.092275675	0	0	0	0	0.134447809
2	74292992	74336391	+	0.03266747	0.329486337	0.170204286	0.005600049	0	1	1	0	0.694964177
2	74425192	74449791	+	0.31449378	0.48148247	0.520282891	0.473415093	1	1	1	1	12.38832719
2	74582992	74598991	+	0.076052688	0.262711445	0.138842583	0.113532676	1	1	1	1	4.218360033
2	74648592	74659791	+	0.095705663	0.028268498	-0.039922831	0.099028786	1	0	0	1	1.340791066
2	74681592	74685991	+	0.234138079	-0.052290819	0.029596372	0.289638151	1	0	0	1	1.671212459
2	74757792	74761591	+	0.296235693	0.238894155	0.225015587	0.381832338	1	1	1	1	10.81824693
2	74775792	74777591	+	0.140584032	0.035576333	0.080405884	0.083694839	1	1	1	1	0.496709961
2	74780992	74785991	+	0.27312381	0.196606073	0.204270907	0.271518017	1	1	1	1	2.499768908
2	75060992	75124191	+	0.127143922	-0.060416817	-0.145133056	-0.099594162	1	0	0	0	2.79558144
2	75156592	75157791	+	0.007260471	0.021536576	0.042724121	0.020413774	0	0	1	1	0.593010872
2	75185392	75197391	+	0.111197874	-0.206808874	-0.082555968	0.030308004	1	0	0	0	1.687800175
2	75873392	75903791	+	0.005967304	0.085866337	0.103803845	0.261606499	0	1	1	1	3.056887017
2	75938392	75940191	+	0.02168297	-0.032384431	0.010499247	0.026383212	1	0	0	1	0.496709961
2	76098992	76107191	+	0.19659519	0.04407686	0.096450152	0.113606139	1	0	1	1	0.104583531
2	76142792	76145791	+	-0.001967309	0.015994951	0.00368313	-0.015283902	0	0	0	0	0.103396767
2	76194792	76196591	+	-0.019003983	-0.04218713	-0.026442922	-0.02141899	0	0	0	0	0.010136938
2	79739392	79740391	+	0.005691305	0.001971157	-0.012918585	-0.002327373	0	0	0	0	0
2	81708191	81711790	+	0.247001493	-0.014697448	0.058117934	0.163088504	1	0	0	1	0.187533353
2	85131591	85134790	+	0.36908803	0.08386742	0.264607057	0.292140434	1	1	1	1	30.69401467
2	85200191	85201990	+	0.029616123	0.057654194	0.084218555	0.029574772	1	1	1	1	0.243286512
2	85203391	85212190	+	-0.048740086	0.094382506	0.180013954	0.014522119	0	1	1	0	0.114040552
2	85237191	85239190	+	-0.007692156	0.067265048	0.093067068	0.004700735	0	1	1	0	0.082109198
2	85245991	85282390	+	-0.087867248	0.466557419	0.484119894	0.10980369	0	1	1	1	1.800587535
2	85582591	85591790	+	0.123664254	0.082416114	0.094896535	0.183303013	1	1	1	1	1.320887094
2	85596991	85635590	+	0.069240781	0.013124834	-0.082610516	0.112220792	1	0	0	1	1.466809675
2	85764391	85772390	+	0.987729215	1.120179731	1.362885723	1.015174534	1	1	1	1	152.8667988
2	85804191	85813790	+	0.30194903	0.147652107	0.148380858	0.26466293	1	1	1	1	10.62287745
2	85823191	85825190	+	0.084749994	0.153934388	0.136558847	0.129317771	1	1	1	1	55.46932468
2	85839991	85840990	+	0.156813722	0.03546524	0.15984918	0.185787127	1	0	1	1	0.091232442
2	85842591	85887190	+	0.3501283	0.795209785	0.845987451	0.610532948	1	1	1	1	3.334279828
2	86068791	86087790	+	0.030030085	-0.003405588	-0.121210184	-0.058102379	0	0	0	0	0.362048743
2	86104791	86110190	+	0.003512466	-0.011535079	0.007557671	-0.023363254	0	0	0	0	0.064200607
2	86333991	86409990	+	0.216961107	0.869169963	0.971321119	0.804556357	1	1	1	1	5.871047722
2	86667991	86738590	+	0.08023569	0.512414217	0.522669657	0.433845521	1	1	1	1	3.561941967
2	86751591	86757190	+	-0.0834233	-0.023217922	-0.02804693	-0.035720631	0	0	0	0	0.338863356
2	86946791	86949790	+	0.119875332	-0.040665181	0.023866338	0.049769696	1	0	0	1	0.285861651
2	86967791	87003990	+	-0.107731843	-0.053431482	-0.068630273	-0.216528953	0	0	0	0	1.646720374
2	87276391	87282390	+	-0.018398575	-0.035672218	-0.062111213	-0.048070786	0	0	0	0	0.334518954
2	87754991	87763390	+	0.199600509	0.177604799	0.105831645	0.139814278	1	1	1	1	0.619077284
2	87785191	87793790	+	0.085414831	0.342005699	0.300082353	0.140391589	1	1	1	1	0.292792488
2	87816191	87823390	+	0.375006294	0.542244586	0.521981247	0.37726819	1	1	1	1	6.692913308
2	87849591	87859390	+	-0.01301593	0.072864395	0.043206785	0.006154895	0	1	0	0	0.035375845
2	87864391	87868190	+	0.038162318	0.098852775	0.072881284	0.07711059	1	1	1	1	0.028810245
2	87883191	87893390	+	0.235193396	0.192913005	0.305185472	0.230901753	1	1	1	1	3.304045494
2	87903591	87917390	+	0.106921303	-0.003357025	0.024367419	0.092638429	1	0	0	1	0.161309535
2	87930791	87943990	+	0.049552759	0.236793966	0.135511518	0.146874954	1	1	1	1	0.084320893
2	87951191	87961590	+	-0.004445702	0.117088073	0.001618633	0.034845783	0	1	0	1	0.056143041
2	87968791	87980590	+	0.019903912	0.129339458	0.122057749	0.018465071	0	1	1	0	0.052574628
2	87987791	87991790	+	-0.00114872	0.032334867	0.033300216	0.030874112	0	0	0	1	0.018246488
2	88018191	88020190	+	-0.013918262	-0.052111454	-0.0179005	-0.022417641	0	0	0	0	1.788155861
2	88315791	88318790	+	1.237009198	0.234579773	1.099477005	1.193368258	1	1	1	1	0.681202233
2	88854991	88898590	+	-0.147176268	0.173058932	0.158468634	-0.022236269	0	1	1	0	0.383762152
2	88906191	88913790	+	-0.019157973	0.070664553	0.048934132	-0.030476885	0	1	0	0	0.103236711
2	88976591	88978790	+	-0.009034332	-0.032361225	-0.059015276	-0.003068587	0	0	0	0	0.514219218
2	88997591	89008790	+	-0.011485547	0.008109856	0.015441355	-0.074216552	0	0	0	0	0.203643844
2	89011591	89018590	+	-0.064427281	-0.089802784	-0.095506732	-0.130111776	0	0	0	0	0.075592595
2	89032191	89057590	+	-0.061841179	-0.043125241	-0.079324246	-0.0723606	0	0	0	0	1.231278783
2	95841190	95849389	+	0.005616161	0.059437519	0.038869113	0.018664504	0	0	0	0	0.863370426
2	95872190	95873589	+	0.052119721	-0.014508396	0.007159033	0.00827556	1	0	0	0	0.299763738
2	96067590	96080589	+	0.276420248	0.173315713	0.199110544	0.299433942	1	1	1	1	3.341914526
2	96513390	96526789	+	-0.193552895	-0.17100459	-0.274951719	-0.220088469	0	0	0	0	0.329526133
2	96531390	96561589	+	-0.116201201	-0.007749503	-0.094412649	-0.122775588	0	0	0	0	0.201798911
2	96575590	96634989	+	-0.115620755	-0.024729318	-0.08213736	-0.096356014	0	0	0	0	0.195980801
2	96675790	96682989	+	0.153914198	0.052784837	0.002175804	0.100802858	1	0	0	1	0.955406406
2	96875990	96885789	+	0.098497755	0.123854482	0.043426162	0.123963597	1	1	0	1	0.582770496
2	96890990	96894989	+	-0.011743163	-0.064061833	-0.120953422	-0.016331514	0	0	0	0	0.524586541
2	96905390	96908189	+	0.16636586	0.269890518	0.239170902	0.418558488	1	1	1	1	2.860788714
2	96990390	96998789	+	0.1459469	0.087945361	0.078679383	0.248022553	1	1	1	1	0.564772259
2	97000590	97042189	+	0.412164395	0.567593534	0.661743836	0.529523571	1	1	1	1	3.014179523
2	97202390	97209589	+	0.115034966	0.072499588	0.065833865	0.099168633	1	1	1	1	0.167259477
2	97212390	97218989	+	0.047880472	0.147165443	0.004548148	0.072564695	1	1	0	1	0.749211871
2	97426190	97433189	+	0.117360088	-0.001825841	-0.068218831	0.006819873	1	0	0	0	0.768959153
2	97536190	97590789	+	1.203900375	1.482725428	1.398461696	1.448398375	1	1	1	1	6.078486761
2	97778190	97901389	+	-0.072160043	0.061588557	0.065170109	-0.017903644	0	1	1	0	0.332791066
2	98260990	98269189	+	0.99644073	0.771571088	1.094712775	1.168688042	1	1	1	1	27.4387132
2	98281790	98288389	+	0.102445605	0.041369866	0.108563892	0.172498403	1	0	1	1	0.467220687
2	98370790	98398589	+	-0.008044071	0.191577592	0.040294666	-0.018118003	0	1	0	0	0.878850645
2	98402190	98478989	+	-0.153276111	-0.02534017	-0.046144091	-0.229962472	0	0	0	0	0.717267558
2	98483390	98508389	+	-0.096633094	0.035913742	0.036768625	-0.083654804	0	0	0	0	0.103640054
2	98534990	98543589	+	-0.064499825	-0.024096481	-0.048682168	-0.12403536	0	0	0	0	0.161248037
2	98595590	98603989	+	-0.050150905	0.054366855	-0.015104201	-0.109712734	0	0	0	0	0.193325889
2	99085389	99087588	+	0.000953006	0.01536568	-0.005966378	0.000812634	0	0	0	0	0.033175433
2	99106389	99116188	+	-0.002400028	-0.016450495	-0.005318899	-0.078664621	0	0	0	0	0.07075169
2	99135389	99141588	+	-0.022772445	-0.007364795	-0.082986353	-0.049700099	0	0	0	0	0.335499948
2	99225789	99235388	+	0.2759702	0.245138645	0.354892337	0.324210295	1	1	1	1	6.631458121
2	99770789	99790788	+	0.329139942	0.136506523	0.247787721	0.466268473	1	1	1	1	1.730679423
2	99800589	99818788	+	0.004135477	0.232750069	0.267416833	0.251392084	0	1	1	1	8.554795899
2	99918589	99927188	+	0.046355373	0.105165967	0.070059612	0.15538564	1	1	1	1	0.992948437
2	99958589	99963388	+	-0.003059241	0.088234318	0.101234012	-0.019298406	0	1	1	0	0.231882457
2	100890389	100895388	+	0.011471308	0.010945864	-0.042485265	-0.002070994	0	0	0	0	2.38664068
2	100908789	100925788	+	-0.001854795	-0.217079533	-0.213377116	-0.162380624	0	0	0	0	0.217884538
2	101178389	101194388	+	0.330966599	0.043510311	0.070960394	0.184193368	1	0	0	1	0.970485101
2	101617989	101641188	+	0.839398521	0.992849594	1.265547472	1.206621891	1	1	1	1	41.34717186
2	101868589	101873588	+	0.428090741	0.120462217	0.322685628	0.41954875	1	1	1	1	0.886779335
2	102313389	102325588	+	0.114733571	-0.072729163	-0.027155554	-0.045595415	1	0	0	0	0.215368387
2	102328589	102332588	+	-0.027387503	-0.018618885	-0.060497901	-0.073723289	0	0	0	0	0.091232442
2	102405989	102410788	+	0.004933607	0.074065546	0.047376009	-0.046588674	0	1	0	0	0.155855422
2	102415589	102419188	+	-0.038648464	0.021330079	0.011837445	-0.036293999	0	0	0	0	0.116574787
2	102440589	102511588	+	-0.166295991	0.183554558	0.096659925	-0.146592002	0	1	1	0	1.769909373
2	102758589	102763188	+	0.068362717	0.014446305	-0.04845743	0.01962429	1	0	0	0	0.015866512
2	102770189	102777388	+	-0.039290774	-0.092998004	-0.127883648	-0.085043911	0	0	0	0	0.103903614
2	102785589	102793788	+	-0.116452008	-0.146924099	-0.197087978	-0.160821032	0	0	0	0	0.344903134
2	102977389	102984788	+	-0.022054684	-0.018565599	-0.06266279	-0.067876988	0	0	0	0	0.145478759
2	103038789	103051788	+	0.136535845	-0.110822542	-0.119876052	-0.028276923	1	0	0	0	0.042107281
2	103056389	103069588	+	0.001818907	0.029754404	-0.060733288	-0.04215847	0	0	0	0	0.059439318
2	103259189	103262188	+	-0.009895598	-0.058553441	-0.062584594	-0.031591647	0	0	0	0	0.072985954
2	103281589	103305788	+	-0.107705771	-0.238948599	-0.23105555	-0.149389287	0	0	0	0	0.108574146
2	103310789	103325988	+	-0.082474876	-0.131025494	-0.152738297	-0.095749053	0	0	0	0	0.142850797
2	103353789	103357588	+	0.013322103	-0.053916117	-0.028931205	0.000100507	0	0	0	0	0.086430734
2	103379189	103393188	+	-0.1367985	-0.243501548	-0.228708807	-0.224045578	0	0	0	0	0.222867822
2	103414189	103422188	+	0.008250198	0.048232353	-0.004588746	-0.051910256	0	0	0	0	0.125444608
2	105682389	105699588	+	-0.168837548	-0.220660882	-0.237308821	-0.244868208	0	0	0	0	0.326739443
2	105705389	105720388	+	-0.037728158	-0.043198434	-0.116916213	-0.113743661	0	0	0	0	2.358662731
2	105880389	105925788	+	-0.031402819	0.20617214	0.095028944	-0.057999395	0	1	1	0	0.98506923
2	106360989	106363988	+	0.015390952	-0.009287899	-0.033235473	-0.010101532	0	0	0	0	0.060821628
2	106432789	106434588	+	0.006438534	-0.013540649	-0.022584424	-0.02087656	0	0	0	0	0.081095504
2	106467189	106488988	+	0.200761943	0.001331433	0.124488287	0.079761461	1	0	1	1	0.077003529
2	106493989	106511388	+	-0.008841092	-0.009752303	-0.024551152	-0.095847274	0	0	0	0	0.347102739
2	106753789	106796188	+	-0.09472137	-0.037719216	-0.077437867	-0.184700378	0	0	0	0	0.163529849
2	108251388	108252787	+	-0.002212835	-0.000356675	-0.000757963	-0.011709892	0	0	0	0	1.642183954
2	109064788	109128787	+	-0.050701766	-0.051151332	-0.046822191	0.008546298	0	0	0	0	1.19115357
2	109149588	109155787	+	0.292488061	0.027366807	0.177165078	0.191154576	1	0	1	1	0.306070128
2	109157188	109162987	+	-0.042440354	-0.066270905	-0.036916751	-0.036458549	0	0	0	0	0.349200036
2	109210188	109219787	+	0.218375476	0.050412709	0.277467811	-0.058521957	1	0	1	0	0.14255069
2	109221588	109226987	+	-0.003221179	0.076526965	0.069813416	-0.045855066	0	1	1	0	0.182464884
2	109253988	109257187	+	0.025028796	0.083342835	0.049670332	0.006719889	0	1	0	0	0.085530414
2	109258788	109261987	+	0.019381023	0.129607206	0.07252626	0.007135519	0	1	1	0	0.068424331
2	109275988	109303587	+	-0.082806456	0.262505559	0.218300969	0.033510426	0	1	1	0	5.490474131
2	109335188	109339987	+	0.376716399	0.004465773	0.214181993	0.27936919	1	0	1	1	0.144451366
2	109403988	109494587	+	-0.149389432	0.082678539	0.058723988	-0.011020093	0	1	1	0	0.435619805
2	111877588	111925187	+	0.13374091	0.540666838	0.614295097	0.220866626	1	1	1	1	0.344996629
2	111960788	111979387	+	-0.041922118	-0.028523811	-0.034807919	0.092862008	0	0	0	1	1.650031906
2	111982788	112058187	+	-0.08990281	0.153725747	0.012897368	0.018500952	0	1	0	0	0.415990896
2	112063588	112084987	+	0.063726993	0.355788124	0.285020046	0.120180534	1	1	1	1	0.146654019
2	112089788	112091787	+	-0.0225362	-4.25E-05	-0.030180441	-0.021945486	0	0	0	0	0.291943814
2	112124188	112125787	+	0.078305606	0.048508625	0.062049665	0.086385072	1	1	1	1	8.712698202
2	112132188	112150587	+	0.198873236	0.388592253	0.297921471	0.338169892	1	1	1	1	0.058507762
2	112173588	112189987	+	0.269188552	0.556900518	0.514087061	0.39437547	1	1	1	1	1.671111314
2	112194588	112198987	+	-0.033512599	-0.104719161	-0.055234753	-0.05469298	0	0	0	0	0.120260946
2	112213988	112218587	+	0.056353496	0.188830815	0.141099556	0.078954196	1	1	1	1	0.234031047
2	112517988	112572787	+	-0.086939337	0.242873176	0.158403476	0.082219316	0	1	1	1	1.040515989
2	112686588	112691587	+	-0.036427104	-0.200789766	-0.113716342	-0.100343561	0	0	0	0	0.167867693
2	112702788	112705987	+	0.015390952	0.017624499	-0.025683836	-0.024673542	0	0	0	0	0.114040552
2	112751588	112758587	+	-0.074903116	-0.160522364	-0.195881379	-0.114261774	0	0	0	0	0.070379312
2	112766388	112771187	+	-0.009873582	-0.018034991	-0.048960941	-0.058652222	0	0	0	0	0.106437849
2	112810988	112876187	+	0.089246061	-0.006127288	0.05946704	0.020826948	1	0	1	0	0.631071032
2	113238388	113262187	+	0.223726811	0.154367736	0.179462807	0.254428512	1	1	1	1	0.972123835
2	113266588	113292187	+	-0.064682941	0.286953441	0.16412765	0.043202521	0	1	1	1	3.039180721
2	113298788	113335387	+	0.21377926	0.345490388	0.390919216	0.331292788	1	1	1	1	3.301816736
2	113341188	113353187	+	0.443806247	0.190992419	0.323737937	0.461537174	1	1	1	1	0.93665307
2	113402188	113423387	+	0.484067448	0.676212003	0.823502836	0.656400901	1	1	1	1	12.7346718
2	113930988	113960987	+	0.200201196	0.343165808	0.263526446	0.259100051	1	1	1	1	1.473708045
2	113992588	114005187	+	0.424936339	0.363972527	0.426515187	0.58424344	1	1	1	1	4.489215395
2	114012788	114026587	+	0.061136873	0.144361512	0.073539234	0.152104899	1	1	1	1	1.55624035
2	114194988	114247187	+	-0.103301414	-0.157481988	-0.185889084	-0.140837357	0	0	0	0	0.529218073
2	114253588	114256787	+	0.011008841	0.020372847	0.057399739	0.055010771	0	0	1	1	0.233783132
2	114384188	114393587	+	0.185677347	0.132543886	0.07809189	0.156826138	1	1	1	1	0.306696294
2	114650588	114665187	+	-0.053382596	-0.009707315	0.109747335	-0.108415268	0	0	1	0	0.259949971
2	114668188	114736587	+	-0.079807272	0.474047669	0.597806056	0.352481808	0	1	1	1	5.379779696
2	118571787	118595986	+	0.242682488	0.437932667	0.509187343	0.490059959	1	1	1	1	9.43539486
2	118853787	118867386	+	-0.160549997	-0.210704321	-0.247574499	-0.173222739	0	0	0	0	2.417659711
2	118899787	118900986	+	0.025969037	-0.003775166	-0.003722053	0.016750437	1	0	0	1	0
2	119531987	119532986	+	0.00177167	-0.026899555	-0.023582605	-0.02144342	0	0	0	0	0
2	119981187	119989586	+	0.125436239	0.036253733	0.038654424	0.056567765	1	0	0	1	0.753753746
2	120000987	120023986	+	0.013448191	0.119100399	-0.062068694	0.002283557	0	1	0	0	1.400219652
2	120123387	120132186	+	0.376832333	0.186593792	0.309310401	0.34000639	1	1	1	1	4.876788713
2	120436187	120447186	+	0.250414037	0.166927321	0.162229782	0.353302923	1	1	1	1	2.083417219
2	120548587	120553386	+	-0.023621355	0.020381101	-0.071690722	-0.044232247	0	0	0	0	0.076027035
2	120567587	120577386	+	-0.158862491	-0.274608146	-0.239971448	-0.215520739	0	0	0	0	0.040961505
2	120587187	120588786	+	-0.002170745	0.018573104	0.032723972	-0.007732871	0	0	0	0	0.102636497
2	120620587	120626586	+	-0.087304053	-0.108085266	-0.157465932	-0.160198566	0	0	0	0	0.079068116
2	120640187	120668186	+	-0.221242659	-0.190990281	-0.219689316	-0.254571015	0	0	0	0	0.115343873
2	120673187	120676186	+	-0.029282744	-0.024994549	-0.053850646	-0.054596075	0	0	0	0	0.310190302
2	120689787	120695786	+	-0.064709684	-0.071021786	-0.124044724	-0.096012397	0	0	0	0	0.477449779
2	120700587	120735586	+	-0.197774888	-0.201086363	-0.24467404	-0.261897688	0	0	0	0	0.420711889
2	120776187	120784386	+	-0.043388217	-0.079588687	-0.155296021	-0.131418144	0	0	0	0	0.095682805
2	120799187	120804386	+	-0.032826206	-0.039585659	-0.073284878	-0.092982053	0	0	0	0	0.171938064
2	120808387	120810386	+	-0.008424589	0.006307617	-0.012952238	-0.022563985	0	0	0	0	0.082109198
2	120831387	120862786	+	-0.152733619	-0.278815935	-0.386036433	-0.343110887	0	0	0	0	0.422458505
2	120888787	120892586	+	-0.023567685	-0.04767595	-0.089449832	-0.039054669	0	0	0	0	0.144051224
2	121009587	121018786	+	0.345449151	0.139647027	0.250469811	0.235052948	1	1	1	1	0.144781919
2	121023587	121063386	+	0.060234465	0.343267145	0.319259445	0.073639015	1	1	1	1	1.808602931
2	122095387	122230186	+	-0.179070914	0.038166018	-0.038458803	-0.200959799	0	0	0	0	0.267876858
2	122320387	122331786	+	-0.014835513	0.160561737	0.058623368	-0.046778688	0	1	0	0	0.084830165
2	122342187	122348786	+	-0.005144867	0.104306784	0.039148363	-0.008002811	0	1	0	0	0.077409345
2	122354787	122367586	+	-0.027215134	0.049599563	0.098117802	-0.090434062	0	0	1	0	0.215251543
2	122409787	122421186	+	0.202935234	0.175998357	0.164781179	0.436703134	1	1	1	1	0.537791236
2	122514387	122528186	+	-0.000957262	0.110476927	0.119810358	0.170097624	0	1	1	1	9.805504191
2	125744787	125745586	+	0.037232456	-0.001285286	0.027004883	0.022843527	1	0	1	1	0
2	127064586	127072385	+	0.196850501	-0.356330686	-0.155937487	0.076880088	1	0	0	1	0.107607496
2	127412386	127456785	+	0.502385211	0.847032009	0.82003952	0.583812623	1	1	1	1	3.834228302
2	128062386	128101585	+	-0.199009476	-0.020854782	-0.064821578	-0.219462753	0	0	0	0	0.373773729
2	128224986	128227785	+	0.004906903	0.055188147	0.038206472	0.084062287	0	1	0	1	0.469195416
2	128458586	128553385	+	0.130821678	0.637415546	0.72834691	0.506364439	1	1	1	1	1.357130692
2	128847986	128955185	+	0.012485805	0.295984501	0.311697578	0.10950516	0	1	1	1	1.322189569
2	129032386	129034185	+	-0.019003983	-0.045323856	-0.049472573	-0.033839422	0	0	0	0	0.010136938
2	129044386	129045985	+	0.006498636	0.038868046	0.008375926	0.006523282	0	1	0	0	0.057020276
2	130634586	130635785	+	0.000315419	-0.069457848	-0.042066567	-0.017860041	0	0	0	0	0
2	130892786	130900385	+	0.036689529	0.132500904	0.072850172	0.030097408	1	1	1	1	0.525786968
2	130940786	130950385	+	0.353237563	0.491786629	0.421850149	0.678607509	1	1	1	1	4.373455184
2	130986386	130990785	+	0.153503985	0.092335998	0.110531816	0.119033708	1	1	1	1	0.912324419
2	131101386	131107585	+	0.165817946	0.340119898	0.246570933	0.270197402	1	1	1	1	20.58910205
2	131112586	131122985	+	0.260485978	0.009769769	-0.040266927	0.207079877	1	0	0	1	1.861492709
2	131130786	131134785	+	0.184498304	0.294008951	0.269996931	0.335713258	1	1	1	1	12.75429538
2	131138386	131142185	+	0.040377597	0.078577281	0.066102127	0.076214328	1	1	1	1	0.043215367
2	131862186	131909385	+	0.142025807	0.325996867	0.358184968	0.208839213	1	1	1	1	3.634221129
2	131932186	131934585	+	0.001092808	0.006982332	-0.026442922	-0.026362887	0	0	0	0	0.258491919
2	131940186	131953785	+	-0.066835753	-0.179805113	-0.239690474	-0.163348968	0	0	0	0	0.321996854
2	131967986	132007785	+	0.000267383	0.273325195	0.256735078	0.037346269	0	1	1	1	0.156791433
2	132016786	132029985	+	-0.020524118	0.261024799	0.087227251	0.072946375	0	1	1	1	1.119670878
2	132033786	132069385	+	0.056530382	0.66824679	0.632204216	0.38695069	1	1	1	1	1.779545159
2	132252186	132279985	+	0.179106933	0.841712366	0.664051317	0.517170265	1	1	1	1	3.193135467
2	132285186	132291585	+	0.092096503	-0.000254075	0.023641237	0.047782095	1	0	0	1	4.039886568
2	132301586	132303585	+	0.009661129	0.003895779	0.001021796	-0.004616731	0	0	0	0	0.246327593
2	132310786	132317785	+	-0.040050402	-0.124993111	-0.17693246	-0.130327261	0	0	0	0	0.221564502
2	132321986	132326185	+	-0.015265741	-0.07259847	-0.121994874	-0.074797287	0	0	0	0	2.102690566
2	132332186	132344385	+	-0.048740086	-0.113781379	-0.152618046	-0.142873669	0	0	0	0	0.644609549
2	132365786	132371785	+	-0.099365433	-0.187551742	-0.214585514	-0.143614265	0	0	0	0	0.662955745
2	132381186	132397585	+	-0.128346677	-0.243402598	-0.329179445	-0.211442354	0	0	0	0	0.588560509
2	132439186	132448185	+	0.001449323	-0.073216286	-0.165933358	0.007911125	0	0	0	0	0.608216279
2	134907786	134911585	+	0.006383587	0.074293105	-0.021297706	-0.00113512	0	1	0	0	0.028810245
2	134936386	134949585	+	0.023215024	0.115647799	0.04019099	-0.08409504	0	1	0	0	0.040086982
2	135009986	135018985	+	-0.007682785	0.008394193	0.000863653	-0.067983511	0	0	0	0	0.241259124
2	135026586	135038585	+	-0.032599009	0.111665978	0.01357957	-0.083405737	0	1	0	0	0.120122715
2	135074586	135080785	+	0.041671054	0.107225619	0.141438528	0.006533945	1	1	1	0	0.16186401
2	135093186	135116184	+	-0.051460153	0.068559572	0.097597083	-0.106217144	0	0	1	0	0.2086537
2	135118985	135135584	+	0.029649909	0.187774604	0.148017424	-0.031205282	0	1	1	0	0.101125116
2	135153985	135207984	+	-0.027512496	0.075646758	-0.053112308	-0.165244666	0	1	0	0	0.221661044
2	135674785	135716184	+	0.025297453	0.13435999	0.241094718	0.059938012	0	1	1	1	1.826411784
2	135809385	135937784	+	-0.113582239	0.151260925	0.153171064	0.029187445	0	1	1	1	0.658948338
2	135983185	135985584	+	0.005648234	-0.009817497	-0.078912619	-0.027260342	0	0	0	0	0.6538325
2	136007185	136008984	+	0.011210584	0.04487263	0.011808234	0.010565536	0	1	0	0	0.030410814
2	136054585	136056984	+	-0.00602633	-0.020155173	-0.025676816	-0.022417641	0	0	0	0	0.091232442
2	136067785	136071384	+	-0.07049875	-0.150997676	-0.169456879	-0.108600228	0	0	0	0	0.633558624
2	136095785	136107784	+	-0.091616047	-0.196486613	-0.232803676	-0.157432001	0	0	0	0	0.669037907
2	136242185	136263184	+	-0.164901589	-0.197663107	-0.151332382	-0.1846365	0	0	0	0	0.499606229
2	136267385	136271584	+	-0.016032159	0.043352473	0.012050849	0.021860706	0	0	0	0	0.786336761
2	136290585	136312784	+	-0.119101452	-0.087329878	-0.193299932	-0.151393067	0	0	0	0	0.153697898
2	136316785	136331384	+	-0.06719044	0.043220325	0.056354804	-0.075106252	0	0	0	0	0.161218973
2	136339985	136352784	+	-0.168252036	-0.085203328	-0.093903932	-0.095916576	0	0	0	0	0.098359976
2	136499185	136545584	+	0.121441526	0.50426151	0.573654284	0.413364811	1	1	1	1	4.348090992
2	139279785	139282984	+	-0.003892493	0.018132325	-0.013208466	-0.025317922	0	0	0	0	0.153954746
2	139293385	139296784	+	0.056458254	0.00617176	0.118544302	-0.004549184	1	0	1	0	0.091232442
2	139301185	139302984	+	-0.009422781	0.023128636	0.027479716	-0.006772267	0	0	0	0	0.15205407
2	139307385	139337584	+	-0.21714578	-0.178485795	-0.126876716	-0.213600795	0	0	0	0	0.662794628
2	140170385	140172584	+	-0.015762973	-0.029292502	-0.048796863	-0.026053699	0	0	0	0	0.174171025
2	143569385	143570184	+	0.026800851	0.004091755	0.001352298	0.005597455	1	0	0	0	0.045616221
2	143645585	143660184	+	-0.061395768	-0.044976525	-0.106408407	-0.119638489	0	0	0	0	0.011247835
2	143676185	143682784	+	-0.012956243	-0.05844567	-0.00162789	0.024775413	0	0	0	0	0.129937114
2	143702385	143733784	+	-0.058856686	0.007890713	-0.053889582	-0.015499964	0	0	0	0	0.16270754
2	143797985	143801784	+	-0.055978794	-0.11878834	-0.048552629	-0.088158402	0	0	0	0	0.941134664
2	144898184	144903583	+	-0.047816928	-0.084974688	-0.15449279	-0.102599718	0	0	0	0	0.266939367
2	144911984	144915183	+	-0.077978011	-0.133642197	-0.191248192	-0.102896082	0	0	0	0	0.011404055
2	144938584	144940183	+	-0.031005822	-0.056084462	-0.047473859	-0.043912359	0	0	0	0	0.079828387
2	145009184	145013583	+	-0.003703321	-0.026608769	-0.061393912	-0.035823372	0	0	0	0	0.016587717
2	145043784	145047983	+	-0.040936803	-0.091293837	-0.08581102	-0.089239782	0	0	0	0	0.017377608
2	145068584	145071183	+	-0.023664343	-0.066874172	-0.082097632	-0.042294655	0	0	0	0	0.245625805
2	145339784	145349983	+	0.309305306	-0.290126753	-0.03873453	-0.06063573	1	0	0	0	0.005366614
2	145353384	145357583	+	0.012292949	-0.295045562	-0.155714719	-0.121526461	0	0	0	0	0
2	146446584	146449783	+	-0.103090133	-0.235594373	-0.252059538	-0.137510421	0	0	0	0	0
2	146451784	146460183	+	-0.18302513	-0.420207511	-0.426946376	-0.267706351	0	0	0	0	0.006516603
2	148689784	148738783	+	-0.250017178	-0.152091836	-0.158980297	-0.25110582	0	0	0	0	2.041744812
2	148751984	148756783	+	-0.05074312	-0.054767329	-0.044057368	-0.077528595	0	0	0	0	0.197670291
2	148781384	148784183	+	-0.021034784	-0.107427613	-0.107946351	-0.065415378	0	0	0	0	3.108419628
2	148811384	148817583	+	-0.106255836	-0.110963379	-0.153356151	-0.122823689	0	0	0	0	0.815206013
2	149401584	149405983	+	0.309998911	-0.01556912	0.109416169	0.209661281	1	0	1	1	0.194905671
2	149434184	149436383	+	0.014226089	0.142086538	0.058761628	0.007365793	0	1	1	0	0.116114017
2	149447384	149463583	+	-0.169383371	0.143874543	0.19983772	-0.069973884	0	1	1	0	0.930345642
2	149468984	149471983	+	-0.041237201	0.108497176	0.064155806	0.004871702	0	1	0	0	0.145971907
2	149479584	149486183	+	-0.253990479	-0.147092046	-0.17433045	-0.254507468	0	0	0	0	0.0995263
2	149499784	149547583	+	-0.353845885	-0.012782474	0.049690352	-0.205235213	0	0	1	0	1.008137569
2	152126184	152139583	+	-0.061842114	-0.197702792	-0.286353046	-0.148857872	0	0	0	0	1.270445795
2	152265784	152364983	+	-0.048886711	0.42445888	0.517196778	0.300468332	0	1	1	1	2.243471964
2	152620384	152621983	+	-0.00046703	0.083421174	0.081217528	0.084604603	0	1	1	1	0.798283867
2	152975784	152988383	+	-0.059532459	0.005571519	0.045413677	-0.034152556	0	0	0	0	1.319250073
2	152996984	153006583	+	-0.100437309	-0.095575629	-0.11002551	-0.135849449	0	0	0	0	0.421950044
2	153576383	153620182	+	-0.110436677	0.05100021	0.157506407	0.115709068	0	0	1	1	2.232487014
2	156258183	156262382	+	-0.032358591	-0.066941929	-0.074759273	-0.070075567	0	0	0	0	0.091232442
2	156265383	156269982	+	-0.049250292	-0.10819234	-0.094020821	-0.080719122	0	0	0	0	0.118998837
2	157331183	157338582	+	-0.056707721	-0.133895893	-0.105424366	-0.121471611	0	0	0	0	0.086300959
2	157367583	157378582	+	-0.111529549	-0.300007553	-0.307416105	-0.259496161	0	0	0	0	0.285308727
2	157413583	157417382	+	-0.050718725	-0.138993527	-0.128934071	-0.094501427	0	0	0	0	0.725057828
2	157424783	157429982	+	-0.054008043	-0.173318575	-0.145603957	-0.113508715	0	0	0	0	1.133387644
2	157433983	157441582	+	-0.157845299	-0.308042209	-0.404925949	-0.225976985	0	0	0	0	2.112751286
2	158085383	158086982	+	-0.016128279	-0.096230925	-0.103491833	-0.059905054	0	0	0	0	0
2	158120383	158171182	+	-0.009579258	0.232614313	0.281678259	0.215535512	0	1	1	1	3.421934937
2	158224783	158225582	+	0.00727262	-0.020229592	-0.006735996	-0.010887051	0	0	0	0	0
2	158662583	158686782	+	-0.080963791	0.104286269	0.079101857	0.028821648	0	1	1	0	0.103296236
2	158698183	158725782	+	-0.034710967	0.165644621	0.194436326	0.066167248	0	1	1	1	0.130898721
2	158733183	158735782	+	0.102670383	-0.087151487	-0.006292817	0.065067906	1	0	0	1	0.912324419
2	159313183	159318782	+	-0.001809988	-0.13928447	-0.134960679	-0.071524865	0	0	0	0	0.394254481
2	159321183	159341382	+	-0.122536148	-0.121386538	-0.108919097	-0.155629701	0	0	0	0	0.214080086
2	159348783	159352182	+	-0.056327208	-0.078463972	-0.094431495	-0.08623613	0	0	0	0	0.128798742
2	159363183	159379582	+	-0.127436429	-0.094339003	-0.097115809	-0.191720374	0	0	0	0	0.116822029
2	159387783	159429582	+	-0.191021545	-0.079856942	-0.080875572	-0.185364492	0	0	0	0	0.183337922
2	159432983	159538182	+	-0.255544118	-0.036758019	-0.06136548	-0.173535042	0	0	0	0	1.56881642
2	160173583	160194382	+	-0.219970548	-0.395844916	-0.501625055	-0.372396616	0	0	0	0	0.757053821
2	160220983	160230382	+	-0.083911838	-0.174319427	-0.20802749	-0.16169681	0	0	0	0	0.079585747
2	160238183	160243182	+	-0.172097461	-0.215934648	-0.341147473	-0.216685693	0	0	0	0	0.733508833
2	160256983	160270582	+	-0.22643406	-0.406191864	-0.43575245	-0.374201722	0	0	0	0	0.112698899
2	160283383	160296182	+	-0.152209818	-0.295988483	-0.240687458	-0.234453818	0	0	0	0	0.53884161
2	160298583	160304982	+	-0.035566099	-0.09605177	-0.027938658	-0.13049242	0	0	0	0	0.364929768
2	160331383	160334982	+	-0.047938014	-0.12815134	-0.151119516	-0.098138797	0	0	0	0	0.055753159
2	160396183	160399582	+	-0.076730786	-0.068192912	-0.103294589	-0.075512507	0	0	0	0	0.41859591
2	160570383	160628982	+	-0.043251842	0.519537695	0.659880124	0.282683781	0	1	1	1	2.673453059
2	161037183	161038182	+	-0.001439169	-0.021279692	-0.027266755	-0.009293295	0	0	0	0	0
2	162016183	162026182	+	0.400005105	0.048592629	0.312993013	0.418965037	1	0	1	1	1.987042585
2	162029383	162094782	+	-0.172912295	-0.049456853	0.06163753	-0.005398847	0	0	1	0	0.836715882
2	162166782	162206181	+	-0.20615585	-0.074570226	-0.00622689	-0.159521183	0	0	0	0	0.959561521
2	162210582	162269381	+	-0.286088452	0.049904222	0.135705332	-0.157596214	0	1	1	0	3.748287979
2	165849782	165851981	+	0.018656543	-0.016662075	-0.025162143	-0.00113197	0	0	0	0	0
2	167131582	167146381	+	-0.228042441	-0.372929216	-0.493006308	-0.350549766	0	0	0	0	0.336573738
2	168669782	168693381	+	0.014158499	0.639303366	0.681381319	0.408737224	0	1	1	1	4.802073701
2	169346782	169356181	+	-0.060240807	-0.137880808	-0.170704659	-0.172835018	0	0	0	0	0.069880168
2	169403782	169407181	+	-0.027115335	-0.046009678	-0.103421988	-0.07053035	0	0	0	0	0.225397798
2	169415382	169424581	+	-0.063696411	-0.091757728	-0.211279566	-0.145392057	0	0	0	0	0.136848663
2	169468182	169471581	+	-0.014078258	0.026675684	-0.043419089	-0.042491267	0	0	0	0	0.016099843
2	169547382	169556781	+	-0.091236502	-0.150108302	-0.155320425	-0.174943182	0	0	0	0	0.153348147
2	169570582	169582181	+	-0.076827871	-0.135018172	-0.222316108	-0.182646993	0	0	0	0	0.231227051
2	169610982	169636981	+	0.103732952	-0.400994102	-0.222194546	-0.25266114	1	0	0	0	0.658978946
2	169658382	169682581	+	0.261053284	0.220409457	0.41201244	0.306362803	1	1	1	1	0.44032848
2	169792182	169798581	+	0.388346786	-0.389266567	0.105851747	-0.089016902	1	0	1	0	0
2	169806782	169815981	+	-0.195753957	-0.449994175	-0.506116245	-0.328593988	0	0	0	0	0
2	169888382	169890381	+	-0.022083018	-0.040951337	-0.068364245	-0.055240837	0	0	0	0	0
2	170335582	170364181	+	-0.192459308	-0.542295384	-0.577770339	-0.388224204	0	0	0	0	0.41341694
2	170440782	170498381	+	-0.105757911	0.128536336	0.193074759	0.018137529	0	1	1	0	2.696742285
2	170542582	170546381	+	-0.034630151	-0.115920013	-0.109408756	-0.073115005	0	0	0	0	1.104392718
2	170550182	170567781	+	0.071160134	-0.224974949	-0.172502257	0.07533874	1	0	0	1	3.55599177
2	170589982	170625981	+	0.006591498	-0.156739697	-0.137445651	-0.006246312	0	0	0	0	2.598097207
2	170683782	170710581	+	0.064364546	-0.015367396	0.071082226	-0.060516274	1	0	1	0	0.353355503
2	170784582	170836181	+	-0.302058966	-0.150592239	-0.082569217	-0.302303359	0	0	0	0	0.582756063
2	170871182	170872981	+	-0.212049758	-0.329263268	-0.386940327	-0.231698671	0	0	0	0	0.587942403
2	171063982	171069581	+	-0.059884816	-0.183247051	-0.206589081	-0.169095577	0	0	0	0	0
2	171105982	171109781	+	0.039423586	-0.191415289	-0.154846177	-0.077167015	1	0	0	0	0.072025612
2	171124382	171129181	+	-0.104461898	-0.320618658	-0.319418461	-0.189108953	0	0	0	0	0.003801352
2	171143381	171149180	+	-0.149314479	-0.381611118	-0.39031002	-0.278620845	0	0	0	0	0.003145946
2	171174981	171178180	+	-0.097867431	-0.239226067	-0.262876197	-0.188761794	0	0	0	0	0
2	171224381	171230580	+	-0.082001387	-0.368053021	-0.331523959	-0.244566089	0	0	0	0	0.032372802
2	171237781	171243780	+	-0.054050549	-0.198023765	-0.26555992	-0.173583333	0	0	0	0	0.285861651
2	171257781	171264980	+	-0.026255591	-0.057936598	-0.229348892	-0.098022082	0	0	0	0	0.197670291
2	171265981	171273780	+	-0.072182904	-0.144535232	-0.24293299	-0.165513069	0	0	0	0	0.093571735
2	171298781	171305780	+	-0.087390056	-0.152727568	-0.22828852	-0.159294263	0	0	0	0	0.078199236
2	171313181	171316380	+	0.018917134	0.03086339	0.016850299	-0.007233532	0	0	0	0	0.02280811
2	171570781	171575380	+	0.075855253	0.033528128	0.0714337	0.030322371	1	0	1	1	0.047599535
2	171578581	171587180	+	-0.027908303	-0.162346168	-0.139745534	-0.099743738	0	0	0	0	0.661965625
2	171592581	171595780	+	0.029360234	0.03225819	-0.020396654	0.02618536	1	0	0	1	0.108338525
2	171626581	171639980	+	0.013828954	-0.412202725	-0.328693134	-0.015948373	0	0	0	0	1.497846061
2	171671981	171717780	+	0.056581663	-0.017340558	-0.181331493	-0.063144831	1	0	0	0	0.564525634
2	171787181	171827180	+	0.057508682	0.664368971	0.727645727	0.405815802	1	1	1	1	7.639804685
2	171844181	171939780	+	-0.173464077	0.361841155	0.464072086	0.096785472	0	1	1	1	1.000312193
2	171943181	171975380	+	-0.187725352	0.290305703	0.3653603	-0.109216913	0	1	1	0	0.196064751
2	172174981	172181780	+	-0.031123973	-0.045486239	-0.053192144	-0.071909525	0	0	0	0	3.802246182
2	172186581	172192580	+	-0.012970237	0.0101953	-0.060184415	-0.06955803	0	0	0	0	1.128241198
2	172211581	172217180	+	-0.06737081	-0.053513518	-0.051586485	-0.115018338	0	0	0	0	0.15314017
2	172238181	172243180	+	-0.041021661	-0.061409646	-0.097281487	-0.094806841	0	0	0	0	0.113128228
2	172291581	172345980	+	-0.115188886	-0.086922385	-0.075367094	-0.048214002	0	0	0	0	1.49527289
2	172378381	172391380	+	0.151261074	-0.048480918	-0.05504836	0.085793401	1	0	0	1	1.201461081
2	172543981	172620980	+	-0.208846003	-0.102690727	-0.088428708	-0.098931419	0	0	0	0	2.603086687
2	172639381	172701180	+	-0.232503079	-0.317942365	-0.411892313	-0.271713572	0	0	0	0	0.971965045
2	172778181	172852180	+	-0.046505795	0.140158043	0.167063088	0.010626965	0	1	1	0	3.195601208
2	172864181	172877580	+	0.272386661	-0.074619911	-0.011077716	0.131713898	1	0	0	1	0.118466007
2	172929981	172934380	+	-0.144548839	-0.344962254	-0.331347699	-0.219784437	0	0	0	0	2.882115778
2	172944581	172946180	+	0.004130248	0.009704148	0.010623944	0.016943821	0	0	0	0	5.542370846
2	172948981	172955380	+	0.382656902	0.150805187	0.173175093	0.356823889	1	1	1	1	2.543104318
2	173419981	173479980	+	-0.05192648	-0.327955386	-0.252266635	-0.321188337	0	0	0	0	4.022134255
2	173939981	173948180	+	0.07115509	-0.250873577	-0.105420049	-0.017603315	1	0	0	0	0.131285709
2	173955781	174008580	+	-0.185969626	-0.156000133	-0.195932732	-0.309895412	0	0	0	0	0.165186012
2	174014981	174020780	+	-0.051598114	0.047519974	0.028759027	-0.053614143	0	0	0	0	0.072356764
2	174026781	174028180	+	0.018732019	0.044463084	0.015304417	0.001163317	1	1	0	0	0.039099618
2	174034181	174036580	+	-0.041407735	-0.070219062	-0.032833779	-0.058848495	0	0	0	0	0.410545989
2	174046981	174087180	+	-0.206674842	-0.195550939	-0.237649775	-0.294967538	0	0	0	0	0.811106337
2	174089581	174119180	+	-0.064074106	0.16259595	0.162825963	0.054547467	0	1	1	1	0.57451781
2	174122381	174133180	+	-0.044299758	0.147900648	0.078619751	0.010477015	0	1	1	0	1.780722107
2	174218581	174242780	+	0.171841927	0.206509661	0.289938378	0.331587019	1	1	1	1	8.15361675
2	174768981	174787780	+	-0.153905328	0.247392157	0.347365172	0.035600925	0	1	1	1	4.309277043
2	175190381	175191780	+	0.055437923	-0.000906743	0.00072414	0.029857578	1	0	0	1	0.364929768
2	175212181	175217980	+	-0.142678414	-0.192929419	-0.156481328	-0.185712759	0	0	0	0	1.815210999
2	175274781	175295780	+	-0.187992569	-0.269660971	-0.416981579	-0.282807905	0	0	0	0	0.86974928
2	175411781	175413380	+	0.117138718	0.011160428	0.002933948	0.046100205	1	0	0	1	0.353525712
2	175431381	175437180	+	-0.057552037	-0.106558615	-0.130376207	-0.097956201	0	0	0	0	0.390097338
2	176569181	176569980	+	0.031126211	-0.030545978	-0.029370166	-0.001596321	1	0	0	0	0.02280811
2	177133781	177153780	+	0.078470189	-0.023635994	-0.01681341	0.095718349	1	0	0	1	0.485356591
2	178077981	178102780	+	0.722799505	1.260628671	1.534438165	1.378297529	1	1	1	1	18.85936438
2	178192781	178206980	+	-0.022862662	-0.098847643	-0.081768147	-0.068620895	0	0	0	0	0.246713082
2	178211181	178215180	+	0.039203972	0.087021666	0.049657699	0.092824377	1	1	0	1	0.164218395
2	178219181	178223180	+	-0.004353004	0.012024509	0.055421695	0.078518013	0	0	0	1	0.091232442
2	178259981	178264180	+	-0.013309022	-0.098388728	-0.099942203	-0.078669906	0	0	0	0	0.160742874
2	178270581	178278180	+	0.004956923	0.16350021	0.135746992	-0.014625625	0	1	1	0	0.086430734
2	178284581	178411580	+	-0.353544886	-0.228680412	-0.194878634	-0.301540905	0	0	0	0	1.037607394
2	178976981	179001780	+	-0.04221978	-0.375794086	-0.455410172	-0.11880386	0	0	0	0	0.7519319
2	179076781	179084380	+	-0.060566536	-0.112729862	-0.111854215	-0.120959671	0	0	0	0	0.14165037
2	179096181	179103180	+	-0.099237211	-0.215781859	-0.262415632	-0.210767497	0	0	0	0	0.057346106
2	179149981	179156780	+	-0.092023778	-0.226750559	-0.231294138	-0.166681313	0	0	0	0	0.080499213
2	179167581	179176580	+	-0.02232423	-0.062210706	-0.140221944	-0.10542532	0	0	0	0	0.401422744
2	179192781	179217980	+	-0.1791195	-0.350317186	-0.495878648	-0.358374318	0	0	0	0	0.678450778
2	179225581	179229180	+	-0.076132288	-0.105266909	-0.159563603	-0.113800583	0	0	0	0	0.582873934
2	179236781	179260980	+	-0.143818422	-0.226739133	-0.286848828	-0.273983778	0	0	0	0	0.957563646
2	179277981	179288580	+	0.207724013	-0.189333444	-0.060220269	0.070661715	1	0	0	1	0.161808482
2	179327981	179337580	+	-0.123822749	-0.333160068	-0.303074512	-0.232091446	0	0	0	0	1.014960916
2	179391581	179444980	+	-0.044563736	0.206114331	0.081890237	0.013751976	0	1	1	0	1.690362884
2	179453981	179457780	+	-0.020792191	0.05654322	0.023980117	0.028028936	0	0	0	0	0.542592944
2	179462181	179472980	+	-0.130532632	-0.14176149	-0.128816494	-0.108727334	0	0	0	0	2.601814084
2	179846781	179847780	+	-0.001477368	-0.008722193	-0.009182659	-0.00443698	0	0	0	0	0
2	180808580	180859779	+	-0.252437534	-0.210555431	-0.120001806	-0.307403804	0	0	0	0	0.633994196
2	181844580	181864179	+	-0.119133535	-0.373114127	-0.258640531	-0.248520131	0	0	0	0	0.378893917
2	182755980	182796179	+	-0.043305165	-0.088955722	0.010415265	-0.026328159	0	0	0	0	3.067861069
2	182818580	182819979	+	-0.044112888	-0.114741714	-0.16331636	-0.087808642	0	0	0	0	0
2	183579780	183646379	+	-0.137812325	-0.18182024	-0.127004013	-0.148714361	0	0	0	0	2.136976117
2	183988380	184075579	+	-0.056675755	0.061466414	0.178141284	0.103034498	0	1	1	1	0.851014544
2	185055380	185057579	+	-0.069705595	-0.143428792	-0.150480467	-0.096062458	0	0	0	0	0.016587717
2	185462180	185465979	+	-0.002876568	-0.123786682	-0.147668538	-0.069229156	0	0	0	0	0
2	187319580	187321379	+	-0.025484027	-0.086508331	-0.091389664	-0.050374116	0	0	0	0	0.243286512
2	187348580	187387979	+	0.063691932	0.304243428	0.439533977	0.286129115	1	1	1	1	5.355390651
2	187461180	187493579	+	-0.199700388	-0.294052833	-0.301067318	-0.360115529	0	0	0	0	0.287776406
2	187499380	187546379	+	-0.280707641	-0.391815279	-0.465629434	-0.397467855	0	0	0	0	1.036555829
2	187867780	187871779	+	0.077105939	-0.272636165	-0.192263288	-0.023115607	1	0	0	0	0.205272994
2	187879380	187888379	+	-0.103301375	-0.227153029	-0.212900727	-0.152950688	0	0	0	0	0.212875698
2	189091380	189093379	+	-0.006090168	0.010882777	-0.000253173	0.005928494	0	0	0	0	9.369571784
2	189099380	189108179	+	0.003672246	0.087670821	0.11701264	0.139573939	0	1	1	1	0.93513253
2	189126580	189131979	+	-0.062396077	-0.090308651	-0.068563476	-0.069052918	0	0	0	0	3.199893425
2	189135380	189141579	+	-0.051316437	-0.040607211	-0.085513189	-0.088903648	0	0	0	0	0.120662262
2	189248579	189251978	+	-0.010858682	-0.028055545	-0.021989807	-0.044734892	0	0	0	0	0.289797168
2	189448779	189455578	+	-0.093463472	-0.181827024	-0.138507837	-0.126528248	0	0	0	0	0.57691103
2	189471379	189472778	+	0.017072842	-0.054108356	-0.027218347	0.003845368	0	0	0	0	0
2	190304779	190342778	+	0.239071858	0.145004536	0.360064288	0.234082396	1	1	1	1	4.62260378
2	190477779	190478578	+	0.069462539	-0.119708817	0.005780769	0.004862715	1	0	0	0	0
2	190526179	190542978	+	0.123036512	0.041528678	0.156272046	0.153099993	1	0	1	1	2.244969731
2	190610579	190617578	+	-0.031900714	-0.112419906	-0.087269001	-0.051775488	0	0	0	0	0.878438083
2	190649979	190699178	+	-0.175885539	-0.223115934	-0.214178084	-0.114963105	0	0	0	0	0.343790543
2	190705979	190732778	+	-0.146838933	-0.206702096	-0.155089142	-0.180400123	0	0	0	0	1.327636281
2	191082979	191101778	+	-0.046806605	0.040782993	0.045406141	0.003716219	0	0	0	0	0.204787715
2	191130979	191134978	+	0.005627988	-0.062024086	-0.001931351	-0.024914476	0	0	0	0	0.041054599
2	191299379	191304378	+	-0.013293841	-0.109892467	-0.106755204	-0.034935521	0	0	0	0	1.050997731
2	191351979	191358178	+	0.002162932	-0.032341017	0.010696188	-0.047096953	0	0	0	0	0.138320154
2	191360779	191374178	+	-0.081032671	-0.135711648	-0.237514324	-0.150936093	0	0	0	0	0.817006942
2	191398579	191402778	+	0.291435003	0.00790579	0.099741019	0.26306838	1	0	1	1	0.08688804
2	191523779	191531378	+	-0.029286596	0.072809969	0.01873695	-0.01534492	0	1	0	0	1.231637966
2	191534579	191558978	+	-0.13880789	-0.030292466	-0.01034502	-0.174588737	0	0	0	0	1.645922989
2	191748779	191801978	+	-0.251317833	-0.22335241	-0.194624161	-0.228808404	0	0	0	0	1.960125585
2	192540979	192554178	+	0.771346035	0.334954852	0.69938814	0.759302808	1	1	1	1	2.793647956
2	192556579	192563578	+	0.605009834	0.609679335	0.843581511	0.999689649	1	1	1	1	2.583181427
2	192785979	192788578	+	-0.00909301	-0.02922447	-0.030331927	-0.015892226	0	0	0	0	0.119303962
2	194035179	194036578	+	0.012916572	0.029317383	0.0110424	0.014098958	1	1	0	1	0.247630914
2	194768379	194769578	+	0.002485475	-0.01405724	-0.020538903	-0.002161184	0	0	0	0	0.167259477
2	196187779	196194778	+	-0.118981739	-0.235321774	-0.269181991	-0.157409263	0	0	0	0	0
2	196197579	196200578	+	-0.029175994	-0.093784564	-0.131676135	-0.069863404	0	0	0	0	0
2	196352179	196372778	+	-0.113369176	-0.417086128	-0.398188428	-0.280173322	0	0	0	0	0
2	196535579	196569978	+	-0.124908913	-0.245216502	-0.219497972	-0.155405391	0	0	0	0	0.765397754
2	196571179	196608778	+	-0.17514202	-0.199394554	-0.214107791	-0.195990771	0	0	0	0	2.225003969
2	197183179	197185378	+	-0.008424589	-0.044320817	-0.04168001	-0.027639652	0	0	0	0	0.116114017
2	197231379	197234778	+	-0.040381958	-0.090458413	-0.121858929	-0.077419592	0	0	0	0	0
2	197391779	197392578	+	0.018005401	-0.044320817	-0.044321223	-0.016266595	0	0	0	0	0
2	197513379	197525378	+	-0.076808312	-0.179337563	-0.182950122	-0.15118831	0	0	0	0	0.380135175
2	197538979	197545978	+	-0.077665744	-0.132538276	-0.139597001	-0.109188097	0	0	0	0	0.411849309
2	197583979	197599978	+	-0.055635957	-0.119140465	-0.185319095	-0.131004818	0	0	0	0	0.526867352
2	198317178	198342177	+	0.216303644	0.159925139	0.237416519	0.219152433	1	1	1	1	0.180275305
[truncated: 22,572 more rows]
